# Supplementary material for: Random Wiring, Ganglion Cell Mosaics, and the Functional Architecture of the Visual Cortex
Source: PLoS Comput Biol. 2015 Nov 17;11(11):e1004602. doi: 10.1371/journal.pcbi.1004602 (PMC4648540; doi:10.1371/journal.pcbi.1004602)
Supplement: S1 Code — We provide all necessary code to calculate single neuron properties and orientation domain layouts along with a Mathematica program which contains the analytical solution for both, an example single neuron and the domain layout obtained from a perfect and infinite lattice. The C-program ‘calculate_single_neuron.cpp’ calculates the same for a single neuron numerically. The C-program is provided to illustrate the use of the rfanalyzer class. The c-program ‘calculate_map.cpp’ calculates the same properties as ‘calculate_single_neuron.cpp’ but for a whole array of cells. After finishing a run, this program generates a set of ascii files in which the output is stored. These files are read in and analyzed by the Matlab program ‘plot_results.m’. It calculates the pinwheel density, pinwheel distance distributions, mean pinwheel distance and pinwheel density fluctuations as a function of subregion size. We compiled the code with gcc [g++ (Ubuntu 4.8.2-19ubuntu1) 4.8.2] and the gsl: g++ ./calculate_single_neuron.cpp -lgsl -lgslcblas -O3 -march = native g++ ./calculate_map.cpp -lgsl -lgslcblas -O3 -march = native For this article, we have calculated orientation domain layouts with aspect ratio 22x22Λ, sampled with 4096x4096 pixels. This corresponds to ≈ 6.5μm per cortical unit for our standard combination of parameters (r = r′ = 170 μm and Δα = 7°). Experimental data The folder ‘map_data’ contains a data folder with single condition layouts and various ROIs for four ferrets cases. It also contains two Matlab files, ‘run_analysis.m’ and ‘plot_results.m’ to run the analysis and display the results. The full data set used in the present study is available on the neural data sharing platform http://www.g-node.org/. (ZIP) [file pcbi.1004602.s001.zip]

Archive with 136 entries (110 files):
- map_data/
- map_data/.DS_Store
- __MACOSX/
- __MACOSX/map_data/
- __MACOSX/map_data/._.DS_Store
- map_data/data/
- map_data/data/F112_lh/
- map_data/data/F112_lh/raw_difference_images/
- map_data/data/F112_lh/raw_difference_images/0-90.tif
- __MACOSX/map_data/data/
- __MACOSX/map_data/data/F112_lh/
- __MACOSX/map_data/data/F112_lh/raw_difference_images/
- __MACOSX/map_data/data/F112_lh/raw_difference_images/._0-90.tif
- map_data/data/F112_lh/raw_difference_images/45-135.tif
- __MACOSX/map_data/data/F112_lh/raw_difference_images/._45-135.tif
- map_data/data/F112_lh/raw_difference_images/f112_lh_roi.tif
- __MACOSX/map_data/data/F112_lh/raw_difference_images/._f112_lh_roi.tif
- map_data/data/F112_lh/raw_difference_images/measure.txt
- __MACOSX/map_data/data/F112_lh/raw_difference_images/._measure.txt
- __MACOSX/map_data/data/F112_lh/._raw_difference_images
- __MACOSX/map_data/data/._F112_lh
- map_data/data/F123/
- map_data/data/F123/raw_difference_images/
- map_data/data/F123/raw_difference_images/0-90.tif
- __MACOSX/map_data/data/F123/
- __MACOSX/map_data/data/F123/raw_difference_images/
- __MACOSX/map_data/data/F123/raw_difference_images/._0-90.tif
- map_data/data/F123/raw_difference_images/45-135.tif
- __MACOSX/map_data/data/F123/raw_difference_images/._45-135.tif
- map_data/data/F123/raw_difference_images/f123_roi.tif
- __MACOSX/map_data/data/F123/raw_difference_images/._f123_roi.tif
- map_data/data/F123/raw_difference_images/measure.txt
- __MACOSX/map_data/data/F123/raw_difference_images/._measure.txt
- __MACOSX/map_data/data/F123/._raw_difference_images
- __MACOSX/map_data/data/._F123
- map_data/data/F236/
- map_data/data/F236/.DS_Store
- __MACOSX/map_data/data/F236/
- __MACOSX/map_data/data/F236/._.DS_Store
- map_data/data/F236/raw_difference_images/
- map_data/data/F236/raw_difference_images/.directory
- __MACOSX/map_data/data/F236/raw_difference_images/
- __MACOSX/map_data/data/F236/raw_difference_images/._.directory
- map_data/data/F236/raw_difference_images/0-90.tif
- __MACOSX/map_data/data/F236/raw_difference_images/._0-90.tif
- map_data/data/F236/raw_difference_images/0-90_del.tif
- map_data/data/F236/raw_difference_images/45-135.tif
- __MACOSX/map_data/data/F236/raw_difference_images/._45-135.tif
- map_data/data/F236/raw_difference_images/f236_roi.tif
- __MACOSX/map_data/data/F236/raw_difference_images/._f236_roi.tif
- map_data/data/F236/raw_difference_images/measure.txt
- __MACOSX/map_data/data/F236/raw_difference_images/._measure.txt
- __MACOSX/map_data/data/F236/._raw_difference_images
- __MACOSX/map_data/data/._F236
- map_data/data/F76/
- map_data/data/F76/raw_difference_images/
- map_data/data/F76/raw_difference_images/0-90.tif
- __MACOSX/map_data/data/F76/
- __MACOSX/map_data/data/F76/raw_difference_images/
- __MACOSX/map_data/data/F76/raw_difference_images/._0-90.tif
- map_data/data/F76/raw_difference_images/45-135.tif
- __MACOSX/map_data/data/F76/raw_difference_images/._45-135.tif
- map_data/data/F76/raw_difference_images/f76_roi.tif
- __MACOSX/map_data/data/F76/raw_difference_images/._f76_roi.tif
- map_data/data/F76/raw_difference_images/measure.txt
- __MACOSX/map_data/data/F76/raw_difference_images/._measure.txt
- __MACOSX/map_data/data/F76/._raw_difference_images
- __MACOSX/map_data/data/._F76
- map_data/data/ferret_list.txt
- __MACOSX/map_data/data/._ferret_list.txt
- __MACOSX/map_data/._data
- map_data/plot_results.m
- __MACOSX/map_data/._plot_results.m
- map_data/run_analysis.m
- __MACOSX/map_data/._run_analysis.m
- __MACOSX/._map_data
- map_model/
- map_model/calculate_map.cpp
- __MACOSX/map_model/
- __MACOSX/map_model/._calculate_map.cpp
- map_model/calculate_single_neuron.cpp
- __MACOSX/map_model/._calculate_single_neuron.cpp
- map_model/data/
- __MACOSX/map_model/._data
- map_model/implemented_equations.nb
- __MACOSX/map_model/._implemented_equations.nb
- map_model/plot_results.m
- __MACOSX/map_model/._plot_results.m
- map_model/rfanalyzer.h
- __MACOSX/map_model/._rfanalyzer.h
- __MACOSX/._map_model
- README.txt
- __MACOSX/._README.txt
- shared_code/
- shared_code/analyze_single_OPM.m
- __MACOSX/shared_code/
- __MACOSX/shared_code/._analyze_single_OPM.m
- shared_code/colormap_min.mat
- __MACOSX/shared_code/._colormap_min.mat
- shared_code/compute_nn_pw_distances.m
- __MACOSX/shared_code/._compute_nn_pw_distances.m
- shared_code/errorbar_tick.m
- __MACOSX/shared_code/._errorbar_tick.m
- shared_code/estimate_local_pw_density.m
- __MACOSX/shared_code/._estimate_local_pw_density.m
- shared_code/filter_orientation_map.m
- __MACOSX/shared_code/._filter_orientation_map.m
- shared_code/fit_log_log.m
- __MACOSX/shared_code/._fit_log_log.m
- shared_code/fit_piecewise_linear_WK_rerevised.m
- __MACOSX/shared_code/._fit_piecewise_linear_WK_rerevised.m
- shared_code/fitpiecewiselinearSVD.m
- __MACOSX/shared_code/._fitpiecewiselinearSVD.m
- shared_code/get_filtered_for_complex_fields.m
- __MACOSX/shared_code/._get_filtered_for_complex_fields.m
- shared_code/gimme_nv_roi_with_local_pw_dens.m
- __MACOSX/shared_code/._gimme_nv_roi_with_local_pw_dens.m
- shared_code/gimme_nv_roi_with_pws.m
- __MACOSX/shared_code/._gimme_nv_roi_with_pws.m
- shared_code/give_data_and_do_fit.m
- __MACOSX/shared_code/._give_data_and_do_fit.m
- shared_code/put_gaussians.m
- __MACOSX/shared_code/._put_gaussians.m
- shared_code/pw_finder_withsign_DEWRevision.m
- __MACOSX/shared_code/._pw_finder_withsign_DEWRevision.m
- shared_code/pw_parameter.m
- __MACOSX/shared_code/._pw_parameter.m
- shared_code/read_OPM_cat_data.m
- __MACOSX/shared_code/._read_OPM_cat_data.m
- shared_code/read_OPM_tif_data.m
- __MACOSX/shared_code/._read_OPM_tif_data.m
- shared_code/shrink.m
- __MACOSX/shared_code/._shrink.m
- shared_code/wavelength_estimator_data.m
- __MACOSX/shared_code/._wavelength_estimator_data.m
- __MACOSX/._shared_code
