# Supplementary material for: Random Wiring, Ganglion Cell Mosaics, and the Functional Architecture of the Visual Cortex
Source: PLoS Comput Biol. 2015 Nov 17;11(11):e1004602. doi: 10.1371/journal.pcbi.1004602 (PMC4648540; doi:10.1371/journal.pcbi.1004602)
Supplement: S1 Code — We provide all necessary code to calculate single neuron properties and orientation domain layouts along with a Mathematica program which contains the analytical solution for both, an example single neuron and the domain layout obtained from a perfect and infinite lattice. The C-program ‘calculate_single_neuron.cpp’ calculates the same for a single neuron numerically. The C-program is provided to illustrate the use of the rfanalyzer class. The c-program ‘calculate_map.cpp’ calculates the same properties as ‘calculate_single_neuron.cpp’ but for a whole array of cells. After finishing a run, this program generates a set of ascii files in which the output is stored. These files are read in and analyzed by the Matlab program ‘plot_results.m’. It calculates the pinwheel density, pinwheel distance distributions, mean pinwheel distance and pinwheel density fluctuations as a function of subregion size. We compiled the code with gcc [g++ (Ubuntu 4.8.2-19ubuntu1) 4.8.2] and the gsl: g++ ./calculate_single_neuron.cpp -lgsl -lgslcblas -O3 -march = native g++ ./calculate_map.cpp -lgsl -lgslcblas -O3 -march = native For this article, we have calculated orientation domain layouts with aspect ratio 22x22Λ, sampled with 4096x4096 pixels. This corresponds to ≈ 6.5μm per cortical unit for our standard combination of parameters (r = r′ = 170 μm and Δα = 7°). Experimental data The folder ‘map_data’ contains a data folder with single condition layouts and various ROIs for four ferrets cases. It also contains two Matlab files, ‘run_analysis.m’ and ‘plot_results.m’ to run the analysis and display the results. The full data set used in the present study is available on the neural data sharing platform http://www.g-node.org/. (ZIP) [file pcbi.1004602.s001.zip › map_data/plot_results.m]

species = 'ferret';
list_file = 'ferret_list.txt';
dirname = './data/';


%%%%%%%%%%%% Colors for animals %%%%%%%%%%%%%%%%%%
if strcmpi(species, 'cat') || strcmpi(species, 'cats')
    lcolor = [170 0 0]/255; 
    spec_ind = 3;
    area_range2fit = [0.3 3];
elseif strcmpi(species, 'treeshrew') || strcmpi(species, 'treeshrews') || strcmpi(species, 'shrew') || strcmpi(species, 'shrews') 
    lcolor = [128 128 0]/255;
    spec_ind = 4;
    area_range2fit = [0.3 10];
elseif strcmpi(species, 'darkrearedferret') || strcmpi(species, 'darkrearedferrets')
    lcolor = [44 160 137]/255; 
    spec_ind = 2;
    area_range2fit = [0.3 10];
elseif strcmpi(species, 'ferret') || strcmpi(species, 'ferrets')
    lcolor = [0 85 0]/255; 
    spec_ind = 1;
    area_range2fit = [0.3 10];
elseif strcmpi(species, 'galago') || strcmpi(species, 'galagos');
    lcolor = [170 136 0]/255;
    spec_ind = 5;
    area_range2fit = [0.3 10];
elseif strcmpi(species, 'macaque') || strcmpi(species, 'macaques');
    lcolor = [180 0 255]/255;
    spec_ind = 6;
    area_range2fit = [0.3 10];
end

%%%%%%%%%%%% Read the list file        
fid = fopen([dirname list_file]);
C1 = textscan(fid, '%s');    
list_length = length(C1{1,1});

all_areas = [];
all_n = [];


%%% Pinwheel NN distance vectors
d_all = [];
d_eq_all = [];
d_op_all = [];

av_weighted_pw_dens = 0;
av_pw_dens = 0;
pw_denses = [];
pw_denses_weighted = [];
average_ws = [];
areas = [];

total_area = 0;

filename  = [species '_analysis_summary.txt'];

fid = fopen(filename,'w+');
fprintf(fid,'%s\t\t%s\t%s\t%s\t%s\n', 'Case', 'avg_w[px]','avg_w[mm]', 'map_area', 'pw_dens');


disp(['Starting to collect data of maps in  ' list_file ' ...']);

for ii = 1:list_length  
    disp(['Processing animal number ' num2str(ii)]);
    if exist([dirname C1{1,1}{ii} '/analysis/pw_stat_analysis.mat'],'file')
        disp(['loading ' dirname C1{1,1}{ii} '/analysis/pw_stat_analysis.mat....']);
        load([dirname C1{1,1}{ii} '/analysis/pw_stat_analysis.mat'],'pw_stat_analysis'); %%% Returns structure "pw_stat_analysis"
        disp(['loading ' dirname C1{1,1}{ii} '/analysis/map_analysis_data_new.mat....']);
        load([dirname C1{1,1}{ii} '/analysis/map_analysis_data_new.mat'],'map'); %%% Returns structure "map"

        map_area = pw_stat_analysis.map_area;
        circ_areas = pw_stat_analysis.circ_areas;
        n = pw_stat_analysis.n;
    
        %%%%%% Store all NN distances in a vector, to later do statistics
        %%%%%% on

        pw_denses = [pw_denses; map.pw_dens];
        average_ws = [average_ws; pw_stat_analysis.average_w];
        areas = [areas;pw_stat_analysis.map_area];


        %%% NN stat
        d_all = [d_all pw_stat_analysis.d/pw_stat_analysis.average_w];
        d_eq_all = [d_eq_all pw_stat_analysis.d_eq/pw_stat_analysis.average_w];
        d_op_all = [d_op_all pw_stat_analysis.d_op/pw_stat_analysis.average_w];

        av_weighted_pw_dens = av_weighted_pw_dens + map.pw_dens*map_area;
        av_pw_dens = av_pw_dens + map.pw_dens;

        total_area = total_area + map_area;

        %%%% Add circular area sizes and n to the overall vector
        all_areas = [all_areas circ_areas];
        all_n = [all_n n];
        
        fprintf(fid,'%s\t\t%f\t%f\t%f\t%f\n', C1{1,1}{ii}, pw_stat_analysis.average_w,pw_stat_analysis.average_w/map.measure, pw_stat_analysis.map_area, pw_stat_analysis.pw_dens);

    else
        warning(['No pw statistics analysis file could be found for ' C1{1,1}{ii} ]);
    end
end
    
%%% Average pinhweel density (non weighted/ weighted)
av_pw_dens = av_pw_dens / list_length;
av_weighted_pw_dens = av_weighted_pw_dens / total_area;


%%%%%%%%%%%%%%%%%%%%%%%%%%%%%%%%%%%%%%%%%%%%%%%%%%%%%%%%%%%%%%%%%%%%%%
%%%%%%%%%%%%% BOOTSTRAPPING TO GET CONFIDENCE INTERVALS %%%%%%%%%%%%%%
%%%%%%%%%%%%%                                           %%%%%%%%%%%%%%
%%%%%%%%%%%%%%%%%%%%%%%%%%%%%%%%%%%%%%%%%%%%%%%%%%%%%%%%%%%%%%%%%%%%%%
no_boostrp_samples  = 500;


%%% Bootstrapped pinhweel density (non weighted/ weighted)
btstrp_ind = randi(list_length,[no_boostrp_samples,  list_length]);
btstrp_pw_dens = zeros(no_boostrp_samples,1);
btstrp_weighted_pw_dens = zeros(no_boostrp_samples,1);

for jj = 1:no_boostrp_samples % loop over no_bootstrap samples
    btstrp_pw_dens(jj) = mean(pw_denses(btstrp_ind(jj,:)));        
    btstrp_weighted_pw_dens(jj) = sum(pw_denses(btstrp_ind(jj,:)).*areas(btstrp_ind(jj,:)),1)./sum(areas(btstrp_ind(jj,:)),1);
end

btstrp_pw_dens  = sort(btstrp_pw_dens);
btstrp_weighted_pw_dens  = sort(btstrp_weighted_pw_dens);
conf_int_pw_dens = [btstrp_pw_dens(round(0.025*no_boostrp_samples)) btstrp_pw_dens(round(0.975*no_boostrp_samples))];
conf_int_weighted_pw_dens = [btstrp_weighted_pw_dens(round(0.025*no_boostrp_samples)) btstrp_weighted_pw_dens(round(0.975*no_boostrp_samples))];

%%% Store in data in pw_stat_summary variable
pw_stat_summary.pw_denses = pw_denses;
pw_stat_summary.average_ws = average_ws;
pw_stat_summary.areas = areas;
pw_stat_summary.av_pw_dens = av_pw_dens;
pw_stat_summary.av_weighted_pw_dens = av_weighted_pw_dens;
pw_stat_summary.conf_int_pw_dens = conf_int_pw_dens;
pw_stat_summary.conf_int_weighted_pw_dens = conf_int_weighted_pw_dens;
pw_stat_summary.d_all  = d_all;
pw_stat_summary.d_eq_all  = d_eq_all;
pw_stat_summary.d_op_all  = d_op_all;


%%% Bootstrapped mean of NN distance distributions and SD(A) fits
d_mean_btstr = zeros(1,no_boostrp_samples);
d_eq_mean_btstr = zeros(1,no_boostrp_samples);
d_op_mean_btstr = zeros(1,no_boostrp_samples);

for jj = 1:no_boostrp_samples % loop over no_bootstrap samples
    d_all_btstr = [];
    d_eq_all_btstr = [];
    d_op_all_btstr = [];

    for ii = 1:size(btstrp_ind,2) % loop over bootstrapped indices

            load([dirname C1{1,1}{btstrp_ind(jj,ii)} '/analysis/pw_stat_analysis.mat'],'pw_stat_analysis'); 
            %%% Returns structure "pw_stat_analysis"
            d_all_btstr = [d_all_btstr pw_stat_analysis.d/pw_stat_analysis.average_w];
            d_eq_all_btstr = [d_eq_all_btstr pw_stat_analysis.d_eq/pw_stat_analysis.average_w];
            d_op_all_btstr = [d_op_all_btstr pw_stat_analysis.d_op/pw_stat_analysis.average_w];
    end

    d_mean_btstr(jj) = mean(d_all_btstr(:));
    d_eq_mean_btstr(jj) = mean(d_eq_all_btstr(:));
    d_op_mean_btstr(jj) = mean(d_op_all_btstr(:));
end


d_mean_btstr = sort(d_mean_btstr);
d_eq_mean_btstr = sort(d_eq_mean_btstr);
d_op_mean_btstr = sort(d_op_mean_btstr);
conf_int_d = [d_mean_btstr(round(0.025*no_boostrp_samples)) d_mean_btstr(round(0.975*no_boostrp_samples))];
conf_int_d_eq = [d_eq_mean_btstr(round(0.025*no_boostrp_samples)) d_eq_mean_btstr(round(0.975*no_boostrp_samples))];
conf_int_d_op = [d_op_mean_btstr(round(0.025*no_boostrp_samples)) d_op_mean_btstr(round(0.975*no_boostrp_samples))];


%%%%  VARIANCE OF PINWHEEL DENSITY FOR RANDOM AREAS  %%%%%
no_bins = 100; %%% NO. OF BINS FOR AREAS

area_bins = logspace(log10(min(all_areas)),log10(max(all_areas)),no_bins+1); %% Logarithmically spaced area bins
sd = zeros(1,no_bins);   

for jj = 1:no_bins
    rhos = all_n((all_areas >= area_bins(jj)) & (all_areas < area_bins(jj+1))) ./ all_areas((all_areas >= area_bins(jj)) & (all_areas < area_bins(jj+1)));
    sd(jj) = std(rhos); 
end

pfits = @(a) give_data_and_do_fit(a,no_bins,area_bins, area_range2fit, av_weighted_pw_dens); 
ls = [all_n' all_areas'];
m = pfits(ls);
best_gamma = m(1);
best_c = m(2);

%%And now its bootstrapping.
no_boostrp_samples_sd  = 100;
btstrp_ind = randi(list_length,[no_boostrp_samples_sd,  list_length]);
 for jj = 1:no_boostrp_samples_sd % loop over no_bootstrap samples
    n_all_btstr = [];
    map_area_btstr = [];

    total_area = 0;
    twpw_dens = 0;
    for ii = 1:size(btstrp_ind,2) % loop over bootstrapped indices
            load([dirname C1{1,1}{btstrp_ind(jj,ii)} '/analysis/pw_stat_analysis.mat'],'pw_stat_analysis'); %%% Returns structure "pw_stat_analysis"
            load([dirname C1{1,1}{btstrp_ind(jj,ii)} '/analysis/map_analysis_data_new.mat'],'map'); %%% Returns structure "pw_stat_analysis"

            map_area_btstr = [map_area_btstr pw_stat_analysis.circ_areas];
            n_all_btstr = [n_all_btstr pw_stat_analysis.n];
            twpw_dens = twpw_dens + map.pw_dens*pw_stat_analysis.map_area;    
            total_area = total_area + pw_stat_analysis.map_area;
    end
    rho_mean(jj) = twpw_dens / total_area;
    
    pfits = @(a) give_data_and_do_fit(a, no_bins,area_bins, area_range2fit, rho_mean(jj)); 

    ls = [n_all_btstr' map_area_btstr'];
    m = pfits(ls);
    c_btstr(jj) = m(2);
    gamma_btstr(jj) = m(1);

 end

c_btstr = sort(c_btstr);
gamma_btstr = sort(gamma_btstr);
conf_int_c = [c_btstr(round(0.025*no_boostrp_samples_sd)) c_btstr(round(0.975*no_boostrp_samples_sd))];
conf_int_gamma = [gamma_btstr(round(0.025*no_boostrp_samples_sd)) gamma_btstr(round(0.975*no_boostrp_samples_sd))];

%%%%%%%%%%%%%%%%%%%%%%%%%Store in one structure
pw_stat_summary.c = best_c;
pw_stat_summary.gamma = best_gamma;
pw_stat_summary.conf_int_c = conf_int_c;
pw_stat_summary.conf_int_gamma = conf_int_gamma;

pw_stat_summary.conf_int_d = conf_int_d;
pw_stat_summary.conf_int_d_eq = conf_int_d_eq;
pw_stat_summary.conf_int_d_op = conf_int_d_op;


%%%% Save in structure
save([dirname '/pw_stat_summary.mat'], 'pw_stat_summary');


%%%% display the result of the analysis
disp(['Mean pinwheel density:' num2str(pw_stat_summary.av_weighted_pw_dens) '[' num2str(pw_stat_summary.conf_int_weighted_pw_dens)  ']']);
disp(['Mean NN distance, independent of sign: d ' num2str(mean(pw_stat_summary.d_all(:))) '[' num2str(pw_stat_summary.conf_int_d)  ']']);
disp(['Mean NN distance, equal sign: d_eq ' num2str(mean(pw_stat_summary.d_eq_all(:))) '[' num2str(pw_stat_summary.conf_int_d_eq)  ']']);
disp(['Mean NN distance, opposite sign: d_op ' num2str(mean(pw_stat_summary.d_op_all(:))) '[' num2str(pw_stat_summary.conf_int_d_op)  ']']);
disp(['Mean gamma:' num2str(pw_stat_summary.gamma) '[' num2str(pw_stat_summary.conf_int_gamma)  ']']);
disp(['Mean c:' num2str(pw_stat_summary.c) '[' num2str(pw_stat_summary.conf_int_c)  ']']);


%%%%%%%%%%%%%%%%%%%%%%%%%%%%%%%%%%%%%%%%%%%%%%%%%%%%%%%%%%%%%%%%%%%%%%
%                P L O T T I N G   T H E   D A T A
%%%%%%%%%%%%%%%%%%%%%%%%%%%%%%%%%%%%%%%%%%%%%%%%%%%%%%%%%%%%%%%%%%%%%%


% %%% Plot parameters
fs = 36;
lw = 1;
tl = 0.03;    
pw_dist_bin = 0.05;
addtoplot = 1;


%%%%% Set up figures and handles to plot and inset
figure(1) %%%% Plot NN dist independent of sign
axis_handles.h_d = axes('Position',[0.2 0.2 .7 .7]);
axis_handles.h_d_inset = axes('Position',[0.65 0.65 .25 .25]);

figure(2) %%%% Plot NN dist equal sign
axis_handles.h_d_eq = axes('Position',[0.2 0.2 .7 .7]);
axis_handles.h_d_eq_inset = axes('Position',[0.65 0.65 .25 .25]);

figure(3) %%%% Plot NN dist opposite sign
axis_handles.h_d_op = axes('Position',[0.2 0.2 .7 .7]);
axis_handles.h_d_op_inset = axes('Position',[0.65 0.65 .25 .25]);

figure(4) %%%% Plot NN dist opposite & equal sign
axis_handles.h_d_eq_op = axes('Position',[0.2 0.2 .7 .7]);
axis_handles.h_d_eq_op_inset = axes('Position',[0.65 0.65 .2 .2]);

figure(6) %%%% Plot SD(A)
axis_handles.h_sd_a_1 =  axes('Position',[0.2 0.2 .7 .7]);
axis_handles.h_sd_a_1_inset = axes('Position',[0.65 0.65 .2 .2]);
axis_handles.h_sd_a_1_inset2 = axes('Position',[0.3 0.3 .2 .2]);

    
%%%% Pinwheel nn dist, independent of sign
    n = histc(d_all,0:pw_dist_bin:1.4);

%%%%%%%% normalize
norm = sum(n)*pw_dist_bin;

figure(1)
if addtoplot
    axes(axis_handles.h_d);
    hold on;
end
stairs((0:pw_dist_bin:1.4),n/norm, 'linewidth', 2, 'Color', lcolor);

if addtoplot
    axes(axis_handles.h_d_inset);
    hold on;
    hp = errorbar(spec_ind, mean(pw_stat_summary.d_all(:)),mean(pw_stat_summary.d_all(:) - pw_stat_summary.conf_int_d(1)), 'o', 'linewidth', 2, 'Color', lcolor);
    errorbar_tick(hp,0.25, 'units');            
else
    disp('Dont plot insets.. ')
end


if ~addtoplot 

    box off;
    set(gca, 'fontsize',fs, 'linewidth', lw, 'tickdir','out', 'ticklength', [tl tl])
    xlabel('NN distance', 'fontsize',fs);
    ylabel('Freq. (normalized)', 'fontsize',fs);
    axis([0 1 0 4]);

    print('-depsc2', ['pics/pw_nn_d_' species '.eps'])
else
    hold off;
end

%%%% Pinwheel nn dist, equal sign
figure(2)
%%%% Pinwheel nn dist, independent of sign
n = histc(d_eq_all,0:pw_dist_bin:1.4);

%%%%%%%% normalize
norm = sum(n)*pw_dist_bin;


if addtoplot
    axes(axis_handles.h_d_eq);
    hold on;
end
stairs((0:pw_dist_bin:1.4),n/norm, 'linewidth', 2, 'Color', lcolor);

if addtoplot
    axes(axis_handles.h_d_eq_inset);
    hold on;
    hp = errorbar(spec_ind, mean(pw_stat_summary.d_eq_all(:)),mean(pw_stat_summary.d_eq_all(:) - pw_stat_summary.conf_int_d_eq(1)), 'o', 'linewidth', 2, 'Color', lcolor);
    errorbar_tick(hp,0.25, 'units');
else
    disp('Dont plot insets.. ')
end


if ~addtoplot 
    box off;
    set(gca, 'fontsize',fs, 'linewidth', lw, 'tickdir','out', 'ticklength', [tl tl])
    xlabel('NN distance', 'fontsize',fs);
    ylabel('Freq. (normalized)', 'fontsize',fs);
    axis([0 1 0 4]);
    print('-depsc2', ['pics/pw_nn_d_eq_' species '.eps'])
else
    hold off;
end


%%%% Pinwheel nn dist, opposite sign
figure(3)

%%%% Pinwheel nn dist, independent of sign
n = histc(d_op_all,0:pw_dist_bin:1.4);


%%%%%%%% normalize
norm = sum(n)*pw_dist_bin;

if addtoplot
    axes(axis_handles.h_d_op);
    hold on;
end
stairs((0:pw_dist_bin:1.4),n/norm, 'linewidth', 2, 'Color', lcolor);

if addtoplot
    axes(axis_handles.h_d_op_inset);
    hold on;
    hp = errorbar(spec_ind, mean(pw_stat_summary.d_op_all(:)),mean(pw_stat_summary.d_op_all(:) - pw_stat_summary.conf_int_d_op(1)), 'o', 'linewidth', 2, 'Color', lcolor);
    errorbar_tick(hp,0.25, 'units');
else
    disp('Dont plot insets.. ')
end

if ~addtoplot 
    box off;
    set(gca, 'fontsize',fs, 'linewidth', lw, 'tickdir','out', 'ticklength', [tl tl])
    xlabel('NN distance', 'fontsize',fs);
    ylabel('Freq. (normalized)', 'fontsize',fs);
    axis([0 1 0 4]);

    print('-depsc2', ['pics/pw_nn_d_op_eq_' species '.eps'])
else
    hold off;
end

%%%%% Plot eq and opp. sign both together 
figure(4)

%%%% Pinwheel nn dist, independent of sign
n = histc(d_op_all,0:pw_dist_bin:1.4);

%%%%%%%% normalize
norm = sum(n)*pw_dist_bin;
axes(axis_handles.h_d_eq_op);
hold on;

stairs((0:pw_dist_bin:1.4),n/norm,'--', 'linewidth', 2, 'Color', lcolor);

hold on;


%%%% Pinwheel nn dist, independent of sign
n = histc(d_eq_all,0:pw_dist_bin:1.4);


%%%%%%%% normalize
norm = sum(n)*pw_dist_bin;
stairs((0:pw_dist_bin:1.4),n/norm, '--', 'linewidth', 2, 'Color', lcolor);

if ~addtoplot 
    box off;
    set(gca, 'fontsize',fs, 'linewidth', lw, 'tickdir','out', 'ticklength', [tl tl])
    xlabel('NN distance', 'fontsize',fs);
    ylabel('Freq. (normalized)', 'fontsize',fs);
    axis([0 1 0 4]);

    print('-depsc2', ['pics/pw_nn_d_op_' species '.eps'])
else
    hold off;
end


%%%%%%%%%%%%%%%%%%%% 
figure(5)
hold on;
plot(all_areas, all_n./all_areas,'.', 'Color' , [0 0 0], 'Markersize', 1);
hold on;
plot([0, max(all_areas)], [3.14 3.14], '--', 'Color', [0.3 0.3 0.3]);
hold off;
box off;
set(gca, 'fontsize',fs, 'linewidth', lw, 'tickdir','out', 'ticklength', [tl tl])
xlabel('Area [\Lambda^2]', 'fontsize',fs);
ylabel('Pinwheel density', 'fontsize',fs);
axis([0 30 0 6]);
 

%%%%%%%%% Plot the SD vs. Area size just to check exponent    

figure(6)
axes(axis_handles.h_sd_a_1);

set(gca,'yscale', 'log', 'xscale', 'log');
hold on;

disp('Fitting sd vs Area...');
p = fit_log_log(area_bins,sd,area_range2fit, av_weighted_pw_dens)
loglog(area_bins(1:end-1), sd, 'd', 'Color', lcolor,'Markersize',10, 'linewidth',2);
loglog(area_bins(1:end-1), p(2) * (av_weighted_pw_dens./area_bins(1:end-1)).^p(1), 'k--', 'linewidth',1);

if addtoplot
axes(axis_handles.h_sd_a_1_inset)
hold on;
set(gca,'yscale', 'linear', 'xscale', 'linear');
hp = errorbar(spec_ind, pw_stat_summary.gamma,pw_stat_summary.conf_int_gamma(1)-pw_stat_summary.gamma,pw_stat_summary.gamma-pw_stat_summary.conf_int_gamma(2), 'o', 'linewidth', 2, 'Color', lcolor);
errorbar_tick(hp,0.25, 'units');

axes(axis_handles.h_sd_a_1_inset2)
hold on;
set(gca,'yscale', 'linear', 'xscale', 'linear');
hp = errorbar(spec_ind, pw_stat_summary.c,pw_stat_summary.conf_int_c(1)-pw_stat_summary.c,pw_stat_summary.c-pw_stat_summary.conf_int_c(2), 'o', 'linewidth', 2, 'Color', lcolor);
errorbar_tick(hp,0.25, 'units');
else
disp('Dont plot insets.. ')
end


if ~addtoplot
    box off;
    set(gca, 'fontsize',fs, 'linewidth', lw, 'tickdir','out', 'ticklength', [tl tl])
    xlabel('Size [Hypercolumns]', 'fontsize',fs);
    ylabel('SD', 'fontsize',fs);
    set(gca, 'xtick', [0.1 1 10], 'xticklabel', {'0.1', '1', '10'});
    set(gca, 'ytick', [0.1 1 10], 'yticklabel', {   '0.1', '1', '10'});
    axis([0.3 30 0.1 5]);

    print('-depsc2',['pics/area_vs_SD_' species '.eps']);
else
    hold off;
end
