# Supplementary material for: Random Wiring, Ganglion Cell Mosaics, and the Functional Architecture of the Visual Cortex
Source: PLoS Comput Biol. 2015 Nov 17;11(11):e1004602. doi: 10.1371/journal.pcbi.1004602 (PMC4648540; doi:10.1371/journal.pcbi.1004602)
Supplement: S1 Code — We provide all necessary code to calculate single neuron properties and orientation domain layouts along with a Mathematica program which contains the analytical solution for both, an example single neuron and the domain layout obtained from a perfect and infinite lattice. The C-program ‘calculate_single_neuron.cpp’ calculates the same for a single neuron numerically. The C-program is provided to illustrate the use of the rfanalyzer class. The c-program ‘calculate_map.cpp’ calculates the same properties as ‘calculate_single_neuron.cpp’ but for a whole array of cells. After finishing a run, this program generates a set of ascii files in which the output is stored. These files are read in and analyzed by the Matlab program ‘plot_results.m’. It calculates the pinwheel density, pinwheel distance distributions, mean pinwheel distance and pinwheel density fluctuations as a function of subregion size. We compiled the code with gcc [g++ (Ubuntu 4.8.2-19ubuntu1) 4.8.2] and the gsl: g++ ./calculate_single_neuron.cpp -lgsl -lgslcblas -O3 -march = native g++ ./calculate_map.cpp -lgsl -lgslcblas -O3 -march = native For this article, we have calculated orientation domain layouts with aspect ratio 22x22Λ, sampled with 4096x4096 pixels. This corresponds to ≈ 6.5μm per cortical unit for our standard combination of parameters (r = r′ = 170 μm and Δα = 7°). Experimental data The folder ‘map_data’ contains a data folder with single condition layouts and various ROIs for four ferrets cases. It also contains two Matlab files, ‘run_analysis.m’ and ‘plot_results.m’ to run the analysis and display the results. The full data set used in the present study is available on the neural data sharing platform http://www.g-node.org/. (ZIP) [file pcbi.1004602.s001.zip › map_data/run_analysis.m]

%cd '/home/manuel/Desktop/analytic_solution/supplemental/map_data'
addpath('../shared_code/')


species = 'ferret';
list_file = 'ferret_list.txt';
dirname = './data/';
shrinkage = 0;

species = 'galagos';
list_file = 'galago_list.txt';
dirname = '../../../resubmission_files/data_for_uploading_g_node/data/galagos/';


species = 'shrews';
list_file = 'shrew_list.txt';
dirname = '../../../resubmission_files/data_for_uploading_g_node/data/shrews/';

species = 'ferrets';
list_file = 'normal_ferrets_list.txt';
dirname = '../../../resubmission_files/data_for_uploading_g_node/data/normal_ferrets/';


%%%%%%%%%%%% The cutoff frequencies for the different species
if strcmpi(species, 'ferrets') || strcmpi(species, 'ferret')
    llp = 0.3;
    hhp = 1.4;
    beta = 0.05;
    smallest_w = 0.4;
    largest_w = 1.3;
    wsteps = 0.05;
elseif strcmpi(species, 'galagos') || strcmpi(species, 'galago')
    llp = 0.2;
    hhp = 1.2;
    beta = 0.05;
    smallest_w = 0.3;
    largest_w = 1.0;
    wsteps = 0.05;
elseif strcmpi(species, 'shrews') || strcmpi(species, 'shrew') || strcmpi(species, 'treeshrews') || strcmpi(species, 'treeshrew')
    llp = 0.2;
    hhp = 1.2;
    beta = 0.05;
    smallest_w = 0.3;
    largest_w = 1.1;
    wsteps = 0.05;
elseif strcmpi(species, 'cats') || strcmpi(species, 'cat')
    llp = 0.3;
    hhp = 1.6;
    beta = 0.05;
    smallest_w = 0.4;
    largest_w = 1.5;
    wsteps = 0.05;
end


    
%%%%%%%%%%%% Read the list file        
fid = fopen([dirname list_file]);
C1 = textscan(fid, '%s');    
list_length = length(C1{1,1});

    
disp(['Starting to analyze list ' list_file ' ...']);
    
for ii = 1:list_length     
    analyze_single_OPM(species, dirname, list_file, ii,llp, hhp,beta,smallest_w,largest_w,wsteps, shrinkage);    
end
