# Supplementary material for: Random Wiring, Ganglion Cell Mosaics, and the Functional Architecture of the Visual Cortex
Source: PLoS Comput Biol. 2015 Nov 17;11(11):e1004602. doi: 10.1371/journal.pcbi.1004602 (PMC4648540; doi:10.1371/journal.pcbi.1004602)
Supplement: S1 Code — We provide all necessary code to calculate single neuron properties and orientation domain layouts along with a Mathematica program which contains the analytical solution for both, an example single neuron and the domain layout obtained from a perfect and infinite lattice. The C-program ‘calculate_single_neuron.cpp’ calculates the same for a single neuron numerically. The C-program is provided to illustrate the use of the rfanalyzer class. The c-program ‘calculate_map.cpp’ calculates the same properties as ‘calculate_single_neuron.cpp’ but for a whole array of cells. After finishing a run, this program generates a set of ascii files in which the output is stored. These files are read in and analyzed by the Matlab program ‘plot_results.m’. It calculates the pinwheel density, pinwheel distance distributions, mean pinwheel distance and pinwheel density fluctuations as a function of subregion size. We compiled the code with gcc [g++ (Ubuntu 4.8.2-19ubuntu1) 4.8.2] and the gsl: g++ ./calculate_single_neuron.cpp -lgsl -lgslcblas -O3 -march = native g++ ./calculate_map.cpp -lgsl -lgslcblas -O3 -march = native For this article, we have calculated orientation domain layouts with aspect ratio 22x22Λ, sampled with 4096x4096 pixels. This corresponds to ≈ 6.5μm per cortical unit for our standard combination of parameters (r = r′ = 170 μm and Δα = 7°). Experimental data The folder ‘map_data’ contains a data folder with single condition layouts and various ROIs for four ferrets cases. It also contains two Matlab files, ‘run_analysis.m’ and ‘plot_results.m’ to run the analysis and display the results. The full data set used in the present study is available on the neural data sharing platform http://www.g-node.org/. (ZIP) [file pcbi.1004602.s001.zip › map_model/calculate_map.cpp]

#include <cstdlib>
#include <cstdio>
#include <cmath>
#include <iostream>
#include <cstring>
#include <ctime>
#include <fstream>
#include <complex>
#include <sstream>
#include <math.h>
#include <gsl/gsl_errno.h>
#include <gsl/gsl_fft_complex.h>
#include <gsl/gsl_rng.h>
#include <gsl/gsl_randist.h>

using namespace std;

#include "./rfanalyzer.h"


void calculatemap(double ***opm, bool verbose, double sigmas, double sigmar, double r, double rd, double alpha, double alphad, double eta, double scale, int points, int MAX, int boxlim, int length, const char* path, int seed){
  RFanalyzer RF(points, MAX);
  RF.initialize (sigmas, sigmar, r, rd, alpha, alphad, eta, boxlim, length, scale, path, seed);
  RF.make_lattice();
  double x = 0;
  double y = 0;
  for(int i=0;i<length;i++){
    double s = length/2.;
    x=((i-s)/length)*boxlim;
    if (verbose){
      cout<<"Current i\t"<<i<<"\t at x="<<x<<endl;
    }
    for(int j=0;j<length;j++){
      y=((j-s)/length)*boxlim;
      RF.initialize (sigmas, sigmar, r, rd, alpha, alphad, eta, boxlim, length, scale, path, seed);
      RF.set_coordinates(x,y);
      RF.calculate_rf();
      RF.calculate_fft();
      RF.save_data(opm,i,j);
    }
  }
}

void savemaps(double*** opm, int length, const char* path){
  ofstream os;
  string str;
  //PREFERRED ANGLE//////////////
  for(int i = 0; path[i] != 0; i++)
    str += path[i];
  str.append("thpref.dat");
  os.open(str.c_str());
  for( int i=0;i<length;i++ ){
    for( int j=0;j<length;j++ ){
      os<<opm[0][i][j]<<"\t";
    }
    os<<endl;
  }
  os.close(); 
  
  
  //Spatial Frequencies//////////////
  str.clear();
  for(int i = 0; path[i] != 0; i++)
    str += path[i];
  str.append("k_max.dat");	//preferred k from max(tuning curve)
  os.open(str.c_str());
  for( int i=0;i<length;i++ ){
    for( int j=0;j<length;j++ ){
      os<<opm[1][i][j]<<"\t";
    }
    os<<endl;
  }
  os.close();  
  
  str.clear();
  for(int i = 0; path[i] != 0; i++)
    str += path[i];
  str.append("k_minmax.dat");	//preferred k from max(OSI);
  os.open(str.c_str());
  for( int i=0;i<length;i++ ){
    for( int j=0;j<length;j++ ){
      os<<opm[2][i][j]<<"\t";
    }
    os<<endl;
  }
  os.close(); 

  str.clear();
  for(int i = 0; path[i] != 0; i++)
    str += path[i];
  str.append("k_integral.dat");	//preferred k integral method
  os.open(str.c_str());
  for( int i=0;i<length;i++ ){
    for( int j=0;j<length;j++ ){
      os<<opm[3][i][j]<<"\t";
    }
    os<<endl;
  }
  os.close(); 

//   Classic OSIs//////////////

  str.clear();
  for(int i = 0; path[i] != 0; i++)
    str += path[i];
  str.append("oc_max.dat");	//Classic OSI for k from first method
  os.open(str.c_str());
  for( int i=0;i<length;i++ ){
    for( int j=0;j<length;j++ ){
      os<<opm[4][i][j]<<"\t";
    }
    os<<endl;
  }
  os.close();  
  
  str.clear();
  for(int i = 0; path[i] != 0; i++)
    str += path[i];
  str.append("oc_minmax.dat");	//Classic OSI for k from second method
  os.open(str.c_str());
  for( int i=0;i<length;i++ ){
    for( int j=0;j<length;j++ ){
      os<<opm[5][i][j]<<"\t";
    }
    os<<endl;
  }
  os.close(); 

  
  str.clear();
  for(int i = 0; path[i] != 0; i++)
    str += path[i];
  str.append("oc_integral.dat");	//Classic OSI for k from third method
  os.open(str.c_str());
  for( int i=0;i<length;i++ ){
    for( int j=0;j<length;j++ ){
      os<<opm[6][i][j]<<"\t";
    }
    os<<endl;
  }
  os.close(); 

//   Circular Variance as measure for OSI	//////////////
  
  str.clear();
  for(int i = 0; path[i] != 0; i++)
    str += path[i];
  str.append("ocv_max.dat");	//Circular Variance OSI for k from first method
  os.open(str.c_str());
  for( int i=0;i<length;i++ ){
    for( int j=0;j<length;j++ ){
      os<<opm[7][i][j]<<"\t";
    }
    os<<endl;
  }
  os.close();  

  str.clear();
  for(int i = 0; path[i] != 0; i++)
    str += path[i];
  str.append("ocv_minmax.dat");		//Circular Variance OSI for k from first method
  os.open(str.c_str());
  for( int i=0;i<length;i++ ){
    for( int j=0;j<length;j++ ){
      os<<opm[8][i][j]<<"\t";
    }
    os<<endl;
  }
  os.close(); 

  str.clear();
  for(int i = 0; path[i] != 0; i++)
    str += path[i];
  str.append("ocv_integral.dat");	//Circular Variance OSI for k from first method
  os.open(str.c_str());
  for( int i=0;i<length;i++ ){
    for( int j=0;j<length;j++ ){
      os<<opm[9][i][j]<<"\t";
    }
    os<<endl;
  }
  os.close();
}
 


int main ( int argc, char* argv[] ) {

  double  sigmas = 20;
  double  sigmar = 70;
  double  r = 170;
  double  rd = 170;
  double  alpha = 0;
  double  alphad = 7.*pi/180;
  double  eta = 0;	//noise in units r
  double  scale = 5000;//Length of Matrix in mum to store RF
  int  points = 256; //Size of Matrix in px to store RF
  int  MAX = 99950; //Length of the arrays to store ON/OFF RGC positions.
  double boxlim = 9600;	//Length of the OPM in mum
  int length = 512;	//Size of the OPM in px
  const char* path="./data/";
  int seed=1;//Random seed
  
  double*** maps = new double**[10];
  for(int i = 0; i < 10; i++){
    maps[i] = new double*[length];
    for(int j=0; j<length; j++){
      maps[i][j] = new double[length];
    }
  }

  calculatemap(maps, true, sigmas, sigmar, r, rd, alpha, alphad, eta, scale, points, MAX, boxlim, length, path, seed);
  savemaps(maps, length, path);


  return 0;
}
