# Supplementary material for: Random Wiring, Ganglion Cell Mosaics, and the Functional Architecture of the Visual Cortex
Source: PLoS Comput Biol. 2015 Nov 17;11(11):e1004602. doi: 10.1371/journal.pcbi.1004602 (PMC4648540; doi:10.1371/journal.pcbi.1004602)
Supplement: S1 Code — We provide all necessary code to calculate single neuron properties and orientation domain layouts along with a Mathematica program which contains the analytical solution for both, an example single neuron and the domain layout obtained from a perfect and infinite lattice. The C-program ‘calculate_single_neuron.cpp’ calculates the same for a single neuron numerically. The C-program is provided to illustrate the use of the rfanalyzer class. The c-program ‘calculate_map.cpp’ calculates the same properties as ‘calculate_single_neuron.cpp’ but for a whole array of cells. After finishing a run, this program generates a set of ascii files in which the output is stored. These files are read in and analyzed by the Matlab program ‘plot_results.m’. It calculates the pinwheel density, pinwheel distance distributions, mean pinwheel distance and pinwheel density fluctuations as a function of subregion size. We compiled the code with gcc [g++ (Ubuntu 4.8.2-19ubuntu1) 4.8.2] and the gsl: g++ ./calculate_single_neuron.cpp -lgsl -lgslcblas -O3 -march = native g++ ./calculate_map.cpp -lgsl -lgslcblas -O3 -march = native For this article, we have calculated orientation domain layouts with aspect ratio 22x22Λ, sampled with 4096x4096 pixels. This corresponds to ≈ 6.5μm per cortical unit for our standard combination of parameters (r = r′ = 170 μm and Δα = 7°). Experimental data The folder ‘map_data’ contains a data folder with single condition layouts and various ROIs for four ferrets cases. It also contains two Matlab files, ‘run_analysis.m’ and ‘plot_results.m’ to run the analysis and display the results. The full data set used in the present study is available on the neural data sharing platform http://www.g-node.org/. (ZIP) [file pcbi.1004602.s001.zip › map_model/calculate_single_neuron.cpp]

// This file is to calculate the properties of a single V1 neurons receptive field.
// It calculates the following numbers:
// g++ ./calculate_single_neuron.cpp -lgsl -lgslcblas -O3 -march=native  
//


#include <cstdlib>
#include <cstdio>
#include <cmath>
#include <iostream>
#include <cstring>
#include <ctime>
#include <fstream>
#include <complex>
#include <sstream>
#include <math.h>
#include <gsl/gsl_errno.h>
#include <gsl/gsl_fft_complex.h>
#include <gsl/gsl_rng.h>
#include <gsl/gsl_randist.h>

using namespace std;

#include "./rfanalyzer.h"


int main ( void ) {
  //  Typical values might be:
  double  sigmas = 20;
  double  sigmar = 70;
  double  r = 170;
  double  rd = 170;
  double  alpha = 0;
  double  alphad = 7*pi/180;
  double  eta = 0;
  double  scale = 5000;
  int  points = 256;
  int  MAX = 99950;
  double boxlim = 12000;
  int length = 4256;
  const char* path="./";
  int seed=1;


  //	To calculate a single cells RGC
  RFanalyzer RF(points, MAX);
  RF.initialize (sigmas, sigmar, r, rd, alpha, alphad, eta, boxlim, length, scale, path, seed);
  RF.make_lattice();

  RF.set_coordinates(540,110);
  RF.calculate_rf();
  RF.calculate_fft();

  RF.show_results();

  return 0;
}
