# Supplementary material for: Random Wiring, Ganglion Cell Mosaics, and the Functional Architecture of the Visual Cortex
Source: PLoS Comput Biol. 2015 Nov 17;11(11):e1004602. doi: 10.1371/journal.pcbi.1004602 (PMC4648540; doi:10.1371/journal.pcbi.1004602)
Supplement: S1 Code — We provide all necessary code to calculate single neuron properties and orientation domain layouts along with a Mathematica program which contains the analytical solution for both, an example single neuron and the domain layout obtained from a perfect and infinite lattice. The C-program ‘calculate_single_neuron.cpp’ calculates the same for a single neuron numerically. The C-program is provided to illustrate the use of the rfanalyzer class. The c-program ‘calculate_map.cpp’ calculates the same properties as ‘calculate_single_neuron.cpp’ but for a whole array of cells. After finishing a run, this program generates a set of ascii files in which the output is stored. These files are read in and analyzed by the Matlab program ‘plot_results.m’. It calculates the pinwheel density, pinwheel distance distributions, mean pinwheel distance and pinwheel density fluctuations as a function of subregion size. We compiled the code with gcc [g++ (Ubuntu 4.8.2-19ubuntu1) 4.8.2] and the gsl: g++ ./calculate_single_neuron.cpp -lgsl -lgslcblas -O3 -march = native g++ ./calculate_map.cpp -lgsl -lgslcblas -O3 -march = native For this article, we have calculated orientation domain layouts with aspect ratio 22x22Λ, sampled with 4096x4096 pixels. This corresponds to ≈ 6.5μm per cortical unit for our standard combination of parameters (r = r′ = 170 μm and Δα = 7°). Experimental data The folder ‘map_data’ contains a data folder with single condition layouts and various ROIs for four ferrets cases. It also contains two Matlab files, ‘run_analysis.m’ and ‘plot_results.m’ to run the analysis and display the results. The full data set used in the present study is available on the neural data sharing platform http://www.g-node.org/. (ZIP) [file pcbi.1004602.s001.zip › map_model/implemented_equations.nb]

(*CacheID: 234*)
(* Internal cache information:
NotebookFileLineBreakTest
NotebookFileLineBreakTest
NotebookDataPosition[         0,          0]
NotebookDataLength[   2602535,      89387]
NotebookOptionsPosition[   2599541,      89292]
NotebookOutlinePosition[   2600130,      89313]
CellTagsIndexPosition[   2600087,      89310]
WindowFrame->Normal*)

(* Beginning of Notebook Content *)
Notebook[{

Cell[CellGroupData[{
Cell["\<\
Part 1: The receptive field and the corresponding power spectrum\
\>", "Subsubtitle",
 CellChangeTimes->{{3.558936237072392*^9, 3.5589362558922*^9}}],

Cell["The Lattice", "Text",
 CellChangeTimes->{{3.558936312437736*^9, 3.558936331620607*^9}}],

Cell[BoxData[
 RowBox[{
  RowBox[{"coordinates", "=", 
   RowBox[{"{", 
    RowBox[{
     RowBox[{"x0", "->", "540"}], ",", 
     RowBox[{"y0", "->", "110"}]}], "}"}]}], ";"}]], "Input",
 CellChangeTimes->{{3.5593750427188377`*^9, 3.559375053423451*^9}}],

Cell[BoxData[
 RowBox[{
  RowBox[{"ONrul", "=", 
   RowBox[{"{", 
    RowBox[{
     RowBox[{"\[Alpha]", "->", "0"}], ",", 
     RowBox[{"r", "->", "170."}], ",", 
     RowBox[{"\[Sigma]s", "->", "20."}], ",", 
     RowBox[{"\[Sigma]r", "->", "70."}]}], "}"}]}], ";"}]], "Input",
 CellChangeTimes->{{3.55893634443843*^9, 3.55893634676085*^9}, 
   3.558940033995845*^9, {3.5589481411032124`*^9, 3.5589481427976427`*^9}}],

Cell[BoxData[
 RowBox[{
  RowBox[{"OFFrul", "=", 
   RowBox[{"{", 
    RowBox[{
     RowBox[{"\[Alpha]", "->", 
      RowBox[{
       FractionBox["7.", "180"], "\[Pi]"}]}], ",", 
     RowBox[{"r", "->", "170."}], ",", 
     RowBox[{"\[Sigma]s", "->", "20."}], ",", 
     RowBox[{"\[Sigma]r", "->", "70."}]}], "}"}]}], ";"}]], "Input",
 CellChangeTimes->{{3.558936353623074*^9, 3.5589363557158613`*^9}, 
   3.558940026807769*^9, {3.558948144537189*^9, 3.558948145565856*^9}, {
   3.559362447336217*^9, 3.559362447354085*^9}, 3.559362795375684*^9}],

Cell[BoxData[
 RowBox[{
  RowBox[{"\[CapitalOmega]", "=", 
   RowBox[{"{", 
    RowBox[{
     RowBox[{"{", 
      RowBox[{
       RowBox[{"Cos", "[", "\[Alpha]", "]"}], ",", 
       RowBox[{"-", 
        RowBox[{"Sin", "[", "\[Alpha]", "]"}]}]}], "}"}], ",", 
     RowBox[{"{", 
      RowBox[{
       RowBox[{"Sin", "[", "\[Alpha]", "]"}], ",", 
       RowBox[{"Cos", "[", "\[Alpha]", "]"}]}], "}"}]}], "}"}]}], 
  ";"}]], "Input",
 CellChangeTimes->{{3.5589477625343733`*^9, 3.5589477851922817`*^9}, {
  3.558948030153153*^9, 3.558948045364925*^9}, {3.5589484863119583`*^9, 
  3.558948487512855*^9}, {3.5589485588643827`*^9, 3.558948559640552*^9}, {
  3.559362339239053*^9, 3.559362353697838*^9}}],

Cell[BoxData[
 RowBox[{
  RowBox[{"p1", "=", 
   RowBox[{"\[CapitalOmega]", ".", 
    RowBox[{"{", 
     RowBox[{"1", ",", "0"}], "}"}]}]}], ";"}]], "Input",
 CellChangeTimes->{{3.558947859036454*^9, 3.5589478739687443`*^9}, {
   3.5589479147940273`*^9, 3.558947914993239*^9}, {3.5589480202513514`*^9, 
   3.558948023617659*^9}, {3.558948437115777*^9, 3.558948438086685*^9}, {
   3.558948471084614*^9, 3.5589484776965227`*^9}, {3.558948549596542*^9, 
   3.558948552084792*^9}, {3.5593623288044367`*^9, 3.559362330843783*^9}, {
   3.559362395009313*^9, 3.559362395987432*^9}, 3.62807473991444*^9}],

Cell[BoxData[
 RowBox[{
  RowBox[{"p2", "=", 
   RowBox[{
    FractionBox["1", "2"], 
    RowBox[{"\[CapitalOmega]", ".", 
     RowBox[{"{", 
      RowBox[{"1", ",", 
       SqrtBox["3"]}], "}"}]}]}]}], ";"}]], "Input",
 CellChangeTimes->{{3.5589479202708893`*^9, 3.558947932004961*^9}, {
   3.5589480216929207`*^9, 3.558948024679146*^9}, {3.558948444528391*^9, 
   3.558948476784333*^9}, {3.5589485550603037`*^9, 3.558948556925962*^9}, {
   3.5593623321150217`*^9, 3.559362334977243*^9}, {3.5593623983607073`*^9, 
   3.559362399714096*^9}, 3.628074742431131*^9}],

Cell[BoxData[
 RowBox[{
  RowBox[{"L2", "=", 
   RowBox[{
    RowBox[{"Table", "[", 
     RowBox[{
      RowBox[{
       RowBox[{"p1", " ", "r", " ", "m"}], " ", "+", " ", 
       RowBox[{"p2", " ", "r", " ", "n"}]}], ",", 
      RowBox[{"{", 
       RowBox[{"n", ",", 
        RowBox[{"-", "15"}], ",", "15"}], "}"}], ",", 
      RowBox[{"{", 
       RowBox[{"m", ",", 
        RowBox[{"-", "15"}], ",", "15"}], "}"}]}], "]"}], "/.", "ONrul"}]}], 
  ";"}]], "Input",
 CellChangeTimes->{{3.558936195449667*^9, 3.558936196371623*^9}, {
   3.558936338052451*^9, 3.5589363427599792`*^9}, {3.558945484539638*^9, 
   3.558945487389699*^9}, {3.558945540172863*^9, 3.5589455509652967`*^9}, {
   3.558947790303014*^9, 3.558947835067801*^9}, {3.5589478716016283`*^9, 
   3.558947899906425*^9}, {3.558947935194296*^9, 3.5589479405597467`*^9}, {
   3.5589479937752934`*^9, 3.5589479994318943`*^9}, 3.5593627729517813`*^9}],

Cell[BoxData[
 RowBox[{
  RowBox[{"L1", "=", 
   RowBox[{
    RowBox[{"Table", "[", 
     RowBox[{
      RowBox[{
       RowBox[{"p1", " ", "r", " ", "m"}], " ", "+", " ", 
       RowBox[{"p2", " ", "r", " ", "n"}]}], ",", 
      RowBox[{"{", 
       RowBox[{"n", ",", 
        RowBox[{"-", "15"}], ",", "15"}], "}"}], ",", 
      RowBox[{"{", 
       RowBox[{"m", ",", 
        RowBox[{"-", "15"}], ",", "15"}], "}"}]}], "]"}], "/.", "OFFrul"}]}], 
  ";"}]], "Input",
 CellChangeTimes->{{3.558936349864422*^9, 3.5589363513930883`*^9}, {
   3.55894556131604*^9, 3.558945566121003*^9}, 3.558947845293667*^9, 
   3.5589479460751467`*^9, {3.558947995671891*^9, 3.5589480008397427`*^9}, 
   3.559362771897628*^9}],

Cell[CellGroupData[{

Cell[BoxData[
 RowBox[{"ListPlot", "[", 
  RowBox[{
   RowBox[{"{", 
    RowBox[{
     RowBox[{"Flatten", "[", 
      RowBox[{"L1", ",", "1"}], "]"}], ",", 
     RowBox[{"Flatten", "[", 
      RowBox[{"L2", ",", "1"}], "]"}]}], "}"}], ",", 
   RowBox[{"PlotRange", "->", 
    RowBox[{"{", 
     RowBox[{
      RowBox[{"{", 
       RowBox[{
        RowBox[{"-", "1500"}], ",", "1500"}], "}"}], ",", 
      RowBox[{"{", 
       RowBox[{
        RowBox[{"-", "1500"}], ",", "1500"}], "}"}]}], "}"}]}], ",", 
   RowBox[{"AspectRatio", "->", "1"}]}], "]"}]], "Input",
 CellChangeTimes->{{3.55894003738556*^9, 3.5589400410131197`*^9}, {
  3.55894798387075*^9, 3.558947985632642*^9}}],

Cell[BoxData[
 GraphicsBox[{{}, {{}, 
    {RGBColor[0.24720000000000014`, 0.24, 0.6], PointBox[CompressedData["
1:eJxde3dYlGf3NComKnYRY4u9oVGDih3HBMWKolhQsIHYULoiINJ72WV3YWEX
tlDEEkLUqLEee+W1xBrEiCVBRYPGHjQ/vuud958v/+TyWvZBn/s+c2bOmemx
wnfOyoYWFhbHG1lY/L//n67qeXVf+k65UOUunU8VSk1jVc6E8TtkUeIqh125
hWJt22jFuWcl8mxwwOFx/oUy1jnQ1iV3m4TfCB9T7lQongEPX92ZUiwtwhMO
eHxdKMlZcw+teFco+T0z7V+8LpDdB0/GPCsqkMHn9XsjLhbInXvDZgS5muWY
7za7VuYCadCo0PpTQ5PMttldZggpkNnO/Q9aeRrk/uHDg4fOKhBjVpPpXUUv
/p5nd0mfAnlxr7picNdcadjsmq1LnVkc+p33QWi2qMrullRdM0uq7/ZPLrfU
0nvBn30Dtpvl7v6kdM/hmbL308vChpFmmWdx3eFpzwyZVFjXUzXfLH8r1Mta
VCbJzWlfmnp9YxZlj3nRQ7Njxftlm257G5llidfAKdvMEfIuu0ue428myY3b
lfLcJkgSHfp1vlFmkl0zF+evsvGUjo+/zVmZYJL7Ee1uLGkyFDtSxnV462ES
r2+Mc7d+tQpj7Jw08cNNsvGNs/eHDhtx8bZLuw5WJun61Ft5xyUS7lvdlduq
jLLVrdh3X3YcavqsajXqgFGqzj2eqapMxpZL/mnn0o3SU9/W5kAbBVoGhlu5
rTTK9bl2ccV7M2HomJD0ZKxRYq3mvFYv0GCoKL8MbWsU+5P+njEfsxFZPsqq
/TWDvLNerK5sulOaNpvRsFdKgXw9+qK794Htkls2P3LP8gKZ7DG2z1/eJWK7
YPnn70cVyPqonc83td8mhz6tC7/eskDURZ33WZwqkhmFGz96PTbL4fMpEUkB
hXJ3WlTIm0NmefT8n8lte9R/72XK27hMs1i19Wmlu2ySz9lZQTZrzGJnf/dW
rwijZDiYXhVPMMvevVq4ueVL98c7/UbamKXRp5Cra/fppCxl34uzNSaZM8lt
RXi7HJlod9xn4UmTmNJG/53mlyXXbl98Wp1jktobHWMN5SpZsfXm6s1+Jpnw
9Ufrn2yV8nefqj+aOpmkS/ne6XGt0iT20jOv3K4mOegRvL7kfIK0D3z7wPa1
URa+GJFxMSZaijs2WH7oglFqPtUsrwwLFXux+n26ySizHe5Oc7rvK2e9bTzu
bjKKosGRgm3KebKwRY8KH2ejRG52cJ6Q54rqPQPdPvU2ypSPXbq38/bFq70+
pZ3fGaR6cdqMkw6hsG4YvWNcoUHmd42PdVgZDftZ2cUeLgY5kHp6ReedCVig
32WO+JwvneosJ76vTUXIk+P5hp35cnSEOWNtZyVy7W/lysJ88Xt+/PPCoyoc
jqnJqmpc/96KqtY7Lc9C5ZUGqoZ78uSae4PKEZY5+Ny1Q0avZXkyYIpqgWXc
DplqN9bRdo5ZZvs06p42bLv8dnvSiYP9zRKiCKxu/2CbrN06G9P/NYlh78Oy
fEWx/NNn8dGKGyY5c3vu5n4TiiT10spxPrtM8qLu5MSy5wXSJdDvYF20Sdr3
GN5stN4sP3QMG5XmZpLxkwqvHZ9mEgeJ29d1qEnOXetvr3llkMveiuGlX5jk
q85NzxbPypNlLXS7HSqN4u35ZMGBXblSu6do6OU9Rtm383z1+aZaiVpUVro0
2SiWr7dvrvDWSNsGhwbVLjOK67jkZs9PZop52+kdkSONYo5dq/vcXSHDnK/0
b9PSKA9zNAu71yVL4pOfZ35/3iBRtvNDv98XJzvsL0712miQbods9N5+kXIx
5v6kuF4GCc0uDWs3b6PUXHkzsfhKvvj4L43Yk7lKWn5t5XB2S/37NbQYaPHb
MBm6rvuYatt8KWyqDxymXwGXAyPsm97Ok6yHMzb+eicQAY2n29nG5cmiExft
0lZGQD1n2eDpdnmSMbtoU0FILPYZgm19ftfLy2OP5kUeTcKtmuS+aal6mTuk
93APywy8H23sWTpaL4suf9u0a59MdEr4+evLf+ikeYJLiNU5NcZdv9CpVqWT
ww7+f35Ymw2PHvdt2kzUyYa3ivnVLXIRseFNW7sXubIo7GKngRY7JGmRbfy3
HU0SbRj7cE9piXRqMMLyxF9G2XFy585xHttkx7YJ0XPOGOXKn52DTlsV1+P6
NIuHeqO8t0od53ywUC69do0IDDRK96F1lrdWF4i7bmldo2lGcXL1KV/awSzP
J64NVXc3yoaQu5rq00apu/KkduoLgwwanXP4QXW+fP31vzVrdQYJi9o88/Uk
vUxYZ/0kZYpBLpx3u9e4IEeWHRjweNebfOnYdoxvB4tsiW48oarcnC+rF3Wy
GOChlsI5rpUvZuXLfvNHxZiDSjltWHOn1ac8aX7z5++1g9Plj5qIG0N35MkO
740rD1UnSpMx6qsuC/Jkyjv7hHvmGLFN2F4eYJknl1r95dLoYLhMv370vOon
vTT51k8zdXCA+PS4fnrvEr20nnrac0LyEknf8OT4DSu9WHj5dJk11Qllhz4f
eXtAJ4k3v8LZJ2txtYn1wQ7eOmkyLcU9zyIEr+YN2DeqnU68reNSB06OgnWB
w243yZVzMafWNkmNh33t3NLQ9bli+3ejqY+vpmDB+DU7dJ1yZfJPpnZVKQqE
JEcUHz6bI+9WH4++PFiF3Fsqc2VQjmzvXvXyyFUNDvfenv+5R4643bZYvitI
i0r/o7ndLmvFStH9Sm4HHT4f/TUL4VpJLW10zyVsuygaD1P4i0H2XAss/m1A
ieyeMyU1c71BKt4+3OB5u1iuGzwS93QySMPOriNr4ovkTU1A7PWz+WI74dS/
QSMKxWZMYuSboHxx8Rx+7tNDs4xKyAu36ZkvmxMKFfGZJll0fXfIyMt5Ytxp
7dZqolHCepwLWhieJwpD0++H/p4n+g2VfpsH5Mm9P5/8OnGcTo4eeuWTe1Mv
g4de8Jqbo5X7TZqsORSjl/CQHW+83mqkwfyuK+8O1cslSY7fOFclPQvsln+q
1Emnpus6JJYpxLHWyePrFJ38as6aPaxzqniP93CbMEon/sMWBMy/ES8JyQHz
lj3OlVanOqg3Z0RJya0El6jM+vu/vWzdaFWIXOidN9M8IVcGaTyX/NvSR2r8
d089WZMjiiXZmiH3pkuLY2cnPcrJkXMXh/S7PMEdg5tXTmzslCP7rk6L/0Hn
j9lur8b3fa2V0LLz363qF46A4i/HOJm0YnAq3Kpwi4Hq7y72q5210mD/Q4/1
hkTshZ1d0j/Z4tm317hpj9NwM81p8I6SbHkw7ds0lUaJ97+5216cly3qhi51
UaPU6Ng/oG9Nw2yZfNBvnV9FFsYEJ/RsUZYlb/0Vvy2JyIH7Cf3Xgz2ypGRA
2dSZPfSIaLW706xmWXK0aqwp5G2JtJ7fxjrSOU8eN961pkHRNvm2oG9r0z96
aWHbxS55brHMqR3b/ESJXoY7p35s27BIgsa7NHk4Ty/uAXUndGUFkpXsbWnZ
SC8xWT4pvZeaZf+tMIs+ZTrZefDu3B9amOR2b2XdJA+dFB7JGeUTYpCP/sXv
vZvp5HXj0PNbbuily7FDrxP258p3zosWZdjlyvjmV2tLvHIlM2vMM2NGtixx
+6PmfJtcuX+vU/juGrVEFv9T/fRojgzt90/zU1Pr8fvv1o+tfHLk0719Y3fO
zJCT6Fs1qGOO6Hw3efzny2R5lDa2cuYZrYy2GLX15fFY+aJi9p0NgVop7fFy
4oD3EdK/v/eNjO5aefpdQJyvT5BMDQ67WlaeLTPO/aFcd9xT1p5QlF+t54Uy
19c/YlkfpLYqPv+qX7ac2m29LGy9N0rdD51udyNL+o5K8tl0IhiXt185Pjw6
S4KtYtVf9YtE7dvHR+YNyZJboScD3vjEoa3jP79svKuR0U8bulzbnYzhytb7
spM0onP7bsiP7zMw716f3QfsNRLxSL6YbMjExoFjS+88VMtQ/f3g4d9poA2Z
veOjQi0P5lo87vk4GwdPryzu7KCWTKvurm0Sc1HRNsw87plKHE9OOPmvbR7q
liryPbQqqbUO8jL4l4ii+K/s9Lu50mH0o0H9u2+Tn/62VP+YlCsTPFzflP2n
SK6hk+KKfa54R506MnpLobxOG5L68mGOpBcNjz8xsEBsKhwT2ypz5Ofzhc7T
63nsyP6LYoc55Mjd59YdrifW86Bg30jXZ1pp0rvZsV825EvoidjwYK1WFvg8
nXXxok70rXJDsiZppXjvhft3++fIEfcfg/a/ypY3dTv8X8Rlyb3tp/xuG7LF
cVJKQ4uHKrF4d8fnw4x6Xp62TtUGSunp+NfqTh+z5NTO7CmTx6TJ90rLlWO3
ZcmKcQvXrnmdIF73Oi53d80Si/KvUlNLoyV+4BCPLQ2yZNyh3YuXXg2VkhBH
t/xSjYTcHWYomuQn50+7zTu2WCNX3v6a/OOf8+VpW1+X+000gth+q0Y6zUXz
ZbEzG+xTS8lW5aBWhzZg8A85U3t6qkWbf3bOxCebMetj6aTvW6ul1KEgYcuY
aPg5nZrodUQlrUsfrFwUmYBM9Z3xcWtVEtC1p+PIM6nYW/VidHEHlaw9M7RN
sy+UuDHY0v7sqUzpHDE78n2JCm/DOtpV+2fKpRF+f/0xPQtfnR88uGm3TIl4
nrHkxgstxtg42tpeUsrgoh/LTyp1WOzp1nf6ZqXcd788bvfwfISXbejp07f+
PU3Z1e9MzTZp+a68c95arUz16VLrrCuWoY4POxztoBV/ReqBW1OLZI7yfbvf
T2WLdm9d5LL3BRJ4r0Vri4BsOXbbZ+qTYrOoB/Zq3qNbtvxZd7dNwDyT7AsZ
1eS7S1nSssfM3z42Msrt0zMtPTdniU9y6KQvV+bJh7aeFrF9s+TgtUU3vzqR
K52WhdQV/qqRZp3HrrLtppVxP6S9Px2pkYWend+PDdfIko/m1398o5GSnf8k
zryTKVudDtR+WaGWt39XdFxqrxCjurymf6JaUkJC5lX1TZETVQ+qp45Qy4Cm
ozdZVsXJo8HvH619oJKzOR+0/XSR0ji8RVVKhkouuAYFa3ZslL7ne1buGqeS
5jVP/fePXy1TbEbdKX+SKd2D1pztZjda1nrOvPEiK1MsM1pHDnm5HCllK662
csyUyX0Twl1iA7Hr06byoS+V0qzxF6OtWkfgP9PSzrvkK+VP/xOhD2bGojbb
fDpgulKmVjVwO6ZKQpvH+4+r3itk5+yJI/V30uvRvPzI3iKFfLFMkg+3yoTr
1ge/3JijkAMd7n/YsVuNZ9q/1j3/N0NWX/53dc68bAwe1slryKIM6ZTQ7XbC
+xz4lzu6++9NlwsOE5w26vTYu8rXdU/LdAl/u2Sfl4MB7xrkznizOk1cwx49
rVm1TdKddhl2vtdIqMF1T7BNsfyoPq67VKQR88lTYZ/rdfmVqpvZz+do5MKf
wx0TAgvk1eAaVUsLjby0KmreuqdZrMMbKIb8oJavhra/ob1ilBHnbVJnL6rH
3ZJmY7+v1xXzbQYl+n+plsu1Ty+6LtZLiOfE2My9Kuq/HOo/FfVeNvWeivpO
TX2XST2npJ7LpH5Lp37LpF5Lol5TUp/FUJ8pqce2UI8pqb8CqL8U1FtLqbcU
1FeO1FcK6qm11FMZ1E+bqJ/SqZeiqJfSqY/iqY/SJNq6x4ze21LQfd2gFMcW
afJq4lBN5EYFPBsviIlflSoFH2ZZ+nZUodgQFXbueIq4/uQb6HFYgyejdwU2
65IijddkPJi+VItB12+um7ExWfZ3/9FlTEMdfDc08Eq/kiSrbv9H+hflYXeT
Qe5XbJOk+ZR32Va9jXhjnu/aNi5R4kq7lLZ7WCwttcm9DsarZNe11I16ZZEM
eWzoVjFMJdff1jn0QaHMtvu5c939TPmn0/ovS1+YJWDrhQ5d0zOl14TKy/Z5
JlFf+r2dw9hMmeY5U3tsulF+7vim1dJqpTxqGXZc8TpPbno3ax6pUYrdgsVz
zC46eb+nWxPTd0rqAS31gIL8P4v8X0G+ryLfV5DfK8jvM8jnU8nnM8jfE8jf
08nXo8jX08jPQ8jP08jHfcjHU8m/ncm/U8m3F5Fvp5Bf+5NfJ5NPh5FPJ5M/
x5A/J5EvJ5IvJ8ohJ0xIOpiG7s2fZC4fkCjpFcdaDotUwrO4XUpBTIJA9fuW
Hr3UKIZDzOPKeKmd9m9NqzNZePLb6rB+o+LF3LCb++fVORgUrApckxknrgcd
LtZY6eHb6ui6nTWxYhmwZExFaT52b6/2fD45Viqsj11/VFJ/3t+3cx9iipH9
Va7+Y5YUS2r16m3nrJVyr/Hp0SebF0npiIiCJ8fr8cV2RMMZhwrkSrTK0MxX
Id84F124vsYsLy+X6AZ2Uci8gPYqj69M0mdM+JCczAx5P8hq/6U0g6y+Xtyv
oiZdnIKfOd17qpedG6526+qULllHLt7+yylXXjSp67DUlEZ+mE1+mEo+qCEf
TCX/yyT/SyHfyyDfSyG/Sya/SyafiyWfSyJ/20r+lkS+FkS+lkh+5kV+lkA+
1p58LIH8ayX5Vzz5VjD5Vhz51VbyqzjyqTjyqVjyp2Typxh5HbrU7kV5Br7+
oSg3YlKMDAyelfg4KRPLna5kiiFa7g7yfffrIA0Kqz4mN/wYJWmP0r1PXM7G
n2F9Yhxdo8RBX3qjLCAXtjazw+JLI6V27n8cDe3zsL4sNPBck0gxWr3Yk3bA
gGWaabesz0TI9qr4Nke/MeGP84az2tAt8sQ6bfjyO0XyVUD6/NJJadJ69Ke6
JwmFsrj5L861hlQZ5bH+dIB9geQXP5xs9zFFlkZVpv3zyCRVaDkhyDVF4otm
zo9VGaV3xaiR+0qTxV0VNr5TbL6sCvYc8r5JsuysWPyfgVU62dEqvd8YzyT5
2Gvc0vH1PO759gPdwo8kki9kkS8kkh+oyA8SyAeU5APx7P9p7P/x7PeJ7Pdx
7O/R7O+x7Odh7Oex7N9+7N8x7NcL2a+j2Z9d2J+j2Y83sB9Hsf9uZv+NZL+N
Zr+NZH9NYH/dyn6ayn4aITYLjmVur1VgjP6U48iT4XK25e8NtCoV5ErHEYc2
hUnImc9+8fZZmNzYt8+EQaEyIOLr+0F3tLg0+lT7k/dD5LcRDrM8w3WYs6Hj
F06aTZL63OOoS7d83DZveHth6kbJv3bUpvtyI5bcOvmH8+cg2VTq7Jy924RH
Vh1vXdsdKJ2nnH6X4FokHdpNX3JxeaJ85zNCWjcqlEU/BM9vcThB1iqKEnN+
Mkuek9F5lk2CKPe2d+m5zCT3qy5MVvrFy4HbcR13tjRKr/A3Dr9eiJNjH56d
XBWaJ9423Ue27xMnLb+75Lq5vpVtL5s2ZMHWWPFI3vU4ebhWaqYF98u5E8P+
oWH/iGG/yGS/iGZ/ULA/RLEfpLAfRBH/44n/kcT7SOL9VuL7JuJ7BPF8NfF8
C/HbgfgdTrxeTrwOJT4HEp83E4+3EI9DiL+xxN+NxNsk4m0w8TWd+Boke2qd
m7t/VGLUvfGu/v8EiFfJhrBpeWocbatyfPOjv7Rflv50FLLh6FQ9fLOXn5zp
UOrW72EO1O9Cp338doNsulx+rn28HsZlfQY21K2TAQnPR1oOMGDX+ctWzSzX
iI8hfu6Hx0YcsAutabPeWyaF2aT4jTTjlK53ecebnjIj7NPB0suFYrP3S+/q
LTESaFgfMzKiQBY62y2xvR0tupOV02WQWfTV7vN97KLlxJ8zradWGOVedIJz
aWqUXO8Q/ktBO4P07Lp7cu0fkdJrmfu0n/304rX/roPdxEgJKBlXcaY8R2YV
tNxQbb9Vjtd28bltmy03bnku8Xm2hXiiJp6EEz+UxI8w4kU68SKU+JBEfAgh
HsQQDzax/rew/jey3gNY70Gs72Ws70DW80TWcwDrdw3r14/1uon16sv6jGR9
+rAe41mPa1l/Kay/Vaw3BevNS2Yl34traanCWmw4O3/VCrH47vPrumINauZ8
O/uIcan89KGr17OpWlj2iW9THrBIVvw0/tc7Nbno8u63a3cd50m7NR7fncvI
w/DzQ9Q1NrPFU3F04eKORmjtm+58f3WSjPVxVlxba4Li55WLh9bYi/WUe2en
HjYj8q+zjcMKGkhEfaO+Ma1Q+u9IrGg2fIsUXSuavOSDWUrvVV5Mrw6T8rft
W/25zSTD2w073DYvVF53ir/lO98oB50Sd2W5bJaRETUTXjbNF4RX6jt9ESLx
Zy5dabhKJ2fK7NLyD26UGy1/WG59SiszHids6ekbLL0XpL3q0yNLrnWsXF/c
K4j3S8X7FcD7pOB98uf9SeX98eN9SeB9Wc/7EcX7sY73YTPvw2qe/3qevzfP
ezbP25Pn68bzXcbz9ON5uvP8wnh+C3heMTyvOTyfRJ7PNJ5HGs8DfP9Kvv++
UtNrw7/SQo2yX/7OcYnpibyKtA0/lmUhRF18ds2H8XBW/VCZNzcHzYsHLNcs
nIp/p5XPSH2rwwsL/DXmNxeUNXx+KDQnHzcHP/tmYJMF+NYjXjM834ij7lk+
ne3d0XS0TfnOv0yYe9p4o/HuZXhgXWzZa2IBnNzfvv40xRNlVesn1p0ukL41
DZ45+gTKrcb3msYFmWVX9wUV57oHyL8DnK+16GUSu3m7Ls644Scz9OEjvikw
iF+7RiGmdr6ie+R+xsEiT8LDf1i4PdxHng4av2C2R64kPl4w+qfHa2R0cNfq
5QezRe3csNMvzqsk8cinkMAOGjHu3/VR9nvx92Xy963g8zP4/KV8XjKf58bv
x/H7rvz5rfz5Wfw8mJ878s8r+efhYvH//cfPwc/B7/PPjuDzwefz8zh+7gr+
/cC/H38+gz+/FPz3gf8+fl/D73uB7wd8P3xeLp+3Bny/4Pvl8w18vi94PuD5
8PeZ+fsC/ne+4Pn+7/yF5y+8H8L7Ibw/wvsjvF/C+yW8f8L7J7yfwvspvL/C
+/u/+y283/+7/8L7D9aHsD7A+hHWD1hfwvoC609Yf2B9CusTrF9h/YL1DdY3
WP9g/YP4AOIDiB8gfoD4AuILiD8g/oD4BOITiF8gfoH4BuIbiH8g/oH4COIj
iJ8gfoL4CuIriL8g/oL4DOIziN8gfoP4LsR3EP/5/u3B/iDsDzyPPJ7HbLC/
CPsLz0fL81kE9idhf+J5qXheK8D+JuxvPL8Unt8qsD8K+yPPM5Ln6QP2V2F/
5fmu4fn6gf1Z2J953st43oFgfwf7O89/C89/I8gPQH7A+5DE+xAC8guQX/B+
KHk/wkB+AvIT3pds3pctIL8B+Q3vj573JxLkRyA/4n0y8j5FgfwK5Fe8XwW8
X9EgPwP5GcjfhPwN5HdCfgfyPyH/A/mhkB+C/FHIH0F+KeSXIP8U8k+Qnwr5
KchfhfwV5LdCfgvyXyH/BfmxkB+D/FnIn0F+LeTXIP8G+TfIz0F+DvJ3kL+D
/B7k9yD/B/k/qA9AfQDqB1A/gPoC1Beg/gD1B6hPQH0C6hdQv4D6BtQ3oP4B
9Q+oj0B9BOonUD+B+grUV6D+AvUXqM+E+oz1ZmS9BYH6TqjvWH861t8mUB8K
9SHrMYv1GArqS6G+ZH0qWJ/hoD4V6lPWawLrdSuob4X6lvW7mfUbCepjoT5m
PbuwnqNBfQ3qa9a3H+s7BtTnoD5nvUez3mNBfQ/qe9Z/Gus/HpwPgPMB4oGK
eJAAzhfA+QLxIYf4kAjOJ8D5BPEin3iRDM43wPkG8cNE/EgB5yPgfIR4Ukg8
SQXnK+B8BZy/COcv4HxGOJ8B5zfC+Q043xHOd8D5j3D+A86HhPMhcH4knB+B
8yXhfAmcPwnnT+B8SjifAudXwvkVON8SzrfA+Zdw/gXOx4TzMXB+Bs7PwPka
OF8D52/g/A2cz4HzOXB+B87vwPkeON8D53/g/A+cD4LzQXB+CM4PwfkiOF8E
54/g/BGcT4LzSXB+Cc4vwfkmON8E55/g/BOcj4LzUXB+Cs5PwfmqcL5KfM0n
vsaC81nhfJZ4m0O8jQPnu8L5LvFXTfyNB+fDwvkw8TiNeJwIzpeF82Xicwzx
OQmcTwvn08Rrf+J1PS/+73xbON8mfjsTv1PB+Tg4HyeehxDP08D5OjhfJ74n
EN/Twfk8OJ8n3iuI9xngfB+c7xP/s4j/CnA/AO4H2A907AdKcL8A7hfYH4zs
D0pwPwHuJ9gvzOwXmeB+A9xvsH8UsX+owP0IuB8B9yfC/Qm4XxHuV8D9i3D/
Au5nhPsZcH8j3N+A+x3hfgfc/wj3P+B+SLgfAvdHwv0RuF8S7pfA/ZNw/wTu
p4T7KXB/JdxfgfstcL8F7r/A/Re4HwP3Y+D+DNyfgfs1cL8G7t/A/Ru4nwP3
c+D+Dtzfgfs9cL8H7v/A/R+4HwT3g+D+ENwfgvtFcL8I7h/B/SO4nwT3k+D+
EtxfgvtNcL8J7j/B/Se4HxXuR9lP9eyn6eB+VbhfZX/NZn/NAPezwv0s+20m
+60C3O8K97vsv0nsvwpwPyzcD7MfR7AfK8H9snC/zP68nP05E9xPg/tp9uvV
7NeZ4H4b3G+zf0eyf6vA/Ti4H2c/T2E/V4P7dXC/zv6eyf6uBvfz4H6e/V7L
fq8B9/vgfp/9P4/9Pwv0B4D+APIBE/lAFugvAP0F5AcF5AfZoD8B9CeQLxST
L2hBfwPobwD9D0L/A+iPEPojQP+E0D8B+iuE/grQfyH0X4D+DKE/A/RvCP0b
oL9D6O8A/R9C/wfoDxH6Q0D/iNA/AvpLhP4S0H8C+k9AfwroTwH9K6B/BfS3
gP4W0P8C+l9AfwzojwH9M6B/BvTXgP4a0H8D+m9Afw7ozwH9O6B/B/T3gP4e
0P8D+n9AfxDoDwL9Q6B/CPQXgf4i0H8E+o9AfxLoTwL9S6B/CfQ3Cf1N5E+5
5E8q0B8l9EeRT2nIp9Sgv0roryK/yiC/0oD+LKE/i3wrjnxLA/q7hP4u8q9g
8q/69/9ff5jQH0Y+1od8LBv0l4H+MvKzIPKzbNCfBvrTyNdiyde0oL8N9LeR
v2WQv+WA/jjQH0c+pyafywH9daC/jvwul/wuF/Tngf488j0D+Z4O9PeB/j7y
PzP5nw70B4L+QPLBIvJBPegvBP2F5IfbyA/1oD8R9CeC/kWhfxH0Nwr9jaD/
Ueh/BP2RQn8k6J8U+idBf6XQXwn6L4X+S9CfKfRngv5NoX8T9HcK/Z2g/1Po
/wT9oaA/FPSPgv5R0F8K+ktB/ynoPwX9qaA/FfSvgv5V0N8K+ltB/yvofwX9
saA/FvTPgv5Z0F8L+mtB/y3ovwX9uaA/F/Tvgv5d0N8L+ntB/y/o/wX9waA/
GPQPg/5h0F8M+otB/zHoPwb9yUJ/MvmylnxZC/qbhf5m8mcV+XMO6I8W+qPJ
p1PIp3NBf7XQX01+HUV+nQv6s4X+bPLtteTbOtDfLfR3k38vIf/Wg/5w0B9O
Ph5OPq4H/eWgv5z8PJH8PA/0p4P+dPJ1Jfl6HuhvB/3t5O/Z5O/5oD8e9MeT
z+vJ5w2gvx7015PfG8nvDaA/H/Tnk+8XkO8bQX8/6O8n/y8m/zeC+QAwH0A9
UEI9YATzBWC+AMwfCPMHYD5BmE8A8wvC/AKYbxDmG8D8gzD/AOYjhPkIMD8h
zE+A+QphvgLMXwjzF2A+Q5jPAPMbYH4DzHeA+Q4w/wHmP8B8CJgPAfMjYH4E
zJeA+RIwfwLmT8B8CphPAfMrYH4FzLeA+RYw/wLmX8B8DJiPAfMzYH4GzNeA
+RowfwPmb8B8DpjPAfM7YH4HzPeA+R4w/wPmf8B8EJgPAvNDYH4IzBcJ80XU
R1nUR3lgPkmYT6JeUlIv5YP5JmG+ifopgfqpXmf8Nx8lzEdRT4VSTxnAfJUw
X0V95Up9ZQTzWWA+i3rLl3rLCOa7wHwX9Vc09ZcRzIeB+TDqsTTqMROYLwPz
ZdRnKuozE5hPA/Np1Gs51GsmMN8G5tuo3/Kp38xgPg7Mx1HPmajnzGC+DszX
Ud8VUt/V8/L/5vPAfB713jbqvQIw3wfm+6j/tlP/FYD5QDAfCOYHhflBMF8o
zBeC+UNh/hDMJwrziWB+UZhfBPONwnwjmH8U5h/BfKQwHwnmJ4X5STBfKcxX
gvlLMH8J5jPBfCaY3wTzm2C+E8x3gvlPMP8J5kPBfCiYHwXzo2C+FMyXgvlT
MH8K5lPBfCqYXwXzq2C+Fcy3gvlXMP8K5mPBfCyYnwXzs2C+FszXgvlbMH8L
5nPBfC6Y3wXzu2C+F8z3gvlfMP+L/wPAy/lv
      "]]}, 
    {RGBColor[0.6, 0.24, 0.4428931686004542], PointBox[CompressedData["
1:eJxdm0+LW9cdhkVLP0F23eUDdJ+GYF6MaUtLuwh42U1AdFUMBW3chajhYlDj
yJatmVjBUWYUeeJxvOumWbmQr9ESQkhTM3hVaLvre3PPPee+jzbmyTnn9088
uXekqzffu/Xu/Aez2exvP5zN+n+/f3394uUX/51/+YXOXn7PH3ye/Pbz5G+f
JW8+S752kfzqmHzyafL1Q/Lrs+TdJ8nvf5z8zUfJ7zxOfnSSfPUw+caD5Lfu
JX93N/nDO8n3byd/dStZN8nCfiGekE+oR6hX6EfoF/tfvHz/N3969fMff1Lm
9zz5/mXyO8+Sv7tIfvQ0Wcfkq0Pyh+fJN86Sv9onv/UE9e1Qzynyb5Fvg/hr
xFvhfIf9S6wvwPNkv7AunBfiY70T6sP+tdAfzm+Te59/8dM3L//5ZODe5yn3
Pk+593nKvc9T7n2ecu/zlHufp9z7POXe5yn3Pk+593nKvc9T7n2ecu/zlHuf
p9z7POXe5yn3Pk+593nKvc9T7n1OFvYL8YR8Qj1CvUI/Qr/CPJLt82//fev3
X+4+Kvkvk+1zsH0Ots/B9jnYPgfb52D7HGyfg+1z1rdDPafIv0W+DeKvEW+F
8x32L7G+AM+T/cK6cF6Ij/VOqA/710J/OL8V5pNsn2efPP3rP379eGD7HGyf
g+1zsH0Ots/B9jnYPgfb52D7HGyfg+1zsH0Ots/B9jnYPgfb52D7HGyfg+1z
sH0GC/uFeEI+oR6hXqEfoV9hHsK8kP/y5eFXf//R/2anZf1Zsn0Ots/B9jnY
Pgfb52D7HGyfg+1zsH3Oek6Rf4t8G8RfI94K5zvsX2J9AZ4n+4V14bwQH+ud
UB/2r4X+cH4rzAfxdsn2+Wf/eePdN/7yaGD7HGyfg+1zsH0Ots/B9jnYPgfb
52D7HGyfg+1zsH0Ots/B9jnYPgfb52D7HGyfg+0zWNgvxBPyCfUI9Qr9CP0K
8xDmJcwT689e/uv8lx//5Hebkv8i2T4H2+dg+xxsn4Ptc7B9DrbPwfY56zlF
/i3ybRB/jXgrnO+wf4n1BXie7BfWhfNCfKx3Qn3Yvxb6w/mtMB/E2wnzTbbP
w/36/YGvXSS/Oibb5+Drh+TXZ8n2Odg+B9vnYPscbJ+D7XOwfQ62z8H2Odg+
B9vnYPscbJ/Bwn4hnpBPqEeoV+hH6FeYhzAvYZ7CvJF/vN/+c4n3NLnebxeu
99uF6/124Xq/Xbjebxeu99uF6/124Xq/PebfIt8G8deIt8L5DvuXWF+A58mz
8X67rgvnhfhY74T6sH8t9IfzW2E+iLcT5ov4++Rr4/3Y3YFfHZPtc/D1Q/Lr
s2T7HGyfg+1zsH0Ots/B9jnYPgfb52D7HGyfg+1zsH0Ots9gYb8QT8gn1CPU
K/Qj9CvMQ5iXME9h3sL7gXjj9flO6e+YXK/Phev1uXC9Pheu1+fC9fpcuF6f
C9fr85h/i3wbxF8j3grnO+xfYn0BnifPxutzXRfOC/Gx3gn1Yf9a6A/nt8J8
EG8nzBfx98L7k/xq/P/1Hwe2z8HXD8mvz5Ltc7B9DrbPwfY52D4H2+dg+xxs
n4Ptc7B9DrbPwfY52D6Dhf1CPCGfUI9Qr9CP0K8wD2FewjyFeQvvh/B+JVef
/1DyH5Krz4Wrz4Wrz4Wrz4Wrz4Wrz4Wrz2O+DeKvEW+F8x32L7G+AM+TZ6PP
dV04L8THeifUh/1roT+c3wrzQbydMF/E3wvvD/KdJ9vngd8b+Poh+fVZsn0O
ts/B9jnYPgfb52D7HGyfg+1zsH0Ots/B9jnYPgfbZ7CwX4gn5BPqEeoV+hH6
FeYhzEuYpzBv4f0Q3i/h/UT+w/Dv+LLPwTfOku1z8FtPku1z8HenyfY5822S
7XPGW+F8h/1LrC/A82S+7DPOJ9tn5E+2z7l/nWyf8/w22T5nvF2yfc74+2T7
nPnOk68Oyc3n4b83nwduPg/cfB64+Txw83ng5vPAzeeBm88DN58Hbj4P3Hwe
uPk8cPN54ObzyMJ+IZ6QT6hHqFfoR+hXmIcwL2GewryF90N4v5KbzwOffIp+
6vW51HuW3K7Ppb8nye36XOZxmtyuzyXfBvHXiLfC+Q77l1hfgOfJs3p9HteF
80J8rHdCfdi/FvrD+a0wH8TbCfNF/L3w/iDfefLVAfmPye1+e+B2vz1wu98e
uN1vD9zutwdu99sl/8Pkdr9d+ruX3O63Sz93ktv9dpnHreR2vz2ysF+IJ+QT
6hHqFfoR+hXmIcxLmKcwb+H9SG732wPb52D7HPzqiHrr389lHvvk9vdzmc8u
uf39XOa7TW5/P5f4a8Rb4XyH/UusL8Dz5Fn9+3lcF84L8bHeCfVh/1roD+e3
wnwQbyfMF/H3ye3v55LvPLn6POY/Jj96mtw+Dxu4fR42cPs8bOD2eViJd5Lc
Pg8r9T5Ibp+HlXncTW6fh5X53E5un4eV/m6Shf1CPCGfUI9Qr9CP0K8wD2Fe
wjyFeSe3z8MGts/B9jnYPgfb5+BrF5hH/Xy79PckuX2+XeZxmtw+3y7z2yS3
z7dLvBXOd9i/xPoCPE+e1c+3x3XhvBAf651QH/avhf5wfivMB/F2wnwRf598
4wz5zpOvDsh/TLbPWc9Fcvu+auD2fdXA7fuqEu8kuX1fVep9kNy+ryr57ya3
76vKfG4nt++rSn83ycJ+IZ6QT6hHqFfoR+hXmIcwL2Geye37qoHtc7B9DrbP
wfY52D4H2+fgzWfor37/XOazS27fP5f5bpPb989l3mvEW+F8h/1LrC/A8+RZ
/f55XBfOC/Gx3gn1Yf9a6A/nt8J8EG+X3L5/LvH3yfX6POY7T67X5zH/Mble
n8d6LpLfeZbcnicp64+T2/MkJf/D5PY8SenvXnJ7nqT0cye5PU9S5nEruT1P
MrKwX4gn5BPqEeoV+hH6FeYhzCu5PU8ysH0Ots/B9jnYPgfb52D7HGyfg+1z
8LfPMJ/6fFiZx2lyez6szG+T3J4PK/FWON9h/xLrC/A8eVafDxvXhfNCfKx3
Qn3Yvxb6w/mtMB/E2yXb54y/T75xhnznyVcH5D8m2+es5yLZPmd9l1ivz3uW
eCfJ7XnPUu+D5Pa8Z8l/N7k971ny305uz3uW/m6Shf1CPCGfUI9Qr9CP0K8w
j+T2vOfA9jnYPgfb52D7HGyfg+1zsH0Ots/B9jnYPge//RzzqM9vl/luk9vz
22Xe6+T2/HY532H/EusL8Dx5Vp/fHteF80J8rHdCfdi/FvrD+W1ye367xNsl
1/vtMf4+ud5vj/nOk+v99pj/mFzvt8d6LpLtc9Z3mfzNc8Srv8co+R8mt99j
lP7uJbffY5R+7iS332OUedxKbr/HGFnYL8QT8gn1CPUK/Qj9JrffY5R5Pk62
z8H2Odg+B9vnYPscbJ+D7XOwfQ62z8H2Odg+B3/weXL7fVWZ3ya5/b6qzHuV
3H5fVfYvsb4Az5Nn9fdV47pwXoiP9U6oD/vXQn84v022zxlvl2yfM/4++cYZ
8p0nXx2Q/5hsn7Oei2T7nPVdJtvnrPcF8tffS5Z6HyS330uW/HeT2+8lS/7b
ye33kqW/m2RhvxBPyCfUI9Qr9JPcfi9Z5nuS3Ps85d7nKfc+T7n3ecq9z1Pu
fZ5y7/OUe5+n3Ps85d7nKfc+T7n3ecq9z1P++kXl/wNCl/Fc
      "]]}, {}}, {}},
  AspectRatio->1,
  Axes->True,
  AxesLabel->{None, None},
  AxesOrigin->{0, 0},
  Method->{},
  PlotRange->{{-1500, 1500}, {-1500, 1500}},
  PlotRangeClipping->True,
  PlotRangePadding->{Automatic, Automatic}]], "Output",
 CellChangeTimes->{
  3.558940042445077*^9, 3.558945507540921*^9, {3.558945553682351*^9, 
   3.558945567156118*^9}, {3.5589478382713547`*^9, 3.558947847493294*^9}, {
   3.558947880100996*^9, 3.558947893319541*^9}, 3.558947953864997*^9, {
   3.558947986837801*^9, 3.558948049158708*^9}, {3.55894844125881*^9, 
   3.55894849144453*^9}, 3.558948563077518*^9, 3.559362053626967*^9, {
   3.559362347870112*^9, 3.559362358246366*^9}, 3.559362413211463*^9, 
   3.559362450484108*^9, {3.5593626208056393`*^9, 3.559362674062668*^9}, {
   3.559362776152342*^9, 3.559362799663172*^9}, {3.5593677292376833`*^9, 
   3.5593677313434973`*^9}, 3.628060833007764*^9, 3.628074744779471*^9}]
}, Open  ]],

Cell[CellGroupData[{

Cell["Cortical receptive fields", "Subsection",
 CellChangeTimes->{{3.5425266352519407`*^9, 3.542526659519066*^9}}],

Cell[BoxData[
 RowBox[{
  RowBox[{"rf", "=", 
   RowBox[{
    RowBox[{
     FractionBox["1", 
      RowBox[{
       SqrtBox["3"], " ", 
       RowBox[{"(", 
        RowBox[{
         FractionBox["1", 
          SuperscriptBox["\[Sigma]r", "2"]], "+", 
         FractionBox["1", 
          SuperscriptBox["\[Sigma]s", "2"]]}], ")"}], " ", 
       SuperscriptBox[
        RowBox[{"Abs", "[", "r", "]"}], "2"]}]], "2", " ", 
     SuperscriptBox["\[ExponentialE]", 
      RowBox[{"-", 
       FractionBox[
        RowBox[{
         SuperscriptBox["x0", "2"], "-", 
         RowBox[{"2", " ", "x0", " ", "xx"}], "+", 
         SuperscriptBox["xx", "2"], "+", 
         SuperscriptBox[
          RowBox[{"(", 
           RowBox[{"xy", "-", "y0"}], ")"}], "2"]}], 
        RowBox[{"2", " ", 
         RowBox[{"(", 
          RowBox[{
           SuperscriptBox["\[Sigma]r", "2"], "+", 
           SuperscriptBox["\[Sigma]s", "2"]}], ")"}]}]]}]], " ", "\[Pi]", " ", 
     RowBox[{"EllipticTheta", "[", 
      RowBox[{"3", ",", 
       RowBox[{
        RowBox[{"(", 
         RowBox[{"\[Pi]", " ", 
          RowBox[{"(", 
           RowBox[{
            RowBox[{"3", " ", "r", " ", 
             RowBox[{"(", 
              RowBox[{
               SuperscriptBox["\[Sigma]r", "2"], "+", 
               SuperscriptBox["\[Sigma]s", "2"]}], ")"}]}], "-", 
            RowBox[{"2", " ", 
             SqrtBox["3"], " ", 
             RowBox[{"(", 
              RowBox[{
               RowBox[{"y0", " ", 
                SuperscriptBox["\[Sigma]r", "2"]}], "+", 
               RowBox[{"xy", " ", 
                SuperscriptBox["\[Sigma]s", "2"]}]}], ")"}], " ", 
             RowBox[{"Cos", "[", "\[Alpha]", "]"}]}], "+", 
            RowBox[{"2", " ", 
             SqrtBox["3"], " ", 
             RowBox[{"(", 
              RowBox[{
               RowBox[{"x0", " ", 
                SuperscriptBox["\[Sigma]r", "2"]}], "+", 
               RowBox[{"xx", " ", 
                SuperscriptBox["\[Sigma]s", "2"]}]}], ")"}], " ", 
             RowBox[{"Sin", "[", "\[Alpha]", "]"}]}]}], ")"}]}], ")"}], "/", 
        RowBox[{"(", 
         RowBox[{"6", " ", "r", " ", 
          RowBox[{"(", 
           RowBox[{
            SuperscriptBox["\[Sigma]r", "2"], "+", 
            SuperscriptBox["\[Sigma]s", "2"]}], ")"}]}], ")"}]}], ",", 
       SuperscriptBox["\[ExponentialE]", 
        RowBox[{"-", 
         FractionBox[
          RowBox[{"2", " ", 
           SuperscriptBox["\[Pi]", "2"], " ", 
           SuperscriptBox["\[Sigma]r", "2"], " ", 
           SuperscriptBox["\[Sigma]s", "2"]}], 
          RowBox[{"3", " ", 
           SuperscriptBox["r", "2"], " ", 
           RowBox[{"(", 
            RowBox[{
             SuperscriptBox["\[Sigma]r", "2"], "+", 
             SuperscriptBox["\[Sigma]s", "2"]}], ")"}]}]]}]]}], "]"}], " ", 
     RowBox[{"EllipticTheta", "[", 
      RowBox[{"3", ",", 
       RowBox[{
        RowBox[{"(", 
         RowBox[{"\[Pi]", " ", 
          RowBox[{"(", 
           RowBox[{
            RowBox[{"r", " ", 
             RowBox[{"(", 
              RowBox[{
               SuperscriptBox["\[Sigma]r", "2"], "+", 
               SuperscriptBox["\[Sigma]s", "2"]}], ")"}]}], "-", 
            RowBox[{"2", " ", 
             RowBox[{"(", 
              RowBox[{
               RowBox[{"x0", " ", 
                SuperscriptBox["\[Sigma]r", "2"]}], "+", 
               RowBox[{"xx", " ", 
                SuperscriptBox["\[Sigma]s", "2"]}]}], ")"}], " ", 
             RowBox[{"Cos", "[", "\[Alpha]", "]"}]}], "-", 
            RowBox[{"2", " ", 
             RowBox[{"(", 
              RowBox[{
               RowBox[{"y0", " ", 
                SuperscriptBox["\[Sigma]r", "2"]}], "+", 
               RowBox[{"xy", " ", 
                SuperscriptBox["\[Sigma]s", "2"]}]}], ")"}], " ", 
             RowBox[{"Sin", "[", "\[Alpha]", "]"}]}]}], ")"}]}], ")"}], "/", 
        RowBox[{"(", 
         RowBox[{"2", " ", "r", " ", 
          RowBox[{"(", 
           RowBox[{
            SuperscriptBox["\[Sigma]r", "2"], "+", 
            SuperscriptBox["\[Sigma]s", "2"]}], ")"}]}], ")"}]}], ",", 
       SuperscriptBox["\[ExponentialE]", 
        RowBox[{"-", 
         FractionBox[
          RowBox[{"2", " ", 
           SuperscriptBox["\[Pi]", "2"], " ", 
           SuperscriptBox["\[Sigma]r", "2"], " ", 
           SuperscriptBox["\[Sigma]s", "2"]}], 
          RowBox[{
           SuperscriptBox["r", "2"], " ", 
           RowBox[{"(", 
            RowBox[{
             SuperscriptBox["\[Sigma]r", "2"], "+", 
             SuperscriptBox["\[Sigma]s", "2"]}], ")"}]}]]}]]}], "]"}]}], "+", 
    
    RowBox[{
     FractionBox["1", 
      RowBox[{
       SqrtBox["3"], " ", 
       RowBox[{"(", 
        RowBox[{
         FractionBox["1", 
          SuperscriptBox["\[Sigma]r", "2"]], "+", 
         FractionBox["1", 
          SuperscriptBox["\[Sigma]s", "2"]]}], ")"}], " ", 
       SuperscriptBox[
        RowBox[{"Abs", "[", "r", "]"}], "2"]}]], "2", " ", 
     SuperscriptBox["\[ExponentialE]", 
      RowBox[{"-", 
       FractionBox[
        RowBox[{
         SuperscriptBox["x0", "2"], "-", 
         RowBox[{"2", " ", "x0", " ", "xx"}], "+", 
         SuperscriptBox["xx", "2"], "+", 
         SuperscriptBox[
          RowBox[{"(", 
           RowBox[{"xy", "-", "y0"}], ")"}], "2"]}], 
        RowBox[{"2", " ", 
         RowBox[{"(", 
          RowBox[{
           SuperscriptBox["\[Sigma]r", "2"], "+", 
           SuperscriptBox["\[Sigma]s", "2"]}], ")"}]}]]}]], " ", "\[Pi]", " ", 
     RowBox[{"EllipticTheta", "[", 
      RowBox[{"3", ",", 
       RowBox[{"-", 
        RowBox[{
         RowBox[{"(", 
          RowBox[{"\[Pi]", " ", 
           RowBox[{"(", 
            RowBox[{
             RowBox[{
              RowBox[{"(", 
               RowBox[{
                RowBox[{"y0", " ", 
                 SuperscriptBox["\[Sigma]r", "2"]}], "+", 
                RowBox[{"xy", " ", 
                 SuperscriptBox["\[Sigma]s", "2"]}]}], ")"}], " ", 
              RowBox[{"Cos", "[", "\[Alpha]", "]"}]}], "-", 
             RowBox[{
              RowBox[{"(", 
               RowBox[{
                RowBox[{"x0", " ", 
                 SuperscriptBox["\[Sigma]r", "2"]}], "+", 
                RowBox[{"xx", " ", 
                 SuperscriptBox["\[Sigma]s", "2"]}]}], ")"}], " ", 
              RowBox[{"Sin", "[", "\[Alpha]", "]"}]}]}], ")"}]}], ")"}], "/", 
         
         RowBox[{"(", 
          RowBox[{
           SqrtBox["3"], " ", "r", " ", 
           RowBox[{"(", 
            RowBox[{
             SuperscriptBox["\[Sigma]r", "2"], "+", 
             SuperscriptBox["\[Sigma]s", "2"]}], ")"}]}], ")"}]}]}], ",", 
       SuperscriptBox["\[ExponentialE]", 
        RowBox[{"-", 
         FractionBox[
          RowBox[{"2", " ", 
           SuperscriptBox["\[Pi]", "2"], " ", 
           SuperscriptBox["\[Sigma]r", "2"], " ", 
           SuperscriptBox["\[Sigma]s", "2"]}], 
          RowBox[{"3", " ", 
           SuperscriptBox["r", "2"], " ", 
           RowBox[{"(", 
            RowBox[{
             SuperscriptBox["\[Sigma]r", "2"], "+", 
             SuperscriptBox["\[Sigma]s", "2"]}], ")"}]}]]}]]}], "]"}], " ", 
     RowBox[{"EllipticTheta", "[", 
      RowBox[{"3", ",", 
       RowBox[{"-", 
        RowBox[{
         RowBox[{"(", 
          RowBox[{"\[Pi]", " ", 
           RowBox[{"(", 
            RowBox[{
             RowBox[{
              RowBox[{"(", 
               RowBox[{
                RowBox[{"x0", " ", 
                 SuperscriptBox["\[Sigma]r", "2"]}], "+", 
                RowBox[{"xx", " ", 
                 SuperscriptBox["\[Sigma]s", "2"]}]}], ")"}], " ", 
              RowBox[{"Cos", "[", "\[Alpha]", "]"}]}], "+", 
             RowBox[{
              RowBox[{"(", 
               RowBox[{
                RowBox[{"y0", " ", 
                 SuperscriptBox["\[Sigma]r", "2"]}], "+", 
                RowBox[{"xy", " ", 
                 SuperscriptBox["\[Sigma]s", "2"]}]}], ")"}], " ", 
              RowBox[{"Sin", "[", "\[Alpha]", "]"}]}]}], ")"}]}], ")"}], "/", 
         
         RowBox[{"(", 
          RowBox[{"r", " ", 
           RowBox[{"(", 
            RowBox[{
             SuperscriptBox["\[Sigma]r", "2"], "+", 
             SuperscriptBox["\[Sigma]s", "2"]}], ")"}]}], ")"}]}]}], ",", 
       SuperscriptBox["\[ExponentialE]", 
        RowBox[{"-", 
         FractionBox[
          RowBox[{"2", " ", 
           SuperscriptBox["\[Pi]", "2"], " ", 
           SuperscriptBox["\[Sigma]r", "2"], " ", 
           SuperscriptBox["\[Sigma]s", "2"]}], 
          RowBox[{
           SuperscriptBox["r", "2"], " ", 
           RowBox[{"(", 
            RowBox[{
             SuperscriptBox["\[Sigma]r", "2"], "+", 
             SuperscriptBox["\[Sigma]s", "2"]}], ")"}]}]]}]]}], "]"}]}]}]}], 
  ";"}]], "Input",
 CellChangeTimes->{{3.556874647670239*^9, 3.556874679425536*^9}}],

Cell[BoxData[
 RowBox[{
  RowBox[{
   RowBox[{"rfretina", "[", 
    RowBox[{"xx_", ",", " ", "xy_"}], "]"}], " ", "=", " ", 
   RowBox[{
    RowBox[{"(", 
     RowBox[{"rf", "/.", "ONrul"}], ")"}], " ", "-", " ", 
    RowBox[{"(", 
     RowBox[{"rf", "/.", " ", "OFFrul"}], ")"}]}]}], ";"}]], "Input",
 CellChangeTimes->{{3.542614392636312*^9, 3.542614395813898*^9}, {
  3.556874668505555*^9, 3.556874676937181*^9}, {3.558940114286243*^9, 
  3.55894011481052*^9}, {3.5593632043871737`*^9, 3.559363209879181*^9}, {
  3.55937229311197*^9, 3.5593722942949743`*^9}}],

Cell[CellGroupData[{

Cell[BoxData[
 RowBox[{"Show", "[", 
  RowBox[{
   RowBox[{"ContourPlot", "[", 
    RowBox[{
     RowBox[{"(", " ", 
      RowBox[{
       RowBox[{"rfretina", "[", 
        RowBox[{"x", ",", " ", "y"}], "]"}], "/.", "coordinates"}], ")"}], 
     ",", " ", 
     RowBox[{"{", 
      RowBox[{"x", ",", 
       RowBox[{
        RowBox[{"(", 
         RowBox[{"x0", "/.", "coordinates"}], ")"}], " ", "+", " ", "300"}], 
       ",", " ", 
       RowBox[{
        RowBox[{"(", 
         RowBox[{"x0", "/.", "coordinates"}], ")"}], " ", "-", " ", "300"}]}],
       "}"}], ",", " ", 
     RowBox[{"{", 
      RowBox[{"y", ",", " ", 
       RowBox[{
        RowBox[{"(", 
         RowBox[{"y0", "/.", "coordinates"}], ")"}], " ", "-", " ", "300"}], 
       ",", 
       RowBox[{
        RowBox[{"(", 
         RowBox[{"y0", "/.", "coordinates"}], ")"}], " ", "+", " ", "300"}]}],
       "}"}], ",", 
     RowBox[{"PlotRange", "->", 
      RowBox[{"{", 
       RowBox[{
        RowBox[{"{", " ", 
         RowBox[{
          RowBox[{
           RowBox[{"(", 
            RowBox[{"x0", "/.", "coordinates"}], ")"}], " ", "+", " ", 
           "300"}], ",", " ", 
          RowBox[{
           RowBox[{"(", 
            RowBox[{"x0", "/.", "coordinates"}], ")"}], "-", " ", "300"}]}], 
         "}"}], ",", 
        RowBox[{"{", 
         RowBox[{
          RowBox[{
           RowBox[{"(", 
            RowBox[{"y0", "/.", "coordinates"}], ")"}], " ", "-", " ", 
           "300"}], ",", " ", 
          RowBox[{
           RowBox[{"(", 
            RowBox[{"y0", "/.", "coordinates"}], ")"}], " ", "+", " ", 
           "300"}]}], "}"}], ",", "All"}], "}"}]}], " ", ",", "\n", 
     RowBox[{"Contours", "\[Rule]", "20"}]}], "]"}], ",", 
   RowBox[{"ListPlot", "[", 
    RowBox[{
     RowBox[{"{", 
      RowBox[{
       RowBox[{"Flatten", "[", 
        RowBox[{"L1", ",", "1"}], "]"}], ",", 
       RowBox[{"Flatten", "[", 
        RowBox[{"L2", ",", "1"}], "]"}]}], "}"}], ",", 
     RowBox[{"PlotRange", "\[Rule]", 
      RowBox[{"{", 
       RowBox[{
        RowBox[{"{", " ", 
         RowBox[{
          RowBox[{
           RowBox[{"(", 
            RowBox[{"x0", "/.", "coordinates"}], ")"}], " ", "+", " ", 
           "300"}], ",", " ", 
          RowBox[{
           RowBox[{"(", 
            RowBox[{"x0", "/.", "coordinates"}], ")"}], " ", "-", " ", 
           "300"}]}], "}"}], ",", 
        RowBox[{"{", 
         RowBox[{
          RowBox[{
           RowBox[{"(", 
            RowBox[{"y0", "/.", "coordinates"}], ")"}], " ", "-", " ", 
           "300"}], ",", " ", 
          RowBox[{
           RowBox[{"(", 
            RowBox[{"y0", "/.", "coordinates"}], ")"}], " ", "+", " ", 
           "300"}]}], "}"}]}], "}"}]}], ",", 
     RowBox[{"AspectRatio", "->", "1"}], ",", 
     RowBox[{"PlotStyle", "->", 
      RowBox[{"PointSize", "\[Rule]", "Large"}]}]}], "]"}], ",", 
   RowBox[{"ListPlot", "[", 
    RowBox[{
     RowBox[{"{", 
      RowBox[{"{", 
       RowBox[{
        RowBox[{"(", 
         RowBox[{"x0", "/.", "coordinates"}], ")"}], ",", 
        RowBox[{"(", 
         RowBox[{"y0", "/.", "coordinates"}], ")"}]}], "}"}], "}"}], ",", 
     RowBox[{"PlotStyle", "\[Rule]", 
      RowBox[{"{", 
       RowBox[{
        RowBox[{"PointSize", "\[Rule]", "Large"}], ",", "Red"}], "}"}]}]}], 
    "]"}]}], "]"}]], "Input",
 CellChangeTimes->{{3.542526269594762*^9, 3.5425263045429907`*^9}, {
  3.542526473850507*^9, 3.542526475385313*^9}, {3.542614361407296*^9, 
  3.5426143628478928`*^9}, {3.542614992607669*^9, 3.542615066467431*^9}, {
  3.5438368767173033`*^9, 3.543836878223426*^9}, {3.54383702823995*^9, 
  3.543837063052906*^9}, {3.543837178420464*^9, 3.543837179876693*^9}, {
  3.54383725362001*^9, 3.543837257144124*^9}, {3.5589401277837343`*^9, 
  3.5589401294396772`*^9}, {3.558948740800774*^9, 3.5589487439090433`*^9}, {
  3.559362075789258*^9, 3.559362183756955*^9}, {3.559362215639748*^9, 
  3.559362320214624*^9}, {3.559362896167701*^9, 3.559362977842889*^9}, {
  3.559363046470841*^9, 3.55936313488035*^9}, {3.559375069129271*^9, 
  3.559375169852333*^9}, {3.559376102446088*^9, 3.559376105968358*^9}}],

Cell[BoxData[
 GraphicsBox[{GraphicsComplexBox[CompressedData["
1:eJxsnXcgV9/7wNuDlIZZJCpJilB2jxmyd1a2Skb29h4oI2mRhjS1aG/jtqRS
aSElUrS19/C7+Xyfe523X/+8e3nuvec855x7nuc8Z9xJfuEOgQP69eunMaJf
v3+///0Lg54fKph6eDL04cmy5Qz/w1CPaIbXTLZYO3l4HMPLem5IYHj+WvqC
gGSG5enLLcakMdz9718rh+F/j384h0emv4rP8L/b1z5LZ/jUvxt0Mxme0nPB
CobX/cvfy5UM9/xCNsm0vj23Bfgx+iKjvsioLzLqi4z6IqO+yKgvMupLpE/r
i4z6IqO+yKgvMuqLjPoSTOs7uSdf7oy+yKgvMuqLjPoio77IqC8y6ouM+hLp
0/oio77IqC8y6ouM+iKjvgTT+vake9KG0RcZ9UVGfZFRX2TUFxn1RUZ9kVFf
In1aX2TUFxn1RUZ9kVFfZNSXYKzftbPJ+qWZqF+aifqlmahfmon6pZmoX5qJ
+qWZqF9MH+uXZqJ+aSbql2aifmkm6pdmon6RaX3X9vxBC1BfZNQXGfVFRn2R
UV9k1BcZ9UVGfYn0aX2RUV9k1BcZ9UVGfZFRX4JR36t2pL40E/rSTOhLM6Ev
zYS+NBP60kzoSzOhL6aP+tJM6EszoS/NhL40E/rSTOiLjPaI48Hoi0zYI5oJ
e0QzYY9oJuwRzYQ9opmwRzQT9gjTR3tEM2GPaCbsEc2EPaKZsEc0E/YImda3
5znj/Rl9kVFfZNQXGfVFRn2RUV9k1BcZ9SXSp/VFRn2RUV9k1BcZ9UVGfQmm
9Q37l1DsYkZfZNQXGfVFRn2RUV9k1BcZ9UVGfYn0aX2RUV9k1BcZ9UVGfZFR
X4JpfXvuuxPK6IuM+iKjvsioLzLqi4z6IqO+yKgvkT6tLzLqi4z6IqO+yKgv
MupLMNZvwXKyfmkm6pdmon5pJuqXZqJ+aSbql2aifguWk/WL6WP9Fiwn67dg
OVm/BcvJ+qWZqN+C5WT9IqM/aRLN6ItM+JM0E/4kzYQ/STPhT9JM+JM0E/6k
STSjL5E++pMm0Yy+yIQ/aRINhD9JM+FPmkQz+hKM/sbHWEZfZMLfoJnwN2gm
/A2aCX+DZsLfoJnwN2gm/A1MH/0Nmgl/g2bC36CZ8DdoJvwNmlFfgtEelSSQ
9ohmwh7RTNgjmgl7RDNhj2gm7BHNhD0qSSDtEaaP9qgkgbRHJQmkPSpJIO0R
zYQ9Kkkg7VHJ/947l4j/+dOBFFHfNFv+e9z6LFLO+N+BFN7/n/8Sz5QfMt4v
yILp9zA9XiPkNBPyXvnH5/0nD/+PlwT951++ymIY5T3F8jkeUI5M5LfX/WT6
4X3Sx/sJea/xJz4Pny+YPj7v+L/6O5fyXz2HLmL0R/77r30siv+f/+9ENf/7
EUliGO9HNv93vwaH4Z7H5HAZfvTvR38lw5geck+xHo35X7mYMOkjY/rImD4y
po+M6SP3PL+dx3BP+XVmMoz5I66n83O6J4NDAPODjPlBxvwgY36QMT/ImB/k
nnrTTme4Jxv5GQxjfon76fz1PPehGZM/ZMwfMuYPGfOHjPlDxvwhY/6QMX/E
9XR+etrbZBcmP8iYH2TMDzLmBxnzg4z5Qcb8IGN+iOvp/PTUa6gPkx9kTB8Z
00fG9JExfWRMHxnrBxn17bnuaiCTHjKmh4zpIWN6yKgfMqaHjOn1vFeTQ5j0
kDE9ZEwPGdNDRv2QMX1kTB+ZeD8hAoj3k2bifYQIJj1kTA8Z00Mm6u9tJJMe
MvE+bI4h3weae/QfFMX033g9MpYP9n+Y///sjTvTvyBjfyvYf6KcjO84CfSn
gvEewf5VMP7jJBD/cWL6s/+/v7URkAvGdwT7Yxsy3tqr/+v57RW/EeyfUU74
G736a5QT/kev/hvlhD/Sqz9HOeGf9OrfUU60n179vaAcmfBXetkDlGN5CPa3
/7UXNr4jaB9QjuUhaC9QjuUhaD9QjuUhaE9QjuUhaF9Qjv6boL1BOZYHMvpz
gvYH5YT+veI9gvYH5ai/oD1COeovaJ9QjvoL2iuUk/0lGy8StF8oR/9V0J6h
nPA/esV3BO0ZyonxUy/7hv0/MZ7qZe/wfmJ81cv+oRzrV9Aeohz1FbSPKEd9
Be0lyrG9o5zwh3rFuwj7x9R/IFM+gvYV5Vg+gvZQMF4kaI8F40eC9lkwniRo
rwXjS4L2m4gP0e0b5cgox/IQjIcJ6o+M+qM9JOOfgQLxz0CB+CfrDwjGjwT9
AyLeQ+cXGfMrGL8SzA8y5kfQXxCM7wj6D2iPMX8ox/JGxvaHjP2LoD8hGG/C
52N7EYy/CKaPjOkjY/rIRHul/QXCP+0VL0F/gbB/veINhL9A+xM9z+81vkZ/
APOH9pbIn+B4pld8l3if6fSx/WF+BeOlgu8f1j/WF5ZvyL+/B6X+lx7lKTDe
9KRO/HuM8P/a83AHKv/f75kkhnt+n3AZ7rET61Yy3KOPV+z/ykeffB7NxPNo
xvwg9/xkcxgm0qO5J59afIZ72pHeCoYx/f/KTxkwfWRMHxnTR8b0kTF9ZEwf
uafcOzL6pPdfvVsx6SFjesiYHjI+H7mnHvPSGcbn99x3x415PjI+Hxmfj4z6
IGN6yJgeMpZnTzlf8mXSR8b0kTF9ZEwfGdNHxvQFr+/5u1wwcz0yPr+n3SUt
Y65HxvpAxvz1vC+vI4Boj0VRjH7/uQP/i/8dimLiJT3v06iU/96jAFemvSI/
+Hd/ZRrDmB/knudrsu9LT/kaZDHynt/j/+tvPCwohX/3+yUyjOlj+8b0iPau
yWWux/JCJtLv9f6gvCf9XB4pf7GClNP563lO6ESGsb1jflGOjHLMP8qx/JBR
jtejfijH8kRGOV6P+qEc9UdGOV6P+qIcy4PQL5fHXN/z56d8sj9Yk8lcj+3p
v/7bkCkPZGx/gnJ8n1F/lBP9M80ox+tRf5QT7wvNqK8gC/YvKEf9BJnon3Qy
GDnq+599cWT0QUZ9BeXYn6A+KEd9kVGO16O+KEd9kVFO9FeaXEaO7QEZ6xcZ
y0NQjs/D8kA59hc9/YyKN1MeyPh+YH+G+qAc9UVGOV6P+qAc9UVGOV6P+hLp
5/IYRv0E5Xg/6ody7P+RifqLDCDtDc1EfdFM2B+aifqhmbBHveTYv6M+KCfq
o9f1Pfm7sYTUn2asb2Rsv4R8TSbDRP+qFM5cj4z69/hJRpFM/fbk9/3/5sOG
xPzn722NI/Wh/Sn0p4n+XoNDMva/6D9psvGbk//z91GOjP0zuZ5EnyLXk+hT
RP2snU2R8QV9hrE/I9efsPYF/VUy/qDPMN6P/i7KCfuN/q4mG68h9KOvR8bn
Yfsk0stl4zk9v+1sesh4PzH/if3/cTaeQ47vWXsmGM9BOTneZ+0bXo/3/5cf
LYF4tzIZH6X7UzI+oEz6N5j+KDYeRMbLlQXiCYYC8QRl0j/C+JMmt088iSgf
DdaeYH0S9u+JwP25vD7Px/xifeL92B8R8aqn7Hom7E9P/ueQAeEP0UzES3v5
1yjH8hK8v+f5V+3I8WQv+yN4P16P5YvXE/HXXv473k/4Y73iVYT90GTjVVg+
KO9pjqv4few1Pg/LCxnbO95PlGev+BzaM3I85AKkv+ZCzo/3Gl+gnPTX2PvR
XuD1gvYD7Q0x395rvILPI/07FwH/yAOIeDF9PzF/08teCj4P7yfiyfT9xHwP
fT+2d5Rje8fnkf6hC1M/gnJMD+sHn4eM6fXcpp1O8prMPuMvIn5GM9pDIr7T
a3yG1xP1QzMxfkT7ivaMtr9EfKjX+I6IL4xK6fN8jEcQ80/on4iw/gIRbxL0
d3o9H59HzF/R1xP138ufwPvxeXg/Md9F30/UP30/1jchz2XjiYT/hPHHXDZ+
iPVJjF91Mv7/+qD9DWL8hvN72Wz8j/R3F5P9MV0/xPW0f0Kud/ck7S/tLxD+
Pm1/yfGJB1k/2N5Ekkj/FOOZvdoD+h+YPjHepdun4PgIryfmC2hGOV6Pzxcc
LxL2PpudD8L6wOfh+4py1B8Z0xfMH9ofbP+C+UE56iuYP5SjfRAcv6Ic60fQ
vxEcj+L16I+jPSbXmxqS8Yxe8y0oJ/Lfa74F5UT+e823oJxsn3ZA5I9mzB/a
H3K9pCOQ42MPgfWTjgLjYw+B9ZSOAuNhD4H1lex4EOVYvoLjP2zPaF8Fx3+E
fTgex1yP7Vlw/avg+E9wPaygPfx/5ztoOTG/0ct+/b/zG2gfnrDjI9RHcPwp
aB+Qifqg+xNyPL+YtP+9+mtkzO//2//S/RthP2k55ldwfSwxPstm49MYv0M5
xsORMT7Xk/9e65d60qXHS+T6I3b/A7F+Ji+d8UeJeD/6bxgPpP0v1AflqA/K
yfGFC2mfe/WnqD/pTy5m7Afqj/4AMuGP0v05YT9oJvxduv8j/Fma8XpkLG9k
LA8iXuYVy7z/hH/Qi1F/LA9Czvg/LOP1+Hwi3nI8rg9j+fU8h1nvYsfYV7we
2wsy0V5wfc6aTMZ+EfaPbv+Ef0kzuZ8gkLkf5YQ/RbdHwj/qFU9AJuI9NBPj
paRljL+OTIxX6Polxve96vu/9u1EEfFEur0T8+sYTxBJ6tM+UE7EC2gm+nua
iXhALzmmT9Rvr/UmmB7W53/2TJ8i2lMvfwTlRP8k6K9g/OE4u5+IXG+hz7Cg
/cb7ifru9Xx8Hrk+Q59hQXuP9xP2B/OH7Z9m1IcYLx9n9wdh/gTXb+D7Q7SP
XuNtvB/7C8H3E98X4vpe7w++j8hE/6ad3ud9RPtIrPfBeC6ux0J7qckl+z9N
Ltk/arLrF1BfvB4Zn4f6E/Kn7HiL7M9dBOLZHow+eD++z4L2khhfaXL///gq
9idPuH2uJ/bP5HDJ+GoOl7SHOL7rNf7C/oaMVwSS/lGv8Rky6d8Fkv4SLSf8
vV7xVUHG+4nxcK94KsrJ+Ppisr3ifN0adv0B2h/s34j4Na43zOaQ6wG02P4Q
/RtkrG/B+T7ieToZ5PygTga5XyQ/o8/zem6nx1PE+h5aH1zP19O+cD/sq/+t
jxbxpYj5Xex/0f7T/Qkx3u61Pg77RyKe3mt9HMqx/0Um/BGc32Pm27XI+uq1
/gv7L0JfjE/i/XT/QNa3HVk+GD9j/AMPAfvPrjfC/oNYP9TLfxVcf4P3Y33h
9fg8ZGJ/Ry//U3C9C7Zfwh+nmfC/e3FP+hBBjofo9oBM7J+i2zsy8f7Q1xP2
Uimc3K/Y63mEvcxm/VVy/myxwPwYu19MsP0K5g/XtyDj+hm0z8R62XZ2/xL2
lygn7AEtR3vYk93QReT6zjHujD3FeADqg4z5wfuJ/pG+H8sTr8f2QsyXDIoi
7aVHNMP//cSQ8xFDYsj4Nn0/2ju8HxmvR3uKjPYS7yfsDe63ohmvx/aP/P/a
n17rx7F/JdoLxofo94Fo7zgf26u/Feyfcb0DEa96HcHYR2R8P7A+CP+I8iTn
j+j6IeYbeq0fwvuJ9XC0v0j6p04UuT/6f/M1R9n6IvdL6zP1h/0Vwb3Wc2L9
EONTuryx/xMsf+xv8HrB+B32T3i94HpELH+8XnA/KL6fxHybUjg5f0LLsT9H
Rjmxnl6TXS9P9J+v2fVvyGg/kVF/ZOwvkLH8e+7D/V/4vnyOJ8vbIp6xt1ie
xH43msn1UC5kf063dyw/bC/Y/2F7wv6IkLez5zlgeyb6B+10pn2hvshYHtge
if1dtH9O7E+jGdezoX0ln2/DxOtQTtgv+n5sj8ikvdVn1ttjf4Xrz5FxPRth
rzszmf4JyxsZyxv7K6K/xvWgOJ9P2ztivoTu3wn7SDP21zjfjfoS7VebtWdE
fBL3awT8zx+/F07uP9ocQ64Xp5kY772PFlg/Hy9wnkI843/0PGZrHNPeMT9Y
vth+sH6Rcf0V0d6OxvTpn5AJ/7xX+8H2gM9DOaaP/lxPOi/Y9YnEfh3019Zk
9rFPxHpm2r4g4/uI/hART6LtMzF/8ppdP9vzfJNocnxRFEWO5z7GkvEds//F
aQxYf5fYH0gzlj++j3g9vh/YPoj35QXbvsn+mF3vhO2PGP/T7QPzJ1j/gvvP
Cf/lCZd5HvYPKCfuN4pk2hf2f9g+kPF9x/sJ/5Rmwh+jn4ftAesP33dkfN+x
PvF6tOfkeRaBzPXoD+D7iO0bGftLfH+xfjD/RP/I8P/8UYwH9OrfCP8Rx1O9
9CP8+Rds/lCO9oDYX4nnUbxg9V/VfTivrLnv/qpDorOl8sf7MOOn3GOp53Yp
LKRKOR37rjuy5+WgfenY8zwvQ4Q9D6g07914broL9da1NmFoMHs+Ts5cp/Zx
nuz+J+yfgtault06w5JaLWWzZ5d43/NpCg+MjZ/azM5/NcjcN5ycyKZfG34k
yULNitKuHH7daC07X4Xt76aMyugNo6yohuPxZx9ksfNTIkunhSoas/uTPlpr
j54qzZ5XY73Hd4nvLna8h/nd6CO/ymuCGjWC+2zawbC+81lbNCd9atNRpqLl
zMYk6rHnzxTrJ59xvdR3fmvA1vZZgRMVGP3aJ+dypt6fxejHbZ58OchUhbo7
2C1Kro6d37r1PGbM+2/s+LPC6e/ZLTP7nl9TnKDcfTBJjbJOUho8IJ6d71Jf
sDC0vD6jj35TK3zPfPYwBJUvPzeOSe4733XV/Yqvlg6Aj2b7w3Af9rwZl8Cm
msuf+85/zQnTXGZ4TJvxR+a2L1ReGaML+7d2nXBbw853yWouXPusvu/5NC8u
TbowaT5A5d+Xb3d+ZsfLH0fyJq+WZ+Nt571Ks3yT2fmy/ktbh9Q0s+PnTK+h
Oc9m950fG5w2xzNmhD3ktHBPvOli58dSpr+ceHsdO9+1/UFL4Y77fee/OH9E
xUrqHECiJtAt6hk7Ptfd80e1UZrHMNq7BOlXm/9oe8Fkrz2lNYfY+a7KXVqG
Dwr6zm/xlz+deW6qFwx4UPDr1vm+81vTVbixwmXsfN7moQZlZbO8mPLOaFkx
49oNT3jL/b3We3Pf+S6vW5HbRbM8mfZid2b4ReNmNr6Qf3d/WNpiLyb/sU5g
JSnKznfVfXw3ScTNH5LN1rm9D+w7v9U4ydNF/TCb38uzTTr3KrL8+H155N8R
7HzX9Ys/r4Q5s/5/nfWOB0GLAuDjzQOTXxT03a+T+sXWZq08O184WaRmsEsL
Oz7QN1u4YpzzEgi6HfZqSBEbX9jucSnHpZ6dD/u1sib8fHLf81M2ibUbOVgs
ZfzBJMOu73JaS0BnV2qh++u++2W8/Jc/L4kMg+HXbgfkOLPnf9RKeNzLvB7L
2P8GeZutLxey50skm7tXrmpJhcoFkefndLhTIa5nnmeOTYCzKbdvVr+wp7S2
fvtV5p0MnXzZxj8dNtTrb2ty/ONTYd3RR9KDLtpT+U5a314Vc2D2Vck/YgH2
VLvfl67CwTwYPfv5wawOO8rowOWkjI0rYZ7Wt6VBbfZU2bLcCo+sWFhyxYvT
kKdDiWQsX9MyLwFEDz1/MXWADnW2tWHjeqNk+LQ8VGnyUQ3KUPi24kdaX+6Z
a9oLJuhQSxycNdY8SoVDx32n1b7VpCY+fLLSipMK1kpFrWOO6lJZVw9dNj/B
gfcSRWGqL+dSP7OGV0f84MKKOL2fxfN0qOWVEyzH8vkQHXvE5lynOrXNQWfp
J4sV8FJqTXi/rbqUvOrPCdqnY6G0ZaF+qI46KOdEvBTlJQBf7pl18m8NOO9s
WTtZLgEa1vWPiz6nAvpLM8X2WSXD251BbmuuzYHzjrb2gwYnw0y9L+NM7WaD
qb7kqkWVSdC+d+jODweUQS5qRIlRVSrEX3ptUTFMHZZOeJwcOI0HGiZqcUGJ
c6ByjqJcVxQfLsklKImIaoKeRsgX5V8ZoPTFMOANqML7rlU+TUkJYNJheU71
rC203qu3cKH7w88zf67XOG0H7penOY/5mATVT46lW/y1BtG19oZN2zigsvSA
9o3V1rDocEV02V0O5JXO1MoPsoOVh8tjq/rz4NqmUccTwAaMNx8KXzeVBwYK
o3Y8M7OD7FGcL5MW8GH0vVOXfy62hpOLWtvWcvmwNKShctBiO9C30FVTPZgO
3qf/7FYcYQO2v3KHLLkaCz/dR90ezXUHuL9XMXtfKsSquo8Y1LIQai5WFFVu
54C6bOeNN6sWQtJdadmiKg60bm54XxvtDqpP43dEP+RAjtSVsbs9PMC6/VbM
nLdc+DWnFppmL4S5KrUeqUI8sM3LjpCQcYdJ8ZRhjSIPdnZYlbgM9YC/LeKq
/b34IKltsdvh50JQvjxkw42GJEi7u83mWbcvtMS1aZ84lQoq1+OemAb5we0N
nMriXXT/ernl4AsVP+C0Dtj04TIHKl53ymoc8wPT8S87LjzlgkTorkLhW74Q
tdF4dIkID274jjTlxPqBTMGhl2Fjk0H6aV35+nvBkDVLr/nrkVTQ2yv0YM7J
YBDSjJMeSetXdGhd49h3weB0+NNniu6vh83an718ZjCUz5SpKaLbs964vcGv
gkLhmvCNr1tuc8Auvqa7YmMonAiK3Pc5mw+rh+32hCuhMGPmR6lK2r47xqUb
DAlfDlUfP4y8TtePhmP1vYFjl4P+Kh23nC0JIG2yV91oejRU7d80b/DvWLC/
9fS2UkcsSOz1/zuEHm/46qycX7QtAXYpSurrlyWCmaTI8/NaLtS61m9mS06m
wMexpipvrzlRB5tWFoZcSAGbFcve37njRJXbzPpoJc0B3e8+U4ZkOVO7xUY/
WbaAA45fpVUOhzpTFks7ThpVpYH9R8V+TsIO1PS8tE8tflwQaW108Ip0pIKr
mhXPzsuC1MTB8Vu8XKn7keumHtqZCNPk7uzRt5tPPclebl/qkgKbxW2V1afO
p/7o/7AdsCgVzHldtbsm0P5qncOKn2Up4PfxLD9ovTGV4LknO4XOzyvPp88X
bDeltJeUvt9vwYGh4Srx2famVMfhzPsXuRyoeTmpRvKuOTXPdFdmR2UafBI6
ajrKSp8KnsRffXAsff+HF4G7PhhS80u1Lzgc48Kgoqcn7FLNqOiTWzybLLlQ
JaF02untPCqpqPWsRxIXnCqMoO2vEVX/yn1jSz8+nJTO1pv/0pQ690uy4cMh
HiQohUjmNANVofNM1fjDCvh+vnCvzhVzarnbp8GKh2NAY5x/sPe1wdDgJi+y
qDwGbq+/G5ZQPwz+vHlybqZyPLzYEHF+x5JH1VVKR7wOtMZB5s41p8LPT4G7
V9I8gpoSofZgW7+1QY+rP/pHr1+ZnghfBzxvb24Rp2aWb3/1NCYFFu8fVvf+
zrdqT+fEtw+VU2Deoqbkc7GSVEPqZOOJ3qlweE3DnIMGMtTtB5czOnenQO6h
O3L8W6KwVaOsyHkYBybo8yhD38EUpW04bqoDBwZNVy2MefKq+lFVqvvXRA5M
Xbf3tv0lCSpK9oB4y/s0+FMc9+Ra9WT49HfUuQJF2t/yPdWR8no0PBl+0XfK
Gi68MJp364JCf6ic0amsfpoL+RufOg59NZjaaDv8K7TS5a3DP/ciSZY6n+8p
FTGfC4WSYTeMTk6FkrPqxrLLuHDDcP6hCLHx8NYu/XrnVx7UTtk6dU7X7Xmq
Hxfpas3lw9GbQTn3hk+kft6/n3u9ipYvKD3DmyEDM8ft2bAziLanKv/+M4Qa
cOaBZcGOTJBLU1jXfFycmi3v4KYvFwMz5jQ7jVpgBBtbY6aKDY2BMWerSkU0
reBiweC/LkPjoUlhWOkUcRPQPLsp2H1rPAzYMjhx03sTSPt6187rQxwcP6Or
yrezhFKTDZXrHyeC/COJWk8/UzBMupz1OTsR3uUXKXlcNoIcgwUXltklwXTV
d2lVl01g0tXtQhOvJ0LiQx39Ge/NYZ+P+vemghRYOHjz+SsnTeHJheRRZlop
MF6iM0n1ghF0GT4zdwpLgc7r66dqm1hAZLts7NG3aXDJM+v+o24jCN+Zv6dN
nwNWHtJtK8zMwDQFFJ8kcOBF5YT7aZlG8H3Fp7f187jQOtpr2vZJRhAgG689
kEPXR/yetsuTzSDgzblV3odoOe+uuc8WE9CtGBYj9pALERlD7n1oMwSF9ZI2
0nZcaB8y3HhXviXcnL/zVDyPCzPrvPZXLp0PdeL3rccf4IGe+bAF+YuNQepd
MqXVzoPBNzJigpvN4EXNjd+iSnxIXaOg/j7MCKwOb7rzcRsPlH85NdzptwDu
aH8P16Svv+mX3G/fIzOY7Nsg1aqRDnfmHJolXmgGl/deKbealQ4rpn/qeh0/
H3bpz8o97pgBX+ffSjgpbgyTNqvlDxoTA/Oat39L2+kIZZeDxhnMjQGFkjtZ
VaJuoOsU23llRDzoPP3TfqTRCRb7DNlyc2c8lIgKP3AVcwbRYHt9Y0W6fr8+
dswY6goi+1+fk49LBLFFE64bXnOE1vD2l7MPJ8HscvtROzY5QlGo9woZnySw
PuVb9K3ZCRxCmicPE02CxdRyBevxLhD6/VV7c3Ui/M2ZpTzA0xU0Tze/Ohie
CA9zI4TPbnGDkqEXLieIpsKm6dkifvVO8KhEZDa1PwX2XfbwNA92AZMlHI8o
txQQ3pV/MumwK8w7FbzDXZS2V2f1x94f4Ay5Eyz8W8U4oAT94pWkXeHkb8Xd
i4ELC4Syzi2pc4TxC9KtJL25EJMS8rXzjBNwi9o+XaH7r23vrdUCSp1hx9mV
1LJKLrycfvZX0XonSPme9/zlah6MExHy3bjGEUyufbhncpwHlpvl6sKPO4Hw
FqcL25ro8YfS3LnzG53ho4R7v3sHedA4vnOpbr0rqDU9HLJtUDqYzTr7NpDj
BDa71o1sXpUBZ46fr/Qb6wK3rruFrl6TAXfUvR+LS7rAVSFfg+iHMbBGvb7U
Z7wP+GbUHj3xIR6mu515XbDeGziSa5Xll8dDY4ZFeuQCH0ganBTucT0Onh6I
+91d4Asza1eOX74gBbY15lskjV8ESfsqJ1y2pMsz1WGiaLE3FOiFmNd8TgG1
2VsihL8uAk/3YKm6Yrq/a3EW/7nHB1xLP895aJ4Chca6Dx86+IKU9Kl9cbT9
emy8btxZVW+ISjAWHt2fA2Kld674z1sEzYEHDDvl6f5vcFblEEUfcP/kZH47
mAPTA90qYwwXQYhVSn0tXT92N4WqHv32gUFTRj4IseDC9GnLa72ve4NF/gb7
lkAuWPMO5r4qXwSrfk24ZkO/P1pdUdN0LXzgQorzbZcTPDg45suEh1GLoGG5
bTG3jQe7Fvpd2BjkAyUOsemPZ/GhbdK5UxfCvGFm0LrlJU/5sClR5YjVLG/w
W73iRdvcJOBFicXXRweCxKUjDYNXJ4KE0PnNmTVB4O0qRgXHpUDHt4pdkoaB
MNUj8MT5bylwyEJzQ7JdILTv/il2k25vc44L3fPPC4LXw7M6herSwPxdrc6H
vAC480y4aTzd3s6Edd6wXBAIaXqcU4qf0uDE5+b5sieC6HHFd6l/+lWEnpNt
nx0IYY/mTpmUnAELCqYp7ksIhA/eHX/jwjLgxt5jBSa2QTAqY1srLzUJHn+h
4KfRUjhwZ26CjmsKzPVsuaHsuRRmzwzV7+dL+/ej++uFPlgCz6Q2mKuLc+Ds
4U4z8QNL4YzsV98PZVyYd/PMFv6mpZBydGXQydwUuGpSdsh8dASI/o5fpxhO
vw9PL5nlxkfAejEqcdQfPvySGTNr+ukImJzilF/+JhGm/vuti4QDfmoRjlbx
4F8/QvH8ihhosC022XwgBkyUnY/GGsXDFvmsE/Ur+s6XZdhSh+uM2fODLrs/
aOsc6EEdq9849owOe35QVU1Ie9s69vwgjLf+ju+uXjOPPU+oZV+Jn/RVRyri
6WRHdSl2fi0ke/DINDf2fCGM7zYumqsV8p49b2iEBedEs6MjBWbLh35P6rt+
7OIDfz/DO3ZMvAeOHAvvWOtErQ+48/j+FXb9V6fivj23L/Ig7XZo6sSLjlSt
sdjW7GV99681mKadXfTampnPGcIvCN8g5sjE50sch14cvZP2J6/cbbz2re/5
RJNPrbEIXcCeT2RedUDtVa0Rpam4/WrcZHY9GZbPgZ22PxqPAqXcL3zU3Ons
+rGnE+7249xn149heQw5Z/z+S5IBw0mtRvcHNhpT9TvmzeoIZ88z+ryh4hZn
Xd/1YhuNb4hIbNZmeIfxn4A8SxUmfpZFnUuNEDZi2sNri1xec4wWwxubW45t
EprCcEHTlo9yvmpM+ZcFyE/+cECf4f35FuZGz4woZ+1Hq+p29j0v6R1neE7F
Fk2GZadek6p21GN44pgtC9SGTWL4/M0X2xqHzmTipcNaS6p2qQI1TiU98cdL
dv/e65mp20/F8RhOyXowwyu1736+y/sBRK7oMDxjttavn3pyDPPbM28ILVKj
+k+6oK8ukg7fa1afegWGlEqnqMmeLX33980Mt/I44anNxLf3jkwrDRmqyZzf
ZDTE1Hq9oTE1NGrMkWUVfc9zGpd4d0uBjSrTfoTDZDXvJUuB0rnrMpKy7H7A
oLG8jlXG7HzzSr3VF29msOv3mjhh707KsfsDlfx3D642Z897wvft+7oyjSdc
DSbedDhiVXXw46nQ4lS096Afex7URie3rNRb7Po/8R3LNcIGs/sJwyNnbp7b
wu4ndJQVt5Jb0nd/Yfyb2oJD72Yz7PH2XubgC8DEmy69CNwYYzOZ4ZpTm76Y
uwjBhtQCp1rrvvsLk69ccvmxeTbDgyqvWYzcr8vub/hWvfVDlBwYm0W2ZW5m
9xeKVy2/dOl33/OqugoWeU7vVGf4XAm1X8NGn4mXCb2J3h/9SQ7OGnKoDFl2
P2GutnxaUgDLd4vWZk+1Y+PL4y5NcoPsvvsNL92+dqF1nxbEzps7/e5Cdv3k
22EyoWrXWD6oPXqq6w42Pv3826TEQ20sY3zN3X//vROTJOG0WmfaqNi+52NZ
7biy8BtXDywraw9+6bU+oV/1hBPnV7H7GR/761rYiLNs/9GjkfOXZdWOWImj
r+P6xLdn/AirtY+3hPYUxdQpIux5WpcrH7zd8Znli9+SE6kkltvCxt1rrmL3
P97f9+T3Oj92f6ML55J+1VZ2/2Kr/1rTnHaWtV1C44aN77ufcbuR76xt8vZw
tOr4gse6bPzbTGWQxviQvvsbq54daTvyxB5SPflLpJay+xeXxpy0aaJY/mqr
dMrutMB6Vfr9X/zqxeEpx+yZ+OelAZPPPW62gNqR+xXDpPuuXzXJ5C/pl+cA
3RM2us0LYs/zwvk8qbJX7SPmesPFGBeDfD12PyRnopzq5lnsfsjzl9ucRpxj
5fonAw+p3Oy7HvZWyYiOoZsWsvHx6p+vpM+7wZVLz385fmb3T15d27Lw0Sf2
vLCBkTM65Jex/GbAxeG71iRBuH7mn9O0P9h0TuL9W0iCtoNSR82H+oD9wJUG
E18nQpeMtljnUdofdL3sGpebCCNiqto1I9j9lbF7xnHuOLswXLBzffRpKzcY
4Fb+/t0Ndr9lUVGR/5Gl7H7LcU16IWK6ffdbcswvcgzus/stQ47NSLhx1J09
T9R82RiHWE+GI8UOz9Gayu5v0U3T+NlwyxU27B8/VmETuz/TOT/JtayJZd11
ho3pIwX2W9Lt7ZuM4YAVSu4M82vLnPtVsPs5DVQljaZpeDH9SX3hkzsHp9Ll
b1y8/FQ3+7zrb10dSmex+zdTByfrN/ixbDYq00VvPjtfomdkJ/8lqe96ZaNQ
10Vb5RYyPIlzeqv6V3eGjwYn5e2sZOcvPu885Out4gZJMlH7kgPZ9cv866Jl
JrdYrvT4VBKYz87PVE4YLDengUe2X/p9WLV3rUPNEJb3Wxl4PrnqBWJP/igM
Od33vDfpiw72QdO9IF2q62BRFLveGf2lpwd8sq94+MJ3DcVLjU7s/lE509Aw
TzF2/6i/h9DdssEJUBuq8aY2JQA8fhbM0xseD02zxo89GBvEtP/l8gNMT+f7
MDw8dJJDSp4vlKTXaheas+fBXZk7TEV9f9/9o+OaX1z8refH8OgtqTuF9rHz
M8X31oXa1rPn6+01Mct7vtoXOh65zTY367t/NObl6gpvPz+GxWumBg8xY+Wp
+iFRS/TZ+Z4HBsW2H86y65VKuaWif7J8oV+d/3XqCLvfVP/65RmLvvc9n27Y
Oen0Bjs/9jzRaOqZkBy7H3VeR2neRSF2/6nwoPKrErE+DK8McVghfMQXtg49
tvzmF3a9+SeFnTKtWuz+1HuBh6oL01nuCgxapW7Ydz262uwPdslj/BieNvGA
lqWyP+TMvPb7jx+7v9V9aP/jI/f03d+6ufbwUu/JftAUd9JxwZIMSGpcl5s1
zBekE5JW7chk18sNqJzQ0NlrvVx0wYeb/Hr2fDxsD3njnHc6mwcx9aeWkJGZ
pBAEVPnAVoNsdn9s3g2Dmh132P2xfrl/yibd6bs/do9C/IZ+F4JhekeG3H1p
9rw8V0X9+uFN7Ppyl8FGXxYdYc+jS0p8mDT2J7t+XHX4Qpm08L7rxRsLuj/p
WbLn08ER3enF/stBcqBEeIMWe74tttcKgzae55VI5v06o8mJmaQUDZcuTNwf
vC2xz/lz8/98bxuTFcPMZ26VnLPY+3ksfPVSvJczkj2/Fu3XlPIsA3WTeGZ9
0I4x43gV2xJg8YDFHkp57HlzrhuVd4t/Yff/Ft//MIP7sO/+31vKfysHFyxk
OPrYW0f5DE8mfyX6fh3XJf1BIWdvTc7VFGitqvE/b+lOpdpNHb73eRboXV70
cNh9T6qLl6SklBUPMQlXPcf0s6PeRhvpyxxPAtmn/p2GMg6UcEOxqPGlJEh7
tS2nWNOBOnItabJvExdynB8rDL9oTz0vTzGpKo6HEyvHPBIRMqIkbRP2nl6V
BFLJZrOeds+jTuyZqFsxOQkUuRED7s83pnTjkiOMXJOhRLFah7vBmOoXJ6SY
MSkVdp1YkWpyC6i9Einjrp5PAZ/DH8dMuUHL10yRcKpNhTcGm9a7HjakuElv
Pn7RTYX3U3Z21G3SoX5m+8Y3+HGgJVp1ROV4Q2pxfbJXDj2+WjHkRuMJLaAi
Rn+1H3KXA+ISvhMDVY2pmFWHPK+Yc+Bs+YcNryU1KXCRqg2K4YBk7fSBDw7q
UPO+h8dLSvJA5saaA/VjjagnmZ+Evx3lQnrYhitR/LnUtq6NfwLauKAYZPRb
TU2fGqbW1DbSmg+5prZl/V7Po9ZsX0lF/uJBtYvXzuRTmtQHSZ9jzWXxcPhT
1DH/Z7Iw/elBjdMOCbD/6Zc8I115oAzGLVSOSoJZTSvkQwLl4b3b5oE3pyUB
6DV0ctTHgNrGD1YPTZNBR2/Gi5jxYwEuJu0O8U6FV7nnDYvEp0NcBV/WcVQq
PDxG+a1Ul4NDJ3IKdagUUA3pHvnYcDhU+/0amxybCrdL13FSVJUgzvKOVvew
NIi+2FzgzxGGS91CgW22HCiM3nXz0jgpGDl9xN4rJRygXA8u/ZA+BWTfHaj7
UcOBAMXYjPr3EpC5x0ximBUH6rcMubnUXRPcy99bTI2n/UuTnA/mZbPAkasq
lb2fC5YZ3wa/+CUNHSbm3ATanvuleGa5rFYAUdOq/AXTeGDUcdp194kxcNTj
i9ePw1yYHih86FChOiiHfL2+oJEL8m/utFzcpAI1llrLcofxYfeKsHL31bLg
p68WFRTEhxVR+3+8EpsIxx22NihN5EPBx+d2I8tU4aqN2rQXtL0b8Szwe7mQ
FVBzvqaX5sTDJYVVj/dpmcOZjYPmRmYlgDU/dNkpM3P4tnVUUAx9vfdCsc9b
g6wgo2TYj/nceIjdMbV8kIkd1Ja/ufOZbs/KKncjvVosYW2Q/4WDGkmQ8Hpl
14Sx5mDFszn/9VcSZL/N+WIhZwlF4uudL61MgmkLFjm2nLGGOW0Kd87T7V8h
LeLU92V2cHvxyJtaUqmw2SwqouaqBQS/DDjxY2gq5IWYqb5UsQXnVVO4eWYc
4Mq+nqP2az4s1k3aZ7mLA4qnFCdeLLCETQMbsjSAAwM3VeaOoZ9nebjK3VCc
D8Jt26U+SFtCobVl3ENPPnzrP+aHwksL2Fwo3n/fdx48PDy1fIq4HfgERRbz
HsXDHeWuC1vE3UDcviZcyi0BdpzrhE3bXGHvdQuFUR/jweV2U+TFuQvhx4v9
2mdT42Gcp5OUxGAPWPrUdM/7cUmw0iQjOsHQBVTyrakrMslwaBNnWcU8V/B9
rZZ26w7t/6q8i9ga4gZz5D7cv7YiCXLdP4odLlwIybMmnqrWS4I4GZ01jy66
Q1Dt9+FHPqSA6J+iDdv+uIBDdYeU+9A0yD7TEGVj5wIB7S/VTxSmgpFKjXD7
SDewe6o5JGYOXV5KBRfa1y2EMXudg4PbUiBLXMJA6o07TFk87dkiAw6oGxpP
6o50gVdFS2+P8+WAyy2nnD0rXeHQ9YNVV/kcSPAK+mJd7AZ1R8RHH9zIhd9H
/0pn5LnAjN+77cqO0zw4QWJ1mCusMtPML6+n2e3T2CIbNzij/VDvy0QedG7r
X3/xoQuEz3U9P6o/H3YMspp1RdoVhni/GvBzOh+ctTt0pZa6gdKbA6Wafunw
66bOZ+lQVxAa52vQpRtL+3/Co/pzfaF4W+jx13axcJGaXDjtsS+suyh74ted
eBhicMC03NEXckO0DjUmJcCWgqVuVU99YLj1jpB3/ej6ulvQmvfAF95UV0tk
+sTDw7ceK3yl/eHllrXNH92SoWj7mtNf0n0Apv46cnhQMrzKo4YnqvhCuvd2
ja7yJPCTjR7U3eQL3RON10+1SoLQzaqmecV+IPy4I+jmkxTILuTpxtP+lGLH
/E39nFPh/G6zHY9KfGHCMu6myJZUeBmx+p1/ow/ozm9Oukz3L/vPtsyo2uUL
F0z1xxqLpsKWSom/F5b7wQv/pISbxhzw+FO7pXQ/7f98O5V1zJ8DQtbnWnSn
+wKV87loI10fZ7aUydbvo/MTZFMvv48DrdIam5QtfEFzTf855du50GQypOl0
jQ90PP+0PfwCFzZuu7WiipbnPnM6fkyWD0mT46V9F/mCuWkUN4d+f9a950cN
Hx0EsYfrO08k0/7E1h/Djr0MgpSdXMd+W7hQ9uvJoHDhILjwQHbrw1dcMFTe
d0/hRxAETNo0y/0eB46PqMhWcgyB1QZd90TrM4Cf27Ll/uRlELoxYq9hYTJk
q/qV5sxfSAlvmpZ+73EqXC30eleW7kwdq0lxbbRMg0O3A7THFTlTPxe7Dor4
t/9gjfX8qyLu1E83F5m/w7iQr5m33XunHRWbkJe9vZPWf5Sx1C2uEzXjY76X
WlwWzDX/csVQcSEVWt8w/syxOMhPtpg018+Csh95Z09tWRz8tp6/S26KBeVy
oVU+sX8iyOwKv9Tha0VZFFWeDryTDJZn5GU54drU+fY30x1rkmFWcuWH7x+A
miYa7/YoOBl+igZkHOowpk56+kXOiU0BoYUKyyo75lDqXPu74fIpYDZazUtR
Xo/aufq4Z7h9GqgeObnnYPocKnOm2aeMyjS4tO/8OHUrfSpueyk10DYNXPWd
JypLG1GJi75tvSPFgaYdWtkGrzSpb8V6+57KceHp6zcPSvZaUkv2hbpIAhdK
CpqDMvpbUuEL1rtP5nPh+0mTfaazbaio6cXlJUO5YF7a/lIo0YzKtxWrNv7E
hQKZYr5PiiX1/VvFce19tH2ZW7x6fLMVVX9+rfbOTxzQ5r9yOTxEk/qqUNna
KkOP/2rnTDC10aGsT5mnCfenx3s50cLm7wypbl+Tfc8T+bBr1aQFL7KsKSH1
rS8UtXlwSc+L2/RwNtUo97PVM4IHEV9/Lou7oE3FPCtckJseB3UbrCZuPjWF
ml4xNVNFM45+rz73T3h8dp53pdZqBYk4iL5XOvNNswh4TTA9MMImHla82mT2
TmkufFiq5Bp3KQ5iS6uHa0xSgWOvS8YqTk2E6Kz2HBldRere5PmH+FQC7D26
SvjyNzWq7ffXo1umJcJCkfkGoipq4GwrfLTIOhHy3Ey/78ybBi1NgZvGfkmA
0WNVhl6g7atzVsWtN28SYZ7VnEa+3hywjDX3DC9OhDXjv2w76KQG5bsjQ8Xa
ksFzil+1yvEp1PPRmXzDdclgXvz5936bWdTuMbGbRxekwNyNemEr9FSpug7T
onlLk2HsAbU9lwcNgqBD1vee0+/7Jfc1sHjjTOp9cYxD0vlU0DqQ4JqU058S
O1psrBmSCm4j4n0NXWWpNf4x1WrSqXCqoUNztJUSpZc5vjqG9j/3UPkltUfU
qGFjLZrefUiGlE9mDqv8FKFmVNPR6/uTIUrc2nz07wnQLym0rnVFCjj8WPLa
VFQTzqdqOj3RTQFPzVfB3naqkHVOYdj44jRYavq1wXm/AjWuRf9bsm4a3a8e
/STxdxa157CTkfzDNJggVmBpHqBA/ZapeBUzngNhaUMPJbbMpMIyJsrsjEkD
jdMXVufdFqJ0W/O6xtD+oq7vozfWL6dQnqbRyRevcSD/pWbQ8vuzqI+/x575
epIDDdsUNR+oDKDqI8d/3+hJ9ycRy3I65ZUpjX2PZ8ny0iBCgd9yd4EacAZm
bqjnp8FMxZm5V58rQNv8i+0iUmlwuM79Vp2+EAzbmGHJHcKBjY+WVA1aMRsO
r7PdPUqVC/d3z/uyV24StXuihIvmXC7IjRwtmSguRyXqlrymvLkQMNAtcdEP
JcrWVYlrlckFp2TbMPkuNUp2tnjbrTe0fdviYDhe4vO8mN1hw7+N5sLVYddO
bR4vTBl+knJ8IMyDqStebRcOmE697Sqcn/Wb9u/MFmz7dUoDgi+KZOrKcyHt
VH79sf6qEPyqc/PPFVygzp5WP988F+SmTR5xxowH146+cNlQoEoVupwQqjjH
g5Hvnt9ewFWmzinojBR25oEV/5jadbu31Re5P2W+83ngEh1otl1uPLVsbsMD
hxw+2Hrs+FBrOpvKX3PX95cGH7zi7nwfEC9H7Zw49N5SLx5c3wq1c+PUwf3b
jpl3s3nQZp3z0m29Miy5rm1ZsYIH3ObIvDHvlOD0nvTikW08GNO4vv5ufy3Y
5bukMrmJDzUFpbvr21Rgwr2YXU/v8mGfctUhESNFiGysUP1rmwBqAS99v580
gIj038066xOg8cSwSUtqTOFivHJJ4awEiHDjWNpuN4Ju7p7g4xfiYZfJkREh
0QbQfEEi+bBmIpy4oVyhMx4gbqhd1+PH/9brPdzseVUHHP88DuNUJcLvCg2P
HD19WLh519Bu8USwDQt9btdsDEYysla+I5KhM/qwn0adPmR1zcyzU0iGK7Yz
WxfdNgEP/ljvdbS/5PHVwTt2gRFoW5jFLsyg/SXLO/NsLs6D23WLJSu1k0A4
/afvyuG6IBQy8fICl0RQq7NeUlNgBWUSz3JfvU6ACcHTlOtf2sLKd7vTPF0T
oWCkk1ls6wLQHSckFv41AVQ1Yj4INZmDY1DtOXE6v12XghXNxWzhqZ6U6ehn
yaD4/Oq0bDmASBnjfqto+2bQqDaoPl4XPuXKH0xZnQxuG18Xj0k3hfJ+MYXH
3qTCzQMyASk7dEB0u5o892gq7R837FRpMYZg+V3Xt8xNhZa5S98JDQHQ3TG+
bveDFPi5zKpz9wwdmD18/wfHu8lwc01Qm+4EGxjfUS4X/TAZXAbNjEpeawmD
dt1UPhaXDFt+KddFR8+HRSPU9xt7pkC8gW319402cFf3d1TZtDTYbfti5ZJD
2tA1Bm6KSnLg4agHXY4PdCFR3GXzufI0+Dqgsl/zN0OIbFF88Jz2JyxjrUOV
RsyD1dyuumX36ffvY/zn7M3a4PyrIOmFLhecT4f86ZhgCItCdgw09edCfPiS
Hzo2+rD4YVnO9mwuzA/79W2fnxaInxHjCbfTz3uUtuHEWTOIle2+FDWKlme+
DFJ7Zgx5x4LqLozjwkxRRe8JZjYQp710bxZ9/ezBafrDBs2Hkrc2g55Kc6Fu
/rVfW7Ms4blHyEARSy7MmbHmrX6yNbhkvdN+HMGFiQPvOdvT9Tla6mtnRjwf
7rToTTJ+pwN5l2cu6wzlwzO3NxeCHpvA07iUrvPT+DAntfG5bC5AoZ3cTSu6
/YvOtImm3WoQE/80fP1NPoxJzLi56YYRRH4zO/P0GB9mxoWv1zWwAL/8HQrC
3XxQHaKkc/S9NQQf1twXw02A0nrrXeeK7SFd9+rst+L0+7OrO6XF3BHkcxfp
HZ6QAHLOV/gd5xxBuDHSsiIjHi5zxlWI+djD2L0GLito+zTLdbHGvYv2oDVh
yo1ltYkgtTrkutVjexgcNlI7ICwROufXjA83cwTfbfsbYBxtD3nOu3+XO0Fx
sIGl1NkESPMd0rhJwgV2iVRsVPRNBtm5rx1vNdhB9QCZaTOHJcMRv2DxEzoO
4Jbuv6FtfxLkucslXtd3hILr/oOnKCcBP26STouBPUSLlTxKkEqExxIeJplf
FsJfTeGHoy8kwNkN5ZZTHT2grqvK+1NlAlxtNRH5CC5gH/t10vzCRHj4R17a
cM9COOMYbls2KgUWTo8+kB/jCLVT0xJOJKWACZxdMbjWHtq8Z5o/oOUdi/5Y
xcY5QtDcY2orK5Lhxp+Xe85ecoI3o7TGz12SDCc2N/TrHu0ClVnR00dkp8IU
eSpR8pUD2AjlyUwemgLPJrqXn/7iBiofzxrJVibDEs4eqXoZdxjR/DxYMioZ
3rZ9TH9u6gHtP7cdEtpMP09jzNOov/T4KO91tptmClTwwO5A8EKYoeQ+xeFM
GpzdtXiDeaAj7B5x/2YhbQ8hXarEtdsBWoe1Zt2q4kBBi53x3jv2wBvfAFqF
tH8edt/W6bEjBHSuf7rxDG0vL18PXPjBCcyOOGb+eMgBzoQLSd6DXEAme3GG
ojYH9J4ujr751g6iTIeskg35tx7N5UhmigN0vOL5AScNvsTrD1OoXQgnz+1d
Rk1Ig02eqUvCbVzg9S2JmOIVabCsTCfn+Q9XUPiotffnkzSwnFPt6ua/EKy/
W6w48W/9k6ryB6ksdzic5b9c/RcHJCMDZagd9lCibbWjXZYLWz7s36VNOUBB
QN6I+Y5cWBN65NnCbAfQjJk8MmccD5xdHuWVPrSHgG7TCw5fuPD3yNa3VpJO
IP37eFvdWB6UFYo9kRnhDLe+K3SbzeaBZ8qqe13dzsCTvHqqZAMXPiSeLKqQ
tgfunfl1b09w4ZnlQf0pMg6QllvTptPAhUbpHU9WTXSE7pvms8CStq/nm4ot
A+xh3okpMCCUB5M/VU/xSHSA8zU/jY9v4MH+uYMLr6s4whLJ9GOtgXxQlCy4
3TLUAY7cFFr12IQPP+xEGm61OMKZGQ2j/8TyQdtw8e+LYc5Qst3yp/4bHkS/
EIbrkvYQ3KjqdkyCD3sK9GfFRjtAg8z3mPf2PFi7e2aODj1+LjXot/bWch5M
OBgeov7bFfbLfHGJXcuD2bvE1y3pvxA6/9RkzD7Fg3F7dg9foOgOCo83Hu96
yIOvpRqcGdYeMJd7WIlfxYeYuEWDVtg6wIFJy6eVdsRCobBP6RcRTzh9U+xO
rFcC3JydHra2wxOebOX7vzofD9lxI/P2DfWC5SmH39itToFR5w9Mi1L1hHXl
OnLfDVMg8zfPvSHQC075h+kXf06G74rHO/Q3e4N93FZvo9JkWP3gm09Z/SJw
K9IokqPH/9OrY1V2HPSA59VTvy8sTYXXk8uPVCh7gVn0hevnM1LBTHqLo90+
b9iYWa3j9SwVatVqh7aO9oGx380UhIRSIUWp/Mjys54gsupxruv7ZJgRHzzr
6UA/sNjbLlq3NhmOGS5S/FnlB/mvOr9P4SVDePBHncd7fcDO0+BvFZ3fd5bb
TUWn+UGYmcHuy+PTQO3LoQEfd3vAtQC+4ezQNCgJuxS167Un5M/wDNg/jfan
VIynzmv1gI7uK9ERFWlQvnZQbP1sbzDStnJ4apEGOmWfugf9WQTaj8L4ges5
kGHrcKco1RtObgwWUjnCgUh1SaGGgEWg4eyz5vMNDhwSfieXNcUHBqf9PRxB
v28vA28ZfNrjASOf3Vnz1ZUDanmRpvKbPUHCojQyOZYDCSfFrOxXe0G19ecD
wmvSICVAYu8LGT9om3v83Tkdeny2/sjyLVU+MN3bcqdzVhq8aWtpuuXhC/mi
W6pCG9LgtCl3VL+vvjB4anytoSgHyiqUjitn+4HeL+Pit1/p9/vBxI/L5nqC
5sMW58ljuHDkQVe5/GgvmHkuTsRDhQuJDypDml55wTCx7M1z5/Ogqa4o7MkA
TwhdNeHZ58U8GJKvcuy6qBfcHXxoxlHav9NwPP/thKw3FPBedBQ58GC5hs2X
BLp8ssqd+1n9O/9RefxjcVVv+Hox+8+gFD6Yv37i/266DzgUe6xWGc6H0H2W
LgqnPGHD8rIRcbY8kBTrr9t92g+UP5fpfZ3Lg7tSlhLykT5gUvX2Z7IvD+Ya
WYjqS/qC50qVMwNzeLB5qflwtypfKNDfotJcw4O0eQMfHinzAwWp1d5/1/PB
cIywlN5ZD2gM/1jxvp0PjbtP7C9W84YizWk3bU+lA7+jvXHsK08wG7llf/Gy
dCixLrxQP94LSl6HHB+8IBFk80xNLhgHwBPO2myVtkTY92CNGyfWH4TrjkYs
CUgER2P73GFhAXDV8jF3Cj3+azT9uST/ZCBs/jKwW04lGUaVTlhgl+0Pni+9
AzOraX+wOig1IzAANqqbjjm9PQk0g7MnR9DP5/8Wku1XS4/vjfb6WLT7Q7rl
3NEGe1NA/LjCgBuG/rBSt76qXot+H+982FMqFwAPeT8+utL2ZanxNoMiiUDY
aH0uf4ZwGt2usx7vUfKH4aO2Ntyj368XTy47uGgEQMSfV0umVqfCzFU/J7TK
B0JKpVq/yPoUsBBZaRFr6g+BtT+HcS1TQVJB2mO9dgBINu02lJRIg505Az4I
T/GH7fVOa4yXp8GJZJ98vwf+MOLdkLHbZ3Og9Kf96tkK/lAndkrixbY0MMjp
PtBZFgALYR3UHeWAzbK843r1/jAh4mXM+HIODOzoWrK2fyC8OJ+/Z3szB+bO
yJ1x4FggZNXnDnDW5MC5oOQt8bL+MDQ/5McQenx2OOBbHJyhy8PW8v1pHgd2
+0U6DnMKgCrPsuQ16rS+C9KMTggHwfuzI8T2H0iDWcMMojp/BcFwZcftK6U4
EGWw/OZxocUQICnr4PWCA1a3HLvb9fyhQufrgNMjuVDmdvyCdYM/iHndPDZG
kwsj28dlng4PgGfZIU3iVlz49X2T6lXJAHAfKT3+Ct0el2kvXjZhoj/MaTN6
TkXzoJkjvHXg2ABY55YEoz3TwO7nyt0hQktgSvtR8y/0+zU0gJd/2GgJWOSm
Phap4MJpZ+MRntpLQHSR8/gayQzIHpl4cv/8JVCu+ezTtQWZYPnrga/d6cXQ
VbdzxjPFDDirvvpofmsYzJTrmJ2+IA2cd7d4aX5zpzT3fD6widbv3L7RI4e8
6rXecf0cXt1N9nuwVxWp7ZM4ztSdkD9NXFMeVD6ZKG+03ZY576VMvlHeZrwd
w1P2KfqFGFgy68W+TxV/0/3YgXqxuPu+8YW+5+G36Svf6z43n/qrcWwoz7Hv
+fj2F3SFBj3XpDq3X3sXaNr3vHy1a+IvbRfPYdjHLK9UtFuPss+cWaN1ij1P
vzHbx7vlJbsfGPerq2lUFy56oc7wtdabwVIbdRneJu0zs7xrGlM+e2JG+tyq
mcdw6V1rr5gqY0rsl2NhnHPf8/n3N4g1NYmIUFsG3832Cuh7Xn9I2LnMoeJz
qOw1cs37Otnz+eOnHZGZs7Dv+fvXOjTzrmwAhiU9pLmZSqZMfRmcn7rAqsqQ
cjuq9/liNas/yt84Blt01P+t9tBf7n/drO/5/7pHW74/k1GneDuOzf1o1/d7
AH+70judF5tQQ8XV6wrFuOR6Sjo/3f3drozZoMXwshjrgQuc5Bge4uJaW2at
ytS/yplC1yxnI8pxSMdro1b2ewI1f/bKdi3t+32BKX9P7Ftv8m3eRWiVfqPF
fm+gv+imyvJVLMtfNj5v2cJye4bNyzYddn0inkfiKBap80ZEk/r+faSczLW+
3yPoagq/OuHgaCrjwyK91nvs+b/FU+7uvTaHPZ/ro8ILPe4D9vtVCfp2ex3G
sd8bxvlk0UjqQlLtDFgYk9HNnc5+vyDDX9jukxH7/Z13Hnm5DypY+Q61u4fe
HGXXL+L5CnKhS0qbH09mmKKifs9cNJiSkil5+n4F+/2Dd86v76pcZ7+ngO9X
zca8kC3dGqA4RzLR2IT9PsK2iy8XdFLs9w88Sm+fDrvT9/sJfldVqBkJkxkW
2hk3qaN7AMPbo398b9cbR0UWLyme847d3475VdyXdDLQX5uZv6636dq27cN4
EBm78EumEZt+fF1n1NWLbPnM7jyulzeQ/R6DldqNUpFC9vs9i4+kKbqH9/1e
g8mb7sMtGWqQYQe6J6+z6zXxvK5nxaX8PVZd1cx5rFMeZf+WkmXOj0zxDoyt
3K3Entf3/XGdqqEE3M2XmZVZye7PR/1jclKTl1fPZviC68CRi9foMetXOr+d
mDDUagrDFUou/UOXCYHTB6Gakdbs981+fdeUT4np+/2IMZuvj/vTZAwSA07+
eW/Hfk/CNrj/ptO/+n5f4kj/6ZuvfFAFz8aqxBkU+/0IrfQXv2+PYr/30KNG
NgeO/qkulfD4NQ/ZR6JVbtuvccz5P4kfbVddny8PkRndKR+t2O9L4Psez4tq
bTOSZ/hw8+QE9+yr87A/mjRvsJHjfUVmPYjzbxX3RTAWOpZX/Fjr2Pf7Fh7J
FWL8TFM4qdviMi2UPe/62Zc/DwaMZL93kSNyabLWApaftU3fMTWb5Snroren
bmDzO+7B423QzDL2d3KjlDb+0Zdh+j9JOdm3uRmi8PqCYvSgch65XpbuT5YN
OBrfeGoMteFJ27f7o9n1rai/1eYpn96aqDOssf3MgEorYNb3jHw14eH0R4ow
osRk5831bH0YF4lezLrN8tM99xTbnViuc2zZLPWXR65vpf3n3OvlSZdfy1DX
Jwwt7H7AntfgNNV8qHs++71xPM9nSlNjnWKEJRwoujlA6S77/Y7xqfKLTUNY
xvdX9JW4esdMC7iZv/D9cXf2+x5FB1euVnzPfj/PVi5KbfhtVt6U8aX/mB3s
9z8ODZ45/qoOy3ieUdWCe9GBO0zg57r1Byx47PdB8H1qW3lKNbLbBLqynDKe
u7LrZceMtFkX9YY9bwLza1j7I6HpuT3T31zwT9OBv85wtDB3kHgz+z2sAvVY
8eQIlt2mupm5lbHfH/mTonP7uDHL1AxpLzdd9nskzPnBU9XV5cxM4eiHxCGG
D9jzLZj3N7Tdb8cpR5C6zH+tX973eyW1S3y8T723hvNdhz7v3s1+v6Rua3qQ
ZCfLh2uvXxw2gT3f+oRvrvFlY3Y9ML6vnwdoThs2xQRsZTRbde3Y9cFRbUOu
pvD6rhe2h9sSjcFOMMbL+V2SM3t+u730nyHDh7HrhbE9F1rPHzxN355pz6bT
S25OvOsE+322zj5lxn4v5f0LxYIXMSzbbpB/prGL5YQBUsrnb/f9vsoTD7PT
4p02YKe7rPGUA/u9lSw/3RKbnSw7dNumDJBn1yfXTNulcUg9nSwP2r6PiBua
Zj7fGW60Bs08sabX98Vg2MN1V1n+MWpS7LCh7PnzDZUGUSsf8sn10k/5ID1g
8tdYM/b7LaFKNz3XvXWHqyvr7qnGst9z0fV+tMnxB8sPRqgt3XUsnln/aTxC
6Iv7dnY9M/M9nS673H7j3Bj7fcqny3m2iAc8etB57kAH+z2IJcIdZ0T/st+D
8Uk/p6u5mOXOymvL33DY9c2tLl89P4uyjO/fpx1a95I/s+f9Hyo+f86swhWm
D5AuydzIfk8G38eMMapi5qUsvzdI5C+LdwTFxe/2jnmbAF2z2988cvOE7qnh
Z2e9o9+veT/5E356QMT/lXXm8VR9X9xHmUqIKEPf0IBCpmQolnme53me55lr
vGaVzBmaKCUkoigVpyjKUIaQUIZESqZEJY/f87zu2d/v4y+vz2u7595z1j57
r7322uut2NXndJkA5Z1R7Gry1iChrUBWqUqAjJuVXrz5NlCuklfS8Dkc7D7e
9l7daQc53UFpNPyR0EnRNHfExwqenhVRWBmNgL3sHRx+F6whjOZJdzwXAYqY
X89xqjkgfsmXqNJztBaIdxb49UpngzGuB1hppitmTPF6t6+qbbTeDSP9fWnk
7YsZY6iauHSaLonEa7DE77dqLTfmI6M5rpdfN8Z84EDtmS0ZgfzrKN960PNz
QF2+CURXCO2UadjKx1GV4peReGEL0XYDDcwtiJcjDrJJbFoo/5r0frtIr9Zc
szLC9Y4WxdwTl1E7lw+HkWC4GdQ1s13yNEV8HdL9jbBfLYu7bI7ryiIFDXop
1J4Qwlnv+cAK5XNLyh3eXYHyvReMhellks3gm8EYfy0B1XPcQSc/2ndgK7+H
21Ewd6TMBtdDHPYjtrvs4Hvt7dUzGOItvDlms31IfyvvZ/hxb4GAvQUc4qaS
+PUD1aN+rbRikMiH+D0qv3Sy9G2Q/lZaoptQjPLLjRNNUqXeEP+bf7053ydW
jG+wixrjOnpuIdEj1RQKJsqnFvJQ/nmniYBVZQ/SJH9gZaFlcc8NpO90k3PS
PjEEu9XrD7pYUP44ab4uF4yMjXE0wvUOjcioM69NoerIcsisIconJ12vyUBL
q+mEOa7/tNsM9Bej9vWHtryOO23w8U4y74PBBQWzTf/Ka89BLlRfk9//Amf9
BfR8Fj0bB1ffbuUfMdwK4NluYwdzVO+neQcQ34Jw/KcO8yTiWdzafi2PIJcE
YWrta/m2lqAT/J31+kIwnq/83UVdaaYrBH5PDxlMpjtCQKf4uy9TiIfUovF+
oC8qbAv/6ETfdJjLAVvgGM4L6W1H+e2k8dFIhzC6woR4AUyKElVHdtgC1431
8nM3wkF3SPvUTllHcKK0vMknHw7EsMxtTSNOULdyK8IgMAyOWAreYVJA9ZJs
2i/oCeQ5QPgz6xuvbyK+UuYod/62eMRXIo2P/b8/5wuq2OK69DhF/j/P7IDd
t+YejRriL5HGA1HNR4XGgog3+VBxSHqwE/ElM/P76Q6oo/vLS2500bztgOuY
kBeiAR5OuD8z8aRRjn/aDiZv7JQYLkY8J9dZumT5ZsIWvpN9qIj+sIIz5Ox6
Ji/rhniRpPFyquT2hqq5A7zJqCtMnUC8J5yfazyQcSsV6VHh/pZrKogP5XiE
PPK1COJfNuw7LNtXbIvfH6VW2W5HVgdcNyW2Tx6kccS1NiP2tJzRCR8Pez2X
JadrEW8+5sjltwVJiC/FoZTNYW7gDO4dIrwUdii/nzT+3T6c9NyiBvFaLhQT
bJdYUDvNknf1+36kH0fKnrO8aA9CcXWLo3yIT0W6nwmT3+YBNA64nlF3fjXT
i7T5MFGEshqdH+AP/DmLtf3rvIHmQxWzZHuIKAlX2BWC6tmm0TY3Je7Yyr86
adfzO4jeGS51VFFXzSC+i+jlzt17ghDfpXM6lHrmE6pnjzEu3+EWRbyruY0H
iyqpSGPiztfjRuP+ex5ic/z4EDC91lqH+Fp81ev02pqIrxXKGD9ySQTxSkPt
Qs+Gf7cD7hqXl96S6DwC6fOmU1xiOuccIbe5QsXuD/r+W2uD3FQJiWBiJCeb
NOsAx8U4gmyyw+HzsTm7t09QPfrycNsh2jkXXK/6LvsbXkR80SHG8Ke7y5xh
uPL8yyAbdP6AZE/uE9V5rfZIU6U3bhvH0PW4RL5x015A5xPMvLJM2E+7gKVV
C0WGC6offFLidmFVTywo+Y09PEPtg78vhB0X7zktofqFHHkTy1fo9bDRtMGc
I3tRPj/pedF6Kz1+6yyPlQn5dYQaofz+i6rrEy/aUH050vu+lH2fLb3HEjwv
WxyicUf+HnNJrYfPd8TrPcvA1hURgjTpfedfDFmkFbeF5uqD/brdiP8XLl21
/ZIX4ocddt9rs7GG+GHFn7y8L48gPi570Zoa60oEOGaakn8MVMW8evS4PwdG
wPu/l2XNEzXxeOxnhmvVHTnG2E1p+Rvf6UNg3V5F7Fk6P/Ztdn9Zmmo4LEe0
HvIhqGJzrRGE8/mIL8Z5QFr514VwSGH9MeZcMSvnLSD/t/pYOAzT/CX/ZLUX
a+/qULUtD4P7D87olg0ew4RC5MuuOEaCh73288v2VPC2KLKyjS0SSi5IS2NM
600R7fV3F19HANWf5g2hBjZsL2OscX5MBGR6vKNynD6ChYTvdzISiACLAxcK
/G4JYzROYlPea4i/SvIP4/eNWS3dEMe1Vzyn00lPGVyzjmkw3GQTwOMjF4ap
2I78QPyz9On1NIm/UriuWSydzTjNh6X3fZeYuLU532alZ0dyaWI75rmkMNM4
6FcvrtOiV8HqdqkyE0ZQvJXkj+xRuR7+lR3FZ8c0lEouHhHF+iq41SVot/LT
qoeOhgSk/26ac2u/m6qEeGprio4tnb+RtgxgXeGYROejSfOvpfeEyYKjKD4/
/lgJXaXdRoVrgx3+tfNtLFilcNS6/jfEXxHi+shFvIj4bDG91O5Neqh+JWm+
9JWuZlkOFMD1fK8g9cNMKcRvy1gfiVWgxeqs7ir+JSIe+Zc3f/YFbEM8N5xP
Odx6qqBBHNcppbGO2TOn8fU1SHmvVj98I0fSjfphrxIZ92PMf2qyvPtRfDyd
37FDIxDVyyTZ70hsg6mviAiu1T5w/XRIk8b9U9mISeWLP/diB6Laa48KoPjx
yMggdXYU0hT+MgOiTfFQ83CU9XzRDqyV59S0Di+K18TJl3l1WCdA1jOt0QOj
p2DBlDdQ+z7iyWl+zXtpLIk07UDcRBEviodSR/cJCFGheEgNVeNBb2IYrkn2
rfkVuuNXrD4cPrekIKaNeHSsbl1fLw7/i4fOa9u91ora5etNGZLOonqdy2L5
a8qHt9bvXBV4pWdIpwCW5sLhnCyIX0eyj1/zHTHfdAPcPkwLtU5mpiqwMMjy
h4CheJ9BXqDdEAXi7QgmvcUunEL1Pkn2qAstje4R1oeSMq0X/fPofHKZ198H
VsJo/U4aj82eMUubseuBT+WLRPmhBAjyPCFE12MMro1dYu5mCSC5FHxFvVkf
X9/bWdeFKo0aw9BVGp25DMTPW7wpQuW7D+nV+3IaFylQPKl/+PMV97QwfHwn
Pf89BY0z++gs8Pcpp3pfsdicMQwU/q3U40T8vUSDGOHn/+Kxl5mLRJ3MRO1i
NsmzNI6o/ijpfcpfSS0XPWOB61G17X1+v61w++yxb3ud02oIAyFX2d6+Rnx3
m7CZJz9uIL7fqtv8OR0bxPcj2a8oQoq1scMc119KBB7+k4raT3BwiQfsR/VE
jV9vWDWFo3hXzNHCvo1hY9hZ1ZrRUYziTXdOB++T+4g0xQZLiM0eFB/6RXXo
wU4FVE+VZH+W74mHvbkscC1WJ4JZ16N22TM2BbUn0Pnj14bPjn1+aAzxNUFX
xzbQ9T0bCHe0hVA8qI3x6ilPW6QZxBQ6nq8QoeWoRAU2tOlffiaKyO2NA992
sbdnR22B6atbr9lVIowsek6aHbACbvJjtamPiGB6MXL8A5k1iLB+y2oYIEK3
YtpHl3FrPN51n26dllHXCBLvuQaSaaP4U+LgATehEqQthieEO/kRP4nUnwm3
yCn2/LEAXf4o55kfodBksdPDgs8aBJUXyXo0QkFlVuJPfZ8tXj/7BfPKvRoy
B7x//5S93rX6zQbY5zhN23IQPzHtdduLkxLIf9ChYt/DaB+G+3uk/twlGzK+
9M0e788Pjf7c8eS3hYvntDeeMiDeItuVjWuLbVv5iyLLSkpzE4hfeqma4C/P
7Ijrsbhhk282aL0y2HwszeSODa67stWO32VC54GV7PMvtpij8+0s7DuKj0za
gsjswfXsayi+EHsF4pumkOZ+8+Up30HEtzLU7WG/LBH73/O2m/0p/urtXDsf
B1yfdpvj99VE7WtKrK3MCuj88Pbmm7Qb1TagTPHGaoYGraeF3IV/nVRBmuGV
7fhICtJxrK8HBKeJMMVYLu1z3gkcJboVkvniwDOjZqo33RlKCzeyE9OIQOD2
OtZ50BHiiPVs2MPN/3+sqVDf54j3rxD5fR/Le20hZ3XfSoEkWr/nMC2YPnII
hTS1NaqfLM54fwjS5BQcvOEM9K7VSZXPwkB3l4ld7F3Eo+R+2St9lxLV651s
S5FMmnQCSsrvAuI9W3nCsocmMmqonXF7CBgf039a7AyV0d9y6N6h9Yz4MatF
UXHE41p3OmQj8z4W5I/UPY3Z7Qm9p3j4eDxioSCxcoZdG/EsS6UStpmJO0N2
CLf5ha/o8zFVZk5uloh3GbYaGEb7FPGxSP7Uxz71gF8arvjvc/89Pdj/wQOE
NxjSW9YQb2unoZJ/5p4kKORtE+VO9YBItdvTM0cR/xI/r04uwhgSqI/nB0DE
yXluUzVcu02OMWmua+H79W8mqhvvHTPAtYjORTvKa2i/nzE651vOmjqqH1SZ
Rjikr4MN/6JRoAlE/MyKu6zLLp4JkMTNPhaoygOBe7OFgr0SwK9tB+3uDyKQ
zf6WJtsoBI+PmxzPiJKfR3zN74yDmQEKSP/mGCc33RwvwrZbFA+LaYGSZqqJ
/qbeLzmUQy2N+JtVCpS0AUUaIMzgv/dFDdpfEJTcvaN4HOlj9nf/RDAhXqdX
YJn+OUWk2Uu3V/mFId02ZEtnXIl0CP0jd6lxpLluuui8riKCxfL548nc6hAa
mGbOMEyEZy9/jyV/0oSAcaG9Cgxx4L1ucWCbsTrcl5F7ZnaFCJfvHT3ZIaIH
WmpyTxSGNsfjq0aNqyVa0KApfP6NTwiK7/F4mzxkRvF6aov+NoIV4okWejOs
xuSGwEGfnTWHlkzx9dcCjcrbQT1XXAuf3hN0+rAH3j+49IsY9910wTWllO7w
Bhfij27co6qWcPSAE8puiwZZiD9Kis/J0Tx68ojNB68fkSlqH910xQuSa6Wu
xPpFgucnW1YdVl3Mct/64frrkcDZbPRLtcEQ8/w1UDFjFgWj0jPjUZ/0sMJb
qkG8m+vhdOsxIYedBlhbs8HjN+OR4Kqr3Pe5RQOb6c6ivuUQBSzr/kuV85qY
3x4RwTTaGBg9UVnz208H6+6R5CoZjYaEmnYevsvK2DrjVfq/ntHA/7SgykxU
HQvRYO10mI0Cux8fHome1MbUxi0mzpXFwGmmgNAnf9Sx/Wd30ZWzxUBu+7BI
X4QOVpBy/JRkdwzc/z3zOOynOuZ/05JSXCgWVvbzifzU08E4P77dI6kdA+31
nHGhA8qYp4Nr/+ymvyhAIdiX/1wLY3vJl85eEAvWPoG7TH3UMALnkszspr9o
INkFWiI6WKf2mxZPpQR4y13Z68AvgkVXTMVJnw2BCQvJlnFmAILxp8oYQghQ
/HicreKiAN/NyLIa/UPB2+NxWkuPLCj70OY6yofBP1AjPysqDT46LyqumIRC
xz+LXy75KkHDBvtnCZlQ+FZPLveeTA/sQs12UyuGwvHtJlXEcjXQoVMsSpsN
haKK8iN1c9rwYlGBup8yDoKkXth1u8tCWmTUio9wHFwiCw6vZZUCs+qXdyrp
48DqMU1bppkSDLCtUib2E0HH6Ls0dT/AKk1tAb1vHMy/7dp9RlcOWOhzaK+V
x4F1EuMitawcmFR7F05+jAMb2eH++8GS8GdS2op+83172VfYJbtPBSJZbrV8
Co6DRx2tqm1fFODO4L3xG1ZxwBpc01d8QhfCUwsmPOTjIFqHisU5QRWktDSY
fLzjIJbARJavpAHsgkvKD/LjICelSFpmTQtOlafNKDyLg5sWakGfMnWB0Sh/
odo1BHJc6FiWdAwhyCh7cMQjBAb1tR1CKwyByUlf9ByEQh6PB1PzTX14T73z
Iv9yKPBQ7j8SHWYAHtXinxk2n+8nh5Afk/NGwHyIoTK0IBR+kk/n1Mqaw591
sSJICYUfP1/HUnAjHi1Fi9zBBWYTSL3dl/JzNQFUsOuabkRjyHro2+oXi/he
YOXA1JWWBNm1TWpfu+3hH0ma9uvnkiD8I5dAeo09sL/ziy3Ni4RW7X82qhnd
gEfkolxeZSSoOUjECFm6wLwSx7trZ6JgMlWiRpnFDRw8D1u8ikO8L4bHRfnF
lklAd614aueKK7C8ipcMDdnUF77ka9x3gWY+WnE2ZgLsD7H8ZXLcHQKxi7UE
AgFOt1k8MbzsDuM7Ckv2k0cCMZ6BrMzaA25Mxyb/rI+EtE+eHa1RHrB82+h7
sXs0zJmXjSr2uoPWrxKB5U1/4lbnO76pTG94Vk52fDkrHpLDVfoNn3iDv9Kj
g33UCVDcZuFBvcsbPo5SBiQMhMOVToLVSXEj7GBb+s+rXQTI5DNUeWmqh+fn
yTBEGJD/1MFO6JlfZ7yB+Lak+C3FwtQZr+OIdxvVc7zqmLgO1nZec3ygYivv
ljlrmkNdQx27LqUjpLgb8W8P0Ky4PdCOBrsB5Zj8En08vrTesC528o8+pn5Y
1YX7FuLhfjmEfXAfjoVWigeeRwuNsMmyQF+BqFjIPmo0I1ukj+fftSy39DKu
6eHxmKDBHvv5g8ZY18km8ZcmiI9Lil8mK/3z0lVHC88PO244KtCepIpJqviF
KjUjviNznsku2b2b77tnDq94uiJWRKuu70UdBgxV5IwJHJLYjVIrot90OJy8
0u1gGqiAHddYfz3dSYAh5oL3/OkSmCDxVD2ZOwHmr99wrRg5hbUe6v3sPhGG
xw9J/pZEfq/vmJoy/nyvaaw07olUxvlHEtsu0JUfEsLrSbab5rI4+8tilhS+
Y6N6W/m7Vo1Tt1v2s2J64/IHCoIQj9dkIV2RSgvxePH8DJqplApZFVyPBeU6
RbQDbv80ipMnlCfkcR2kJ3+rXksF67pFZXX6FeJrkn5/9YlthxTdTuG667Oh
0MxdIbx/yCe8J6RWKmCrHe8LJ80R73cXL1lquz/iEePzq0yQ6M7rDNj1k0kx
RjcI+P0wfhxg+KiG4lNzxcsL8qOIL0xar1IIz21c262MayMbsSBrAcRjbrsj
tcypKY/3n2vjjTc1ohBfeCBA5iNHvRquMYOSmKZSwPuTsF53qHCrAlbAzhO0
PITyBUn29Th3LV7pBRnG+4HuilAG4g+T7CujBwGu30Tgu8bzP5LyqB4hyR5G
q4dHRv8w4/aB47uf2DjshhZC11MuWRQ/Yb/0oyg/EOlOLV2O6FKkZVQurB8Y
Qvo8nd8ze9e4//6ezftRXk+6PKEkiPsf7inZc7fKlUFD9Y6ijiHiHUPLtmF1
GVQv74t7edl+AxSfefMmy241Dml8P/O6Rjqzpy7I8bz6tbSRAKze4t0pmWo4
32gce38xUloJuuqjuel5tvKQ3zUet76mZQGvSlzCwmYQDzmYUUJaQWsrH7ml
KrZ/hcoOxIpoTejZES9Zfu2x3MAk0rXufmaym+uB2Q+ldIlzJmCx4fvwLQsR
DqaV7IFeUyDP9WX3FiWCpXQx5+96M5jmDcjI0SZCVvf9DolMcyjM2XXynBsR
uE5mki+7WYAWedlIfDwRqi55SdwFSyge1eShUkD70zsjy9P2BmzlM891Spbf
KPmXLhFjfZ6PeM5MhaySuSZGoDut8eJ/+X6keAGp3XCa14rH3ALX+6dl1jZ2
WOE6usmYCiqt8fwe4gG9hHecphAguuNZdjbaf19Tp7rv3YI0x0cL+hH7rbxo
9itGzaGxNrg2mvyqHn/IDsbOh5wls0br7S8Z8cV3cpFm8DAmQhfSxP2v7nRX
xwOhlXrS7bQptIgPCdr9jIccYsrwsL85np+zfZScd8HaGOd9DZz05TFKMAGN
WsXlqMsofkL6fyWv7vcPHpnj/ZmtJ8H2+8ymPQV5FTd2Iz61EMvn0n3KSfBQ
xjrFtNMSVtS++B8KTIJH2U6j9ftt8f73cFiZdVDWHu7OUz86ORsLN8LTWnML
7YB46cgDDVoiTPLRPB5jsgc9NeX71rxE4BmMqxY8aw90qoJN3apEYOzlGVyn
c4DzeXEEfw8isLKEPY/Mc4BrbDEacVKo3pidX2FdauhW3rWmdW2AeQTSt9hH
lmUsEC876JnG2rieLRzJ2W32v/Nu/z8/e49C4iGDaFtc18U6e2PP7CAY070W
vBD733pwm9ebvWvZPqPigL6vXcv6nQpqf0lWcd3K2wm3f8r9m/uE9tiD5l6B
tCNX0f6l6WnBylbzrXzuXfkf+t9EOkG8ZG7pvTS0vpdQ/d6uej4J6nqP7ux3
cQLmUB/dS5v+HPfGn+MesU4wS0NPvN6M+N0k+zQkRYQt3kI8b7n1AAbvsy4w
XiCj6i8cCdYsHBdcRFwggNFzZ010BJzie7zrUw7ie6ca0UoQyNygQu62KG8p
4nuTxt/Hv2X3yr5zBguPmtXdLNEwsv8ni3ekC3xeGL+ZNRAN1L2laZmyLrAc
krfDcikK5tpkX5BRI/5Q/uIPzoIoV/A8MZXOFY744LT7GPf977x/Q0LqIlmm
Czh8f+OkZUSEA+PnDpsUusLuwvFf2TJbeeBxX5mY9T8hfrjMmOz2L1weYGwo
2u+mhOIbMVNh1mI30OdJ9l8ePab5scIJHlF+y/qHH8VPSNc3u1Pxy/AE4o3L
MpFr0pi5gMrUTltjR8QfX8q5cLVMH/HHoxanqOMTNu/vUycDFa0XMImns5VP
IP44ab82bQ+rnusZTzyeVf3VbXXHc2+YVrcboQ7Y9Gd5icEHaBBvvCe89UhU
gScI0f+qHY5NhFEiYflRrjc+f6ROmdZ65PtAqcXdE72PEW88kFkj93ZLAhhS
aOaLk/nh80N01kjw2LILuLqdsSMnIP74WyuWnfdlzoDom2dx9Bm2+PybcEq1
Ii9FCxOrw97TqCPeOCn+as+hb7b0QBzzEY1ZEJwOw9tJ/sBZCqsOBpMTqN41
3e6/P36rYfK57kcl4hCfPKln4MC6IeKT4/4a36JwUOlJXBs01GG/ggVwfzrj
DGF5sF0ZI2vatehTEL2FZz6h7SOWrq6K728TRvpn2XxUscy5OQOhHcj/vbe+
t4v/Kcp/JvWXHMvLUodvicDkiivn32p0foKAmT975oL45q7spp91/8U3Jz0f
Gbq8is5hPUjn1XZ5UoDyT8/2vjNmbEWa9H1zQhFx21QNYHCsmO59EOKhk8Z/
7+cMEokRupD8PEVDuhrNh6TP2390PB1w3RzXQqNH901dRu03HG+HpaZa4/Vt
jzgbZly+bgwiu1IMzLkQP72vLajidDqq72guwMTW/oH4X17x5vVykyhb/Abt
0ffRXtLhYHWEs273/QOPJMKNR0YBTh02UHr7miczHeKtF/1efqAsuJWvXj5z
+FZkPYrHuhXeCROP8IDscKX1eZ9o/P3u1nw3Wi4eDdaU54OaW3zw/RpXk3nC
HmsfKAzKl+dm3LSf4JU1QpMvNN5r8zn2cysv/RCf6VnvYl+YcZ25dpcuEW/H
z0tQZ5MJNejj/vP+67Pbeaa1cf/4qr1Ymt15fVzzNF/9PBerjffX71MmDfy1
rvj16HRzn7wcc8XHF2qmqTyKfD88HpZ78Q0FvxDio5/P+js7mYPqPSZ9us/k
/o8pZvr4tGHEYgQ4L6xofVM3w3arOwZlXowAFbLH2OgQ4p87Opz1Ceg3w9zN
mYV+fIyF/qiftVd3WGDlHDaTQ5vzcduD0oyaXebYsHS03rFJIuQrdUq3RZpi
CYY3Br9s+s+P2BVZ7S6YYpw/hHj3VAXj/jpv7teeYpNgeDz5LbTqvCiMflaO
pV5FfHNqpynXWYFgEHkULxSrC+C2dqWEkToY1Nt/HkqU1AKJhmSiFH0w7g8+
zOwZLGIIBlkKtafPDQ2BYzypo8gqGEYde67a8FuAYByL5VxYIpr/KNpnRpIS
Id+pimFFzhFcXpL3PTBKBCryxieNqa7wfDKlICgoDp60MbGWcfjDQ96Z5Sul
cVCY70SfzO0PddpH1HoH4qFe0P+dZJ8fXOZ+7dFZHQXE8GajV6cs8PXfC28J
GpY6c5w//vcAr/XUDmvMaNY4a55rK3/8/u9Ril1+xpjjXdaqjXISPxPxx+cn
mu/fK98GS0UUCr/mEY9c5vX2RNpQxCNvSs0SKG3dyhu3ulZL3Jdnjuvyxzav
Ik5bQnlLA9e2RpSvumuo6R/FNaRH0n3LCMeRP9semfQtLhLlU+q/pOA2kt/K
KzeaS92d6+YAGoGq711eovyuWis61jBm5N/839+dmQSlq8r/HJxywPXt8/NN
mmaIZ/j07gafnI4rdPyYf6I9g/KT4vwCjc+cRHxz0vyW15qioWiH/InpzMNr
fUteQDax19FRdiv//BTrEDntC1+4olPdeXkJ8dDbBmnKLMaJMHZp2DI3BPHQ
L2nAHll/b3izoN/1cALx0lPjqe/w1iE+Oml868ifqaT09QK5NzWdGRqIl07y
H7i/X6wsPeAHtuYisprdRDAYqKB/1O4Hj+4/4lP6TAQnzZVUoQ+Ip76rNm9c
g8Yf8pIPBimSI776UWOerDsH4sGp+UIWI6c/7i/s/dNku7bmB/deSo2ElSLe
uqtSSrKYcQKUy0V/2R/mB+O7X8+YbguGxrZTz+kXwuB5ipFKyEXEV/9/r3Ew
fHo3Kko5HwYZFFqCSz8TgTh7NdcFEG/9dVd88m9RS9A6lnu6ixLx16n17hX8
zEb8dZK/UlR7R+rxa1OwyVYVNTdJ/G8+46Y95/cf7/iRYwu0S4Gnz2jFgoDu
rlaaHgss6oLwF3uLOPham6DP0GuMOY2MCWccjIc6BjO2m876mN4JcpoppRQQ
WI4umVbUwcYb3YPPvdxcP8ViV82fqGJBMn78v+QSwPRwMO0fLzHsaWhgvMpK
EvQ0/vWaKhHGas4dHvMvTYSOhl91didlIOuYcOXTjgTw+mnwTve5ByTfg4AH
ORHA+S51+8j+AKAeNcnblox446T5l85csktT0g++15WVm55LAIr6T+Gr0n7w
hDqCMmA5DGgKr+psfxcEd/iemvQZhkDV//5mh4Ku1vsr1Ytx0G1ct+szsw9U
D3SM5menbj4PvdA97BbY2eiAtRNWYUD9mefasbc6WDltTzL31xSor/F9unTF
CKO3evvr0uVk8OnuuvhMQxHzONXYMq6TBBaMbztO87FAZbYWy8uoYBh+y3qa
zMAKLoe1BTyejASTqev8RzE/UM1oTriqRIA6T8IiISIQPooeNj1eEgqUkfUR
YRIh+P57oaH+ZC+ND/wfPH+ljA==
    "], {{
      {RGBColor[0.293416, 0.0574044, 0.529412], EdgeForm[None], 
       GraphicsGroupBox[{
         PolygonBox[{{2292, 682, 2291}, {497, 386, 97}, {2300, 282, 1401}, {
          1597, 389, 2018}, {1964, 386, 2565}, {2249, 282, 1400}, {2591, 803, 
          2593}, {2013, 389, 1597}, {1401, 282, 2249}, {497, 682, 386}, {1784,
           282, 2300}, {282, 389, 97}, {794, 497, 97}, {2571, 389, 1786}, {
          1782, 497, 1783}, {2565, 386, 1955}, {2566, 794, 2567}, {386, 282, 
          97}, {2018, 389, 2571}, {2592, 803, 2591}}], 
         PolygonBox[{{2006, 97, 803, 2592}, {1786, 389, 282, 1784}, {1955, 
          386, 682, 2292}, {1400, 282, 386, 1964}, {2567, 794, 97, 2006}, {
          1783, 497, 794, 2566}, {2291, 682, 497, 1782}, {2593, 803, 97, 
          2012}, {2012, 97, 389, 2013}}]}]}, 
      {RGBColor[
       0.34112055651666895`, 0.14034974045133106`, 0.5964665251479548], 
       EdgeForm[None], GraphicsGroupBox[{PolygonBox[CompressedData["
1:eJwtkDFOAmEQhWfV3f/fjReQWLgXIDGGAkviCWgMlB4AKiM9F6AgoaDDbcCN
oSacQDsKKyktLGyUrGJi4jeZv3iZt29m3rx/85t+u3cgImfgELx7kZNI5C5G
y0RaNF+cSJWY/kW/Ax/BPfpHKnLBTAF/BVfwPOyVYMjctzdeUd+c7XbxuI3N
U29eB0/t6z3dd/gcg1OCPR+JnKfmP2GvmZj3htlL+CP6Hz4zZ3k01xPfU81D
fxuyacYkC7nQV+G9mqUIu2u0PfhE3zMjeC3RI+o4tmx1+APzDfiCOnfmqbnK
oA+Y/UnM55e68+Z/7+zf6Xv13bU43KL/D+RDNkI=
          "]], 
         PolygonBox[CompressedData["
1:eJwtjz1OAnEQxWeR/e+HByAYEtwLmBBDQ2JjOIEdlB4ASu25gAUJhZ1W4oZQ
Ey9A7Oy5BJAFjIW/l6GY5M28ee/NFI/jh1HNzBpUnfpKzW4ZNCOzFbiiSvp7
ahqb/SRmk8hnB7gZsz54KZPMrJ2bvUS+fw1eY9q8cM83tHfBd6XZ0H/Dt+C3
aK7w+sNzUfP+yO4zsy79K7WG26V+m/z24KfYe930gd9N5tm6YYB+nrheN+iW
U3BvZfTA78n5X/iYe5Pc9fIL4CJ4tjw+2T0E55RZgYvcf1Gefh8Gx5p1MveU
t/Ql+t9zvn6+hPsH2iEt5w==
          "]], 
         PolygonBox[{{1402, 1401, 2249, 667, 2250}, {2019, 2018, 2571, 796, 
          2572}, {2305, 688, 1597, 2018, 2019}, {2301, 686, 2300, 1401, 
          1402}}]}]}, 
      {RGBColor[
       0.37971323974967947`, 0.20745199406045756`, 0.6507132101049928], 
       EdgeForm[None], GraphicsGroupBox[{PolygonBox[CompressedData["
1:eJwtkbsuhFEUhfdg5pwzmWh0ojBDIZFIJDLFTEXiBaaj9AAUgkTtEdxqhQny
NxINKio69CREg0YkbonEt7JPsTMr6//25aypLyx1FnvMbJzqpbrBbArjOZrt
oTt4V31mx+iNklmsmo1RszD3eMMVsxX8VfRy5gt6r6kmzHrZbJcagZlJZrXc
+wRbBGc+kveodwB2i2rAN/EH4adh7mDbyXsf0G/ofg5+TT5X82v4N8F59elu
zTwMvk+9peT90nrHUfD767zjmxsK/N/ou3VD4Pt7cuYRZhJ9CTOP/oq+6xbm
JOfTxn/B7+I30Y08R2/SNzHKspX1T8Xv1v0t2IOc/1rZ92mvMrb8xh38VPXc
lJ/ylf5j5xDcNvoMPYe+QE8k/y81cx9+M2f7GT1T3T8Kcxq995zffzjsP+0=

          "]], PolygonBox[CompressedData["
1:eJwtkTFKQ1EQRSfR/997FjZ2pkpibSJIILGycANpTJ0FxEKiG3AJgqlTGPRj
6Qa0Uxvdg4KghYiRBATPcH9x4c7MnZk779WHR/1R1cxqYBVsJ7M7Eo2K2Xlm
9hLM9okL0M3NtpJirzfgHXIz4l0wQ3sCxtT6zDqGL6PZDbUzcrfEA/SH4BX+
Bv6od8p6j3w9V7/nHqJ2FuX8K/TzqN3u4Rfew0OT+IB4D/4J1le0f4q+TXxf
lWbCPT9R87z/mfpGJq33fKA9zcpbwDvahCYGeXbv10F691jAn3i0R7BJXw0s
ct3iNy/ov8i02z3sMP8yaL57cC9xTXq/N8FD0H3+By3030k13/cFryTd6jMN
/g+agDQF
          "]], 
         PolygonBox[{{1398, 1397, 2281, 679, 2282}, {2022, 2021, 1626, 707, 
          2352}, {2351, 706, 1625, 1800, 1801}, {2014, 581, 2572, 1227, 
          1228}, {2539, 782, 2541, 1956, 1957}, {2235, 662, 2234, 1397, 
          1398}, {1957, 1956, 2236, 662, 1564}, {1307, 1306, 2297, 685, 
          2296}}]}]}, 
      {RGBColor[0.4183059229826897, 0.27455424766958364`, 0.7049598950620306],
        EdgeForm[None], GraphicsGroupBox[{PolygonBox[CompressedData["
1:eJwtkr0vRFEQxcezb+9HJdGIt41dK9EgIpFYiWr11Aq2UlEQf4toRLF6CYlE
6FhEIzoJDSGWBhFKv8nc4mbmnjtn5sx5b6i1vriWicgYp5fz40WWiftOpEs+
yeNWLtIpGX4FvsGpK04MUaSA6Imv3OfBm0HkEu4O+QVxVTk9IoNlkXHefskd
2FyweuXd89YFP/Y2Q2fdMTM4q1depWx92mA3vLWoeSQ/8MbVHn/e8ALNWbD8
0Nldc+V9gveh+Zs4BaeNhid4WbR993R+bjtukse04zXcaTjn4EvwJpL+F2ce
KfeEPkXSqXuPwK3DHSU2qO9QM0N8Tl6pBwO57ase7zrro1oW6HNKXqPmI9iO
/bntr/3fwWrR/KmC3ybf9Bu+OdtXPdjObZbqjclP5T0kz9W/2aRtBeysZP58
gR2lf0B1VYPpGSb+A5yJRqQ=
          "]], PolygonBox[CompressedData["
1:eJwtkLtOAmEQhUdw+XeJVDZmsUATEylsKLDAShIfgIqCgvAAWmh8EEt7Lw2N
BEJCZSEvoK02oAmX3kQbvpPZ4kvOP+fM7swc9K5alzkzS2Eb+rHZHYUjuA5m
M94P6C7eXgQF95dbZp/oapFs3qyHvyA/JX+f9XfJl/FTeMf7gFN66vCEfoY2
+pXsL99LeB9GrlU7ScxG1IbQIHcGHXjL8sXgNXkv6AGE4J4ydfp3I59VM2u3
2+CzacYKff/U/mL/h/41Qde0Oz37+OPY+/Uu804LrpUZ4n0F3103OGbPx+C3
0s2+8VeJ5/WNNboJ57BDrgQ/cJHzfXUL7Syt2hzvJptX8+v2G8t1NtQ=
          "]], 
         PolygonBox[CompressedData["
1:eJwtjzFvgVEUht/wFd+XNjHrUoqYRUgwVWrnF+j3A/g1RGwGYakBa7tJxSbs
FY3FhkVq8dxcw5Nzznvf8957436r3gxIisIDvLtSFaHL8EZfgX5YyqIdIlI+
JBXghB4NSkfqjvkPRviGsMc3wJ9De+X8iz5BbZPZgQ2eNSTvZzV8a0dqcP8K
PeZJzzCm/4Tz/a5vx+6bnDzanN0CdYbHZ/fCvf9whSnaBCImi12PumX+hQx9
Ci1NfWJ+hCI5P+SVXfsX86cX6KEtyFs6Nsf17JvM2z5Cdqfk2lyTfwObySzj

          "]]}]}, 
      {RGBColor[0.4568986062157001, 0.34165650127871, 0.7592065800190685], 
       EdgeForm[None], GraphicsGroupBox[{PolygonBox[CompressedData["
1:eJwtkT0vhFEQhQf77t73Val8RrJrO1Ehq9oGf4B/IGr0EvwIttepiOz6Kmyh
2KAlJBQrodNRajwnM8Xknjv3nJk5c6sb22tbg2Y2SwwRu5lZg8T0sIfwWcXs
lFjn/bFErmx2MGB2TO6VWIYzn5tdgpfAf4la3M/BTbgX3A/BE+DJwqxKoyfq
LESdE3Sd4LQ5FyP/y5m479C3D7+Gto62zvmcfJ49tPfgb/ifqk8cUeeaXA/N
qEzB75acLx+aVTO/g4vCPbbBI9GryftH2WveJa8r/EO+lbl2Rn6T97pJ7kEz
azfdmEc1WpGXp7fY1RTaudx71TLfr2Z4Se5Hc94m7606fbRfFedLp/1qzx1y
m7w9gFfkKXe8ytkIj5pXu5NW/sZj/2OFzyGO/vAq/m4f/j+DaEMN
          "]], 
         PolygonBox[CompressedData["
1:eJwtkcsuREEQhstxzul2hK2ZncuE8AIsxuUVjC2JmQfAYqwseAp7TzAZhJVZ
uq2HBSGExG3nAcT3p87iS6qrqv/6q3uitd3YSsxsHFKwwmxs0OxgwOwwmB0F
j5VLqM3ANMzCHJxQn0egA/Xc7JTzAnEXkiGzDXLrUJAfhmpmVoErhl2nriGt
L2rfsAttqHCnCvuZ60n/L3IPLmGTfBNe6X0J7knefpn5g981VumhfxE9Vq5H
/A5v0T3Iyx13+7DKrEY5U7Of4BkW0atDk7hV5lTronEc3ZO86Q320FvKfXd5
Pkd3FEaCa0hLd3T3gb7H3N+sU/afBd9Ju7XLt7hN3b/0C/ZbQWMZPqh9wn30
mnr6xDV6avzVDucY3bO86430VpOZ19QzVfgf6C9uNAv+Af+hQI8=
          "]], 
         PolygonBox[CompressedData["
1:eJwtjzuSQVEQhn/Pua6iZAYR1xJUTYYqYwHEM8mUgARLsAhitqA8amyAIWUS
NxBQNR7hbMB369zgq+7+u//uc/JfvWY3KCkFEXiPSVuEGjHxIiVhZUkjtFxU
alN3wCU/wrffWxJd9Br5G94Pep9wgkdA+qG/hg2U6fe5dWG+Ql6FHfkW9mEp
H5IyttTE2wAnZvYe/dveG7LoQ7Q5++LUNjh4ingLxAn1GILkabQ1e6/Uf1D3
/9hix6tt7uWIB3q/cIeb52VuylyIOLPMvYVl9nr7//EP+FuJeEa/wBPiDysm

          "]]}]}, 
      {RGBColor[0.4954912894487103, 0.4087587548878361, 0.8134532649761061], 
       EdgeForm[None], GraphicsGroupBox[{PolygonBox[CompressedData["
1:eJwtkr0vg1EUxg/t+7bvWxGJRQdCRSTYzMUgMaIrFeojsVQiMfoXCI1g8dHB
yMDSwceEsKqBhEhEiqUNg9Hv5Nzh5j73uc95zrnn3I7cUiZfLyJpVoRViYsc
QXywz/sihTqRJHjXExmB9wKRB8774Ef2PdY4cU3c38dEBuFrcI3gP2KH0R/E
THMKP4bnGnwErhwz3BKKZByvXDI0nzvwGTEp8CJ4ztVTAXd65l9NoIdfBq/A
n6AvoD9mX2U1wWfRlqJWwxaaz8D0OXA3uTbBb+AUeAOcAF87vdbe5dt7y/i1
gXfAV+Ab5/8KN+FbbDRuvdBYzXnBeRv9OfuU0zSAI4H18wv/S6dp5b7GqqL5
9a2P2od1/GY8y6U5tVatOedbreqZBSc9i31HM4T/LbEDgc1Mc32jTScM6zyn
ffPpT1gOzdUeWK+15yWt2eXVXj65eemsNEZjZ8HpwGahM5/0LLYYt15obfpu
/UM6u156nI9Z/3UOEec56lsvtLae0N6gb/mB7wvNX2e+4Go75P7FzV3nn3W9
fea+2eXS/1t0/0fj/gFtwVyJ
          "]], PolygonBox[CompressedData["
1:eJwtkT0vQ2EYhp+2nPO+x+JjaRPf0UiwYaySSKzYCYe5EomJhF9g0ERNEou1
gqhRTA0/gISoSYwVBlO5njxnuJL7fb7PfYbireVSWkTy0AaDXqRI4DAlshiI
fIYiZXSd2Cy5KyeyRN0w72t0naZsRqRJTa5dJBPZW2c80jseWf8vTKA9PQ4a
9L3DnLfZWtND/MzZbN1xiv6DFuwyew9WoJPabSgxv9lhs49gjXs3AtMLzCiQ
+w7stnPe0+hLZpXT1v/G+yG0W/Vm/ZY+7umFJ+LPcAs12GfvARTpmQkspjm9
SW/rZ9cAxMl+vangLaa5KrUXkMeDkcg8UC/UA/WiC93tbKfunqR3yttO3d1K
vJj3Nlv92mTXWGTfqjtH0TuhfZt6tE5fIzB9Qs09/XfOtMZWyWcj+9fqQQ79
k/ilfui/TIHAMXMr8OHMS635ojZO9qmnVXKvxF7gBl2Df+MbTLU=
          "]], 
         PolygonBox[{{1761, 1760, 2242, 664, 1566}, {2261, 671, 2260, 1918, 
          1919}, {2066, 2065, 2366, 712, 2369}, {1943, 1942, 1589, 678, 
          2280}, {2356, 2355, 2011, 401, 1627}, {1968, 1967, 2262, 671, 
          1573}, {1565, 663, 2238, 1760, 1761}, {1941, 81, 1222, 2560, 
          2561}, {2222, 659, 2226, 1755, 1756}, {2060, 401, 2594, 2596, 
          2597}, {2027, 583, 2307, 1598, 1599}, {2231, 2230, 2233, 546, 
          1372}, {1919, 1918, 2237, 663, 2239}, {1615, 398, 2010, 2332, 
          2333}}]}]}, 
      {RGBColor[0.5340839726817207, 0.4758610084969625, 0.867699949933144], 
       EdgeForm[None], GraphicsGroupBox[{PolygonBox[CompressedData["
1:eJwtks0rRGEUxo+ve+9cRMaKMBKjUBKLaRJ2dr5WQolspJHMDjOzwMrHQmLl
IyvClqJs5l+YjWzsJkosrfidzrs4nec+57zPOfd539aF1clUqYgkiTJitkKk
pkTkIRB5JTopLsFtEo3wf3B9EZE8/AC5kXgCN2guF6lG5AOcDkxnmnNFvnvp
OfVFhj2RXfhv37RUM0fPFfiAnqhnNe25qRSZ8WxWPxoZejLgX/pzvu2mOyao
TYCv4bfBU+A78KPTGUJjA5wGf1E/8W2fklDkxf1j1rfzqhPCRQLD7aGdV51P
33RVfxSdd880m8hf7Brn/3/IxcD0dc68Z/w3fC14H/6c+llg+JIcDUxzBM2d
0DzZYs6bZx7eB1bTnjpwk/N8jHqL20H/T/9H5x6DV4g28DK5B76DeymwR7fD
XeQYOx2B457dsfqQR3/P7aC7pJzOHPVx+p7BMeY3u7nqgd6T+nMYmr/Kr3Eu
CX+BfkLv0b0rfRfqqXpbBb51Xq1X2PtQrNygO7uIfr3zR++2OWI7tEbsjaqm
+pR176EA9w/x+1HM
          "]], PolygonBox[CompressedData["
1:eJwtkL1KA1EQhY9ubnY3Iv5goxKiiGLrc1jFVEJiIKKFSGwsjVhZiRGstNQH
MHb+FEawiw9hpVhu0MLOb5gtPrgzc2bumVlsHWy0RyWVoQDbsdSCu0TqQbko
HY5Iq4heiH+JfyAqoYe/IB1TW4J9+t5hABnaIXwwdC2SqtRT4i49p8ybhzPe
X+Q+IWPmEDaZN0HtHP0t+VLivTZjHf1b4l7MUwX9NforCKlUTP1P+7tL7gKm
edfyfvMyRW4SHnk/wT1ee7DMrBWojEmXkfs7Cv6n9dqMGWadBK/ZDg+x38Bu
Mch3tx2y/EZ2q5vEd7Gd6vR+43E88nu10e+i2YFZdHOwF3vNNM/4awSP7cYd
6gEKsEVPEzq5H/O8gPdXan2rk2/CP9ygN9Y=
          "]], PolygonBox[CompressedData["
1:eJwtkblKQ1EQhn/NvdcsipFURowGNRFUEI1FEMHSzq0MJJJg7BQxrcHKzgXE
Qgu3B3ApXQoFXyGgL+AKom/gdzin+Jg5M//8Z8696fLawmqzpCT4sNIiVeE8
LO3QiAdSEKEH39S3m6RpaiXERdhEV0dXJyao75JfhK2H8Uoyd0+tm/jC+RVy
MWkcKujPQtIkeYm8CK3MzqPPo8/HbH+KeMRdx3DnSbdwiM8ouo+I9TTeOfJn
amPELF4HzPYwe03vBk7dm06Icbw6oB/64BddFt8fo6d/BZfQznsL9PdhD3rx
fsAjRWygz3DHcNR6GK8N3+3F7Bu8w5/zXgrsu83719mnhneK2iOaJ5hw+xeo
eZx9+KLWxh2fxDIzFZghX0SXoL+MtgoZGIAGtUF6W+bbk3fCUNTuOUJMu/3n
0IbQeA6Tzwb2X3Wh+QcTtTmG
          "]]}]}, 
      {RGBColor[0.5703319189138611, 0.5380268844830154, 0.9096471732405007], 
       EdgeForm[None], GraphicsGroupBox[{PolygonBox[CompressedData["
1:eJwtkr0vRFEQxcfad+97S0EUhIhsIiRKiWR1Kh+daBXrK3TW+ohEIfwJSo1s
oUCFclXCKtARbCERhRUFIqH2m8wtbua8c2fOzJz7sjOFicWUiOQ49ZxZL5KF
+EhEepzIep3ICVyB0w3/AP/KWYK/Ib7EIm3g1UjkPk0eGn3wzc5yqsQ0tX/g
LHxHYli5C2p30azE1kN79WpPcsbhD9CsetNsh3sirwT/SKyFvivkHMc2s86e
o34bvgKuUdPIUm/EVJihDM5Htss5dYN8X4Hz1A2Dr8FjxC/uDsGfxFtvmumM
yF7A2ke/Ff8680L31b2/E9NXz8ph3wj8Q98N+DU05531GuX+PcxZxr/JyHbR
naa8aarfTcHPBbhiZLur91vBN32rs4zh/QaRkYx56MjpT8xD9VLvNKem88Of
kuOJ0+Hd7xLrob1anL2l1j4zWxSb5gBcl7O3u4xtN92xk55DzjRdYlqqOeft
v1FPltUHZ/PrG27GxuubtMLvgI9iexvli9520L76X/wD+EZUkA==
          "]], 
         PolygonBox[CompressedData["
1:eJwtks0rw3EYwB9rX3s7EaUtLytO4qApb3cHDnLDQcnJsGSlvEWZ07TtSrHi
YPPyD3Dl5IiknN02W1GcfJ6e3+FTz9v3ef3GF1LTqz4R6QU/DIZEpjCkkAeQ
Y0GRKPSFRfohDznIwhHUIyI1SMAgRIgNwwS+SRjBNgzHTuTEmU19LcS0Qi0g
8gVlYq6gQEweOqjdCVVsFa+G1ppvFHn0WY+O95/oGw0iRfQ39G/0ffQ2qCNv
k3sLKporZDW0Vs6bpcibM2iiZjPUkUs+y/HEu0NiMrCDbxfWneUuEHNN7Aox
y7AESUh7fn1/iv4etN60xz30DD0cwA1xt3DpbBadaQj7h992r7Zx6qZ5v4kc
hzlioyHz/5AvhlwOWi9acw1/GUrObqC36EHudrZD3WV72N5qjmdqzeKbgXNi
L7yb6G20R+31IWCz6E6qQbt51tuJ7kZ3orvpInccxmDUu7ne/g/fr7Md6a70
D+lfeqH2KywGbDadse7sDyW8HJpLYzRWZ9BZkt6u77Ddwz8j8Fkm
          "]], 
         PolygonBox[CompressedData["
1:eJwtkD9LQnEUhl/tqldrsAwCA28XhL5CbU1Ra1tOFeRoKkqQ4WfILWswqMWo
hkZrSx38ApIfwMJBzSGoyedyf8PDOec957y/P+7J2UEuKGkVQuAuShuwGZbO
A9JbTHqwpXtIoOXRjiJSh7rOooNWob6ELAan0Da9D+IYmuQz4hW9GtSZvYYn
tBq9NTxe0J9hLyr10HaJExhDgdk02pR8C7rk28Qm84/Qx+cObWD753v3KJqd
Ktof9T/sG+8s5yXR16EMF2gl4iEzGbiFGwgz/0rPIkZMvsPuFO8fcNBS4MIv
/xJEG5IvLUjfUf+N3ls/zb/FiQ3vrvBu8bcw8vbxPWZuhTOXoWX5Hl/05jK/
Nn4=
          "]]}]}, 
      {RGBColor[0.5987064711239948, 0.5836168945815704, 0.9102940256360765], 
       EdgeForm[None], GraphicsGroupBox[{PolygonBox[CompressedData["
1:eJwtk0uIjmEUx4/xPu91MRFjynzMN2FhQRYkidxTLiU2JrdJFuQyMrGQIhaj
ZnJZYUKivrCYpWaUhWy/qMmXZGFySWJko2bl9+88i9M57//9n3P+zznPU+87
vedUm5ntw2Zi83OzvQDbC7ONldmiGWbtmdlx8E38z4LZSvAHkP/iF8Krw7kJ
Pho8d6hwU9xB3lBpthP+DfxsOD/gPwQfDp7bCfc630vgX6BXD/YI/Fpq9iox
a5H7hF7rY99V+LbMc9X/XnCda8Dr1OlH5zriJvlHwf/xf5zeB8mtg88D7we/
k/nZlLuLOi8TP+MJsMNYN3oe5/5PnJHgvaVhS+Vn0xl3U/s18Sw4x+CczLzv
NPFqcpcSN4gnqN9Dbg3+Vmy56uA/J65Z2jvjPG/Bb6U+qwb4gajnK//fYQm5
b/HN2LcP/mDs1Q13Q+Zn0d7GwafJHUtdk7Sd5f/+4DUH4KyN59Ju5+Y+/x1o
64iz6oU/gq2Afxd/P8bnqLE4uP73ic9U/G/0PBI1aK6Hov4zue9Au7hE3h94
7cRThe9ed+AqnLG4rxf4bXFWnxLfpfRvznw3qqlzDMSzPwtuijWPn3AacH7h
n9P3I3Wa1OkqfRcLStekOprxFXImiS/jn8Y62qHuomZSy33HmnmLeKrys2sG
y0q/D3pDut/a3YfU56jcCuxL6rnaW2+c1ZzUTfFtsFH0BbRNFD4LzeQ8+GTu
M9ceLsZZvQHrCv6+hku/B6o/mPub1F36TVyrXI/uVBLvs97N98Jxvcv/fLh0
7w==
          "]], PolygonBox[CompressedData["
1:eJwtkk8og3EYxx/zbu/7bgdNcaJMkhyUmyTy/yQlZ0VzEtouHJyUAyft6EDJ
YW3FVZYcNBdaiYZcjDJyGHNz8nl6dvjU93mf7/Pn9/TGFlZnVgIi0gUOjEdE
DupFOupERtC7YZEp4mfIEn+ERMrw6Ik8QRo+8Sagme8nQZFjmPBFJmGQmoRY
zyF0BP8h3m7I4Cs6lp9liR5m9UdstvoH0IuuSByqeH9hCT2KP45nGe0xw4Uf
9cAb+hWu4Qa2NA7YzCZmu0Grd+h/S+6IGQ/oOcgxP0U+hvePmhz5pGuzguSL
xNXafXTnCjqJPwEv9C5BBU8D+U7qN6idDtvb1F9ybCfdLcqtGmEPTy/5NHxR
/+7bLfWmZXRr7V76hk3iM9920x0D1F5BHir4viHv2ewo+Uv0mmux7nTO/DbX
bq8929FZPBnP3qBvOQ3bLfQmF/jvfLuV3mwe/7ZnvbXnDrovZLvrG/bJFxz7
V/SfaaGfiyeke9BnHcZq99R+w+h7326r3wr0+gd2gFWR
          "]], 
         PolygonBox[CompressedData["
1:eJwtkb0vQ3EUhl/czxqkFgaVVjrVIN38A9oYLGJGhLUl0TBJDJjaxWokERU6
38TILCGqkSZ1ETqgajN5bn4dnpyT877nPfcjtVKcL/RLGgUbJn0pA01LmhqQ
cjGp60o/UB2UnpidU7fxbMEpS5k+qUS/jqcID/Q2vhoZR+hpdIuZCx58euxx
dNqRrvHfwDOzFmziz6KF9MPocWhAm4wEd0+gTvYx9Z35B+TJzMEsLLBbI+OQ
zA12RtDPyKpCAx6hDnG0VzQHnw0J3nOC3DHqLjkhOXvUC7IuYSZmvkee6rDv
wht6Et8y+yH9C/zi7ULJM9oSWof+G74gxd0KesDtP/TAN/ej5xjvPcO9Zf5B
9C9uwWJ2R13FswZX6EPMOr753tF3r7A7x6xM3YeDHlG/w71FtID+HxamQHQ=

          "]]}]}, 
      {RGBColor[0.6270810233341284, 0.6292069046801254, 0.9109408780316524], 
       EdgeForm[None], GraphicsGroupBox[{PolygonBox[CompressedData["
1:eJwtkztrVVEQhceYc/Z5FIIkghgFC21SKP6ARGOiwlW86A8QAlaaGBQ1hSBJ
BOOD4LOzUPGJgrHTSLggEkERop2FRTQBiwR8tBZ+i5liM3PXWbP2zNpzNw+e
ODTcZmZNzmpOV212g2QDcbrdrB9sJJntLc26V5m9yMyGcrP7cHbD6as9HyA2
kvPPFGYf4AzC/w1/Y2iuBfvKt2Xwn+Qzldl+8IvEeWq/gL8G/8FdNfgSMcG/
Cz4AZztnH80uw/0F3kM+R97H6SQ/Dvaq3WsXqf0Ydy2h2ZVc5zx5UbrOHXrr
yJwj7kpyXPfspOd76BxTbeW95cm1xP8Mv7PyHt6DD/N7lHyIuLV0/pvc55cP
vXC6wVtwNlH3Hd4D8gXieOG+yb8jyfl/M/dano9R1xv99NT+TZyjyb1WbZm5
j/JzingZfAL9S8S3gU8SD+fewyk0T1KzjfxZ4e+huR6ifz05/g/Oac438lHi
ldA0uBdCU9qTkbeI5wp/i0bmXsvzNWDTMYv2aFe8Vz9xHZxr5E/gvEvup3zN
Yx9m+P4n3kXvdjv2cEvy+eXDfOm9qudbYFOZ62hHWuG55h6J/ZxlRx4Xfu/T
wudX7c3kutK/St3L6Fl3zkVvK3D3VK6p95yN/8hZvj8KHfm3GH5q31vhzye4
C5wd5AfBntc+l+Y7UDnerPw/oNm1R/JRXmnHx8JP7XIzdlg729B/iXw92H/T
bHwG
          "]], PolygonBox[CompressedData["
1:eJwtkbtKA1EQhkdxs3vSJIW3IgmJPkDAB9BKG0HBNoKwdgpREpC19BJBwRSJ
lUawsNMHUCPEzm6DQcsUqbXX0m+YLT6Y+ef8c87MKYV7G9VxESnCBLz7IosI
L7CaErkhv4bvQOQH+hBD6Ilswzy1OWhw9gz2qUV4wzGRLfRDiOAUvQEl4mLi
UW8BLQ/HTuQElnzzao8qegbuyIfkB9R3yXfA5+4ALtDOnfXU3qpp7QNtAMtp
8/fwrxBnOZOBNWrr0OZsC7rEr3BLrZPMrLNfQRnvPSww3yZ5BSaJpyBy9ja9
w9f9sMQYcvTMw6yzXepOm+Rf5J8Q4+1DIW1vG+DPET/Dk2r0eINHPA+ezaiz
jgJ7i76pht5Eu4Rp9BmoO+un7zlK7tC7fjn759kf6V/pznX33ZTdrZ4e3n++
2EI0
          "]], PolygonBox[CompressedData["
1:eJwtkjssg1EUxw/60g5E2iLaoVaDpANbvRODV6weQ22qWLwSC2rwaqRdayCe
YaitSsJgEn0QwmJATWpm9Pty7/DLOd/5n9e93/UFpwYnS0WkHsxwVS5yCWmL
yGOJSN4qMmAX8ZeJvJtEfDZyYYWcZViCBvLOjWJqVmi2jj5P3QLMor8Rm8Ge
knMGYUMnNo0dIWcUXNQ6IY7fiHaItgoRmCPWSftl/AlwobcRG8cPQbNDpAm6
YI89w/TpZ14fJJjXTf4Avp/4Pv4HNQnqd+CR+APkIcg57sgpN6t5Sc77RPwZ
NvU5k2hb+FG4Qb+GA+YW0Zxor9S/wDEztpl1hM2Q08Neae4xBRdQoN5B7BN7
DxkoWtWuZ/TLUpMzqbsx7uhL56eIhei/i9+iz22c38tsD0TtalYEW2T2N/xA
gL639KkjN4budag9jX0zeocqi9I8aGP0CsKaTf3TDewf37/G3VjVP1gk1qHv
vB1bQbwSHmzqPgr0y+Ln9Jsx3k7AoXZvxZ7oO3KTN0TdMFQTc0O/fnO92Frj
PZJXg40xPw7/23VaOw==
          "]]}]}, 
      {RGBColor[0.6554555755442621, 0.6747969147786804, 0.9115877304272282], 
       EdgeForm[None], GraphicsGroupBox[{PolygonBox[CompressedData["
1:eJwtk82LjXEUxw8zz3N/9z7MaLgkw22GsrCRtYX8A7gRShSbKW95yaRBjdcN
pobyOpakZmPFZDBqJNzrDiUWVshqsmHhpfD5ds7idL6/c77n/Xl6du6v75tp
ZnWkDVldMluL7ktm88tma3A2sY0gJ2aYrcrNHmP/g/0RekFmtgP+s3az98gu
8He4x4g/Ducn/rGK2UbsTfzzMscT4NfEt1G0o/AYxS4vvLZ6yOBOljz/NLbF
mXNaxDZ43yR/L/2crrhd/iPkrGPvxH8FqYG3kKMZtb6glxIzgn0K/1xia9i7
0PeI34T9FJxbhfPV4zvkM7OX8Tdyx1X8s5AO8ObM51efE9SaKvnexom7lDle
qLrY/8HvQdeS17qK/S3yCXuC+yH3nIsKn197GCX3fTi/4I+hx2OfvXC6o0/N
p76Vcwm5l0WtFZnvVPt5WvG+1f8r6nQVXvc5+GzsbU7yvtWzeu/nPQD+AW4l
39sb9F/eg9oVeAP8BriPPIPIR/Chst9Yfer+s5PnV50h5Cv4AtwDUVd+3Vg7
vEHvF+N7Wwlna8nvqHuOZs7XnbeF/S72g2WvexjdHbsdBrfiFvqWh2M/2n0r
7qjbnkw+yxn0neT71x1e5r4f3edJfPMPc7+3ONeS30AznlPPMdd59Pb4j/bC
WR/7WYe+zXsIXCXPg3bniKv/SvNeBl+P71Zz7wb3g/egJ+FXufXvsu9F/G/a
Ib6j2nnyf0O3nib2RfSvO/8HMqR+Gg==
          "]], PolygonBox[CompressedData["
1:eJwtkstLlGEUh4+j33zfjCJKDQpNiZpu3Nim2jlpO01UClwIQrVTR9woo3hZ
laXYRoNM24kE7tVVYoGViv4L5myTBBcWgT4/ziweOO+5vedW+3y4Jxszs/tQ
AoNxswF4UGr2EG5BeZFZcbFZGvlfwiyFPIVuITTbx/cUeZIkE5HZWdxt/eSq
CszuoHuG7QReYetMmj2BLuiGeux1kCH3I0gEnm8C/1H0HbzboZW/2uA2pGGa
XDOQhSFoI/YxfCamJuY1ryPnE157K/Vs0WBErl/YxvAZwL5N7F/kDByTt7zU
/RVfhrwXd/8c9hH8v+OzB+3oO2An9F5riLlBPxeB164eDrBnsLdAlthhSKF7
F/Ma+9Avhj4vzfQ/te7js4LtKTlvBr4D7WKo0OsZ/r+hmb/uJb1n9V6BrjL0
GWqW2qF2+Tr0XMp5QO7zwHtRTz+xv+fPJWjArxGK0BnkkMehFq7wzRPzFr+v
/LkLs/AG/gQ+S+X7QdxL3i9gjr/moTf0XtXzGu/LwG9F8znC/2NhfprBKvKH
yGevmOXIb0a3oxrqsTcFLks3Qz0V+PTEvL7ZuN+Ubks3pduSLl+Iv0v8Yei7
1s43id8o8dvQzj8xt2piqiK/0c5Cj+r1C+wkvSf1phlpVqmk7149fAu9JtWm
m09HPjP9rxo3qP0aWDZocA==
          "]], PolygonBox[CompressedData["
1:eJwtkb0vg1EUh098XK8uPpIGSUUQtbJLNO3YN0HVP6AGA220oqkSLbqhIWlj
YGQ3Nj7qKyFBMFmsOpUwChHPzX2HJ+f3nvM7595z3+7JWChaIyIeqAdvg0gf
bDSKVCjkibswgT7CUEAXoQVPM4yg76mNEU/hB10mjiuRMCziSUHOEslS+2PG
ATqPPiRuU9uBTWXO26K3jXw7BMj7YQadpPZJbwXfGzyT2yfXi06jl9FLxCAe
GwZdIgNQpT/CXi91Ik9OzyMxgmcK+jnPC8fK3P0MbaOD0IH2aT8zzplVhgfm
hJl3gl5zdlrV5+KxYVqZ9xil953vD+ght0fuzjJ31ztor+5ZIJemlrTMe+l3
S9D7Si5OTJBPob+46zB+H7RydletiJt4w/ctZOhbgSb8Ifxz9F64zO7rxEu4
ghL5b+olZfbW+8foicIs+PEPOf9E/5tf6m7OumbveedeWXo91DrhHzOwTEE=

          "]]}]}, 
      {RGBColor[0.6838301277543957, 0.7203869248772353, 0.9122345828228039], 
       EdgeForm[None], GraphicsGroupBox[{PolygonBox[CompressedData["
1:eJwtlEtIVVEUhrfluefcc9LMrBxUUNe6ZoMoCBoYlQlZmWSYNLMigkK89MAw
iwyDFL1Kgb0fg2xUUDSpIKWHg6JBj0mEg2YREtmgggZp38/ag8Na5z//Wv/a
a619luzP7Wqb4Zxr5ZnJszZ2bqjAuQeJc2OFzu0Euxg6VxyY/xgslzKOuIP4
30hwOe1cL7x28Aqw2si5M/AvgFeCD4P3gdfjl8Pv5ntPZH4DuT/DOwjnQ8o0
pJWH25xY7AD4VGCck+CX0qZ7BfubJ4t/GnyD150gxxf8Sfjfic3hl8HZCGcb
7/3g06rH+6/B3+Dvw/+Jzr3Y/Nvo7wYfxO9EZx7PE/KUYf/xzKdp09gWeM3g
j4hd6GvoAn8I/pfY5eDLeB+FU0PuwsTqWR9aX3RGnVV60h2GM+r5WWwd71Pg
VeQ54fumXlZpFtSQIe4P3wbw5+J3wgnhv03Z+dWHSWx5ZFp5/LuR9XkPeSq9
Vit2UWhax/Gvw+kDL4J/zftXsWfRakFrhLo6fD07iMtE1odG8PrAalAtz2Lj
P4+tR+LUJTYzzW4crSbf5xH8CTjt4IeIvQXvI7H3mem70OaluR0ILPZ9ZL1W
z1eC3fT8G9ghf0btb5vf23WJzVt5SmObt3q+GWwSv5/YIjizEvOLsQsC6+EP
crz0sdqjrO/bU+wmvwPqwdG0nUVn0k5rb6cDm7346nd1aDug3XwFvhetF9jF
vv+a+am0+cK+pux+LcVuCSxWe1RN/B3wXu1yZD1Rbw77GrS/GR+rHKvIm0Vr
DbYnZbElkd0Z9VB3d6ufXQecT4XGXx3b/ZHuMTjb07bbpWBjvv5zxDXEtmPa
Nd1t7YZ2pNv/H36lbQaaRSv6KxKLVQ7pSbeOuPO+Np1vTmhatYn9X5RH+fQv
UG8LUnZ+8Wsi+2dp7trxI+iNU0MX3ytC4+jcJeTKozsb2+jPIh3dVfk6339H
p59V
          "]], PolygonBox[CompressedData["
1:eJwtkssrhGEUxg/m9s0XyX0j14xYYE9yWVBSLBSbiYWQxiXZUJTCwi0Se3YW
7FgwsRAyg63mP7AwCyyQy+90ZvHUOd9zzvO87/N+ZUMTvZF0EakDHpD0gTSR
ggyRH0dk0y+yAer53gAGqPvBXkBkH1xRX4LcoEgeOHZFdtn/BCfU72jMUocw
+aB+Z/YNhOCqQRYamWAZbgV8eJkBMbzi4BDNQfbXOU82839ww/RF6K2yd8+M
n34DPh++XP2pw+Cc3UX4BLO/zBTjexE0Tmdq4L7x/HLsjnrXcZ+dv4+dFrRy
XdNWj068H5iJg1N2znRPz5iaD+v56Nfoz+jz4Z8CdnfNoAJuFIyAVzSSYIeZ
bVDCXCm49lj2+gaF+PUETVs9uqlbmTmgXuCtmqlzXMtGM7pD90LfjDrKTpQ6
4Zi/ZvZMPZfiNY956jSfcTqzht5SwLLVb7/4Fzh2F73To+bjmLZqjFHXeE1L
M56kb/PbWTSvLrgQfZVmC7cFbvG7AVP4TIMmuDzNB7wwP+OYnupPU7e79i/p
m0TY6/CatnockUeHa/koPwG/it4KiKEdB7Vey0ozq+T7SMC81LOR/h9LtGPX

          "]], PolygonBox[CompressedData["
1:eJwtkrsvQ3EUxw/a61EtuaoxSFSF1uTxT5gkWJSFmGpBSWoUiahHr3qk1HNh
tKtF1CMMbSUWg8Fq6h2UBAOfX+4dPjm/e873e875/XJbJ6aHpspFxA9OaHOJ
pCpEAsR4pcgKhCkMw36VyDriQ+JajcgqXMMY+kXqT9UiBfDgTZAzyeXR5iCg
icTK8NDPz3cLpNG+0y9J7Y+zD8+9g55osuC2+9S6rPlqj1l8UZgDL94+cm7N
2uuA3Ai+UciTy0Ej3g16fKHzsmsD6JBglxt0R9SfqZ+4rN3VHWbglX5Ropue
HujFE0T3wn4f+EoQwhOELLVxap3qzfAsQz2eU2bE2WGSc4x+EaKTPTTYQrPA
ezeT2+a8A2nOexCm9wC1lPq232iX2EE+CD307IYimMx4Q5ehfgGXcIW+nWii
LSq9vXsXsY4dDc468QH/o2bto/Y6d1hvcUzNiz9DHx8xT48CbHJOgoHnjLkh
cktO6+639v+g/gud/Df1QbQRdX8w7DvdMeOH/C/0k2tixjz7l+jzCf+JWlRP

          "]]}]}, 
      {RGBColor[0.7122046799645294, 0.7659769349757903, 0.9128814352183797], 
       EdgeForm[None], GraphicsGroupBox[{PolygonBox[CompressedData["
1:eJwtlF9ozWEYx1/b+f1+5/c7ZtHkTiSZfxNXSoqLHVuSmmiRCLXO6By5kDgI
ZX9y7AhZMdGSxMLdbv1Juxm1lSbZLBdS/tzszMXK8fn2vBdvz/f9vt/neZ/f
87zPb/mRQlu+xjl3jFXLeplxbhIwkXJuJnKulcNNiXN/wLfmOZcLncuiGUTT
im1iVeAd53/RHQb/CpwrhKZp4Tybdu4RfBlucWz6KvgVPluJX4VrAR+Ff4j+
NHFCcDNxdnrfNrgiPhPoj6Ofgh8Eb4Srjy3PCjFugr+Db2B3BBbnFNo9+Dv4
dXCfOIvI7TP2Lf7TaBLuDQPDOfTvPF+bsSUs7YDH0g5Ro3HiPMhYXMWfBTdG
hsvE/xBbTe5lbC9+Fee7Wc1sL3LXnK9tJ/Fvs+9F049diT6PZhjbi2YtfI57
5tg3gUtwZ9AVwWexHaHFUTzFVfwE/WjafLvhy5H5FuDT5LQUvA9uDM198Dh2
NXw/39WIveTzLMHfTZu+PbCaqrYjoe3F16Hv8/GVY0Ni/VWf3/heX0NbCazX
u+D2+t4NwO1nn4evI+Zm4l/g3h8py0/xp9B2wV8GX8W+j6w+DfA9vj761n+h
vTG9zZKvg+rd7X2r3NUZ21s6EVtd5LsC/WhouSlH5aTc9L5GYsttPudjKbu3
Jm29VE/vxHYmzUfsZMry13dUOFtIPWdimx/1aBF+GxLDmq2TsenXcOdT+HbN
Djggpx7wT/BrX0PVVXOiPIfAB8HP0BzAbme/HrxNMxvY29MbLGpm8D2HPe/x
ldDqq3u3kOdvr9ccz/oeqR5PfD6PsV98HVSPYf8+1YcX/r/xPGNvQm+jHrzA
91Hfl/XzqPnW/0I9WgI+5PO/jl9faPO+DL9pfBL4r+o7/Ddy7ortPyKN/g3/
Ab76mnQ=
          "]], PolygonBox[CompressedData["
1:eJwtk8tL1FEUx4+O9/cajCSjnRX0IsmobU4Pbcqx2hg9aBW20sW4ViowjJrR
MEhK6LUoaRGto0Utov4BgxZFL1oEmtmiaZf2+XJ+iw+c1z333HPO3Tw4MlBt
NrMStMBsYlbHUG0yOxebfUzN4oJZGd8l9O3BbBscw34criJPQD0zm4Q9kdkj
znfBdOxndLaNHA3iv0JWcP9NfA2oIM9i6+XsRvQO6CNXBTYQ/wJ/g3pW8P+G
ZfiHfQXuFc3O4/sG95GXgusdnEnQtxD7ALkTauTtjzxfCV6jv4/8rXrzbd4+
BheRL2Drw9/OHVXz+9cjz8AP/HPoR4jdT0wJFrh3EZbI9zOvUbW2UEONt0XE
H8Xfjr4OKsj98Io3voSdxHbCQXIegAWGsQgnYq9FNY1inyJmEk6T4wz8Tb23
6vE4sa1Ff7t6sEz+keC91kw+c/5G7Lpm8Jz85eC1qcbA2X3EXCbXd2Kuk7uH
2nYVvAdb0e+A5e+fpo7WvH+68y5nS9ANNex1eEjOd5w/C081z8x7qXzz3D9M
zEyT78Apcg8Fn5VmNk+eTYnfpZ7f0u4Ef6t28kPqPVKvDhNXhieZ36U7n2Gf
Q38Ma6mjDXqJ6cl7rF6rRtUqm3xXyD8efCaazVt4k/mOa9f3Zl6rat6NvKPo
uyvbH3qbFX0X1f9f+Yw161Fix2Ag8/eohyeRr6Xea/V8TeJ/SH9JNaiWqeC7
qp3VX2hOvHeaySHivqTee83gE/Jq5P1VvHb9PwlgeB0=
          "]], 
         PolygonBox[CompressedData["
1:eJwtks0rw3Ecxz/YftuszHAmD7FNjpxM8rCIKGWUpDjIQ3Y1xgExI6VGTigc
FHk6+AM83NllHLaWg2Ju2s3D69t3h1ef9/f9efh+fg/lo4G+mVwRqQAzdOaL
dICHwyLnhElkxSKyDN82EWeeSIa4ahVZojFM7KG2F9rRbbBN/p1clOg3RPph
Hp3EWyDWcvZApR2NF2F2Bi1oF3qD3CY48QrBAUaOiI87puiPUzdp03PV/EPy
MfY6IB6z+wmcwxg9GXqK8UvgBn0NHegj6n3ET84fMMHeKeofmfcMT/Bn1s+4
Rq6ZeXX0tBBd3O2GMLypPLWN1HhhgJl+2MI7o34Y/UvdD/yBl/o7i35f6r0F
6QnhzRLnmB1U7x9/kN5TdGd21wDz6jk3wCtzLHgvNr2n2lfto/aazr6fEN6Q
Xe8wYtfPrZ5f9as5F3gJclfEuEnrS3Q1NTXggAK4JZdPLsXcXXaMMHvHqnOq
JoE+wksS09z5Ba2wR4+beffc9QBpatfxTHhenr8JYvTs01tl6P9L/Wfd3NMF
Rego32Nc5Qz974TwS/HL4B/YXViK
          "]]}]}, 
      {RGBColor[0.7405792321746629, 0.8115669450743453, 0.9135282876139554], 
       EdgeForm[None], GraphicsGroupBox[{PolygonBox[CompressedData["
1:eJwtlF1oz1EYx882v9//9+IlkpdS5nIostxY1sT+WDY1M7kxGdaozY2yIbMX
1jYayYW3jOZCuFFcTEtkkdxMXJB5yQUxudnQWD5P33NxOt/z/X3Pc57nOd/z
W7SrsbIh1zl3kJHH6Iyd2wFRFDl3OHTuSo5z8zPOVSXOFSL4NMW5CfgF8FPR
HmU8RF8NV4yuBv574Nw19NXo+5i3+L2VzHsYReDdzH/Qd6KfBt5KnBfE2Uec
ueB8+B7iVHm+knldKL3ts5wst2a4cb4VoGmHG0qd20b8G8R8kki/Fk1roJy7
4UbtDPAINS5Dfxl9BdwSRhP8IJoLqWp5FKsGq+Ui3ELO6INvQ/uU9Xb4O3yf
zroR/i54ZSRNO1wd4zm5bSLOMPgz/Btwne/b0lh5WD6N5HiT9U74QfC3QDlY
X4fRzALXw/VmdNYHtC3wx9BPwB8CR/CbwY/RHANPoqnyesuxBE0N+rXMv2PV
+y3UeXbuhVj3YX37F2q/xfkJPs+eL+DX4K6M9lrP3vrc6gJ5wvrcFigPy+cE
3/PQdRD/NHgN8SvAueDiSH4bQHsyUn+sTw8C5bkG7i+4BXwcPBSqJ9abFani
9INn+P5brS2J+nkA/mwiL50C309US2GoYfhZIn9YvWPsLfc577WcI8W3c37A
d3PXCbghUHw7J5d1J3wOcx36OeizxBljvZi38ot5mDkfzVz0q3299s7Mi9ar
jkDeNQ+/5Pv1RB42LxfE8nkJ3Ezv7X7wbO+92+CyQNg4uwO7i17ibMgon2Zw
kMrDpXyfB+61fFJ51Ly6Ck1PqJzH4SNGF5pR9BmPw1S9tp7Uk1dZLG+XWy2B
+mz9vpUoH3sfrT6+vYkj/n9iNWUj+e1crPdg954Q40ykPrSS+4D3mPn0uO+P
vXX719jb2Q/+GMuTMwL1xfpzlXMnQ+Vj/5J71BTDj8TSmd68/C4W/575a6i+
mZezvm+1kd6nndVk2lQeSJmzgc6yO6n1916aUT1WVyncCOcuR7MxkX+tRvPW
el+7vfVXofK5BPcfEO+qcA==
          "]], PolygonBox[CompressedData["
1:eJwtlE1IVGEUhj/neme+ew0MF7oJslW1qVYFWaGETdrPokU/aGNEKBI4Lmss
Jkcs0YJxWym4KiOLMmihSBQF7cJ+qF2BQWJBeyt6Xs63eOF85z3/59y75Xzx
xEDGOZcHtWA+da5Y41wTGIidm6lz7kPkXCNGh3PO3Ye/B+YwfgRK3jiP/SXk
dnCO9z581uDv8v5RYzHrs85leB+Hb4Zfhv+LbgxuE1hHvkO+k3A9vG8jT1PD
FKhPnNsIfmNTDvX9Qn5ca/WdAQ+p62VivmO8M/ivYXOZdwNYRa56k7dTwyTy
F/w/g63k2Ab2EGM3eILvU3AanAJnQQEspRZP9Vawb0JXjazHj8RfQFcg9ncw
QS3vveVSzmXkFm98Cz6r5H2bWj/NYALfbuJ1gXnkZ6A/sXlNww8RfwTMIL9A
dxVuCP8SmAUPwGBss1HM50E3G3am3akm1dYDFrGdS212mqF23cF7V2Q5NrPv
/thqV8/jvEdj6107e43tp6z1rhlsQH4HVnhfI/4fbH/Gtg/tNCZ+Ghtfhi8z
i+vebke6G8ilrPWq/voSuyHdkupthd9BjKnI5vUP22FvuRTjGLF7U7PXDea9
7VC71I61673eelOPndheSG0X2skBuNbU8mvmbcjjWZuX+P3wxTBf3XOVebR5
q005lXtSNwaOoD8KKjnb/yiI0N/yJks3DLce2yzUv2annWv3h6g5Dy4mNgvV
dAX+YMinmlRbIdymbqY7+Mi3A3SCqM6+Be3gjb6FEE8zqKie2Gapme7E9mZ4
635e5SyGYumb0LfRmNq3q/lE1DIS7kH3sYB9e87+B7onfZu9Yb/S9SF/TWx2
uplvyP8BwEKNnQ==
          "]], PolygonBox[CompressedData["
1:eJwtkL0vBGEQxmfd3u7tvhIqFAoqIohEQ7Rcsc5H1rmjE4lIFHQkFKe55OIr
p5WcCInOlf4CEiL+BCfRKegOCYXfm9niycw7zzPzzLy9q1vxZouIdIM0+PNF
fsGGJ/IMkQ9E6qHIckokQrBLvgfiQPlFYo36ORgCg+DLiAy4Ik3iNdoivVnq
2+Q74Dvhj/Aoki+Bfvg+kGPeE3Mj4kySr3u6k93tnvwOhPQcMjcgnqFbQZfN
iFThTsEJeZnaMXGOvnkwS71GzzA9wtvxdR+71xTeBbhL8kfmPYBW9FVqXejr
7HsDLozec2Xvor8AXtEG1G5d9bF+JXxL+O9n1Mf6ddLTg66D6DCnQp4yeo+9
68f+DfhglwM4H66d2W2gSX/FEZlE94bPKPxCqP9t/72R7PCS7G5vyOE9DeJQ
9XmiSf7tM61e1tMz6pcxeo+9a5y+MfCO1wTcGroIjJA3XOWs5h+1QkSa
          "]]}]}, 
      {RGBColor[0.7683092895116725, 0.8488915582487608, 0.9114871313872712], 
       EdgeForm[None], GraphicsGroupBox[{PolygonBox[CompressedData["
1:eJwtlUdoVVEQhk/KfS/vXmwLjWYhiC4UFA02FBQC0WgkYsRObLFEF3ZjC7Yo
uoixodhbAiIq1hixgSiCbRGxQ1CJiyRG3YgoJM/4/cxZHOa/c/6ZM3Nm5txe
xSsmL091zh1kpbFGZDg3G0V+6FwheBu6BZFzC1mXIMxEjvP67+nGE38kuqfg
YjjPkc2sseBSZKeYc3vgnMwwe/lZirwfOJed4lxFwrmJ7F0HV8N9gc0COAPg
NPP9A30LshF+b878jj6LdQBOD+Ry9EXgm9j9jiy2AYGdrRjOIJN8L8LPB85q
xdcvcBKZxloCLo87FyZM34Yuhe9K8ERwrXLEzy1kGd/vyWUp3CfgAE6KYgE3
oz+OvjE0fS5ntvlz69gvIcdSOIuRs+BNACc55wDfu8H7kT+wzeOsDci0DIuh
W2j5KK8G8u8ZWJyKdzB7feFPRx6C3wH9NPb/wRsM/zzyK2s1uA/7f+GVw48i
u0vhHPYW+Tqq/q3gneib8HMc3ivwici40iu3Er77I/sRf33C7vANOV708Zch
n6FPBX9C1qbbOdPhj2dlqseQ7aHFPJWzOoqHvkvCekv5qgcLAuNvBy8OrU9y
wInIYlEdugbWJ9/AeT62GnQPfI8dwW4bNln4mcS5n9GvAReja4tbLQo490Zk
9zkc/hViGEIMF8DH0NehP4q8EVq/1SDPsqaCW0Krk+ql3vkJHoqt45yG0Gqh
mhTEjDMK3bfQ/Lejb2RtBg8hnmzOOI3PQYolsNp9ZL/ec5YR57C4+dc5U3wv
KY8Zfr7+IKsjuzfdt3JW7nvxf8rHo7i6o08Sz0N8HIafhPMYPMf7kb/nvo4O
XBHYjD/D9i62I+DfQd7zeAf7L/38ao7LyfcT+o0Jq4fqUoSfqpjVUXN/DnwN
/Bp+Cbx38DfFLC5h5aw+k+28yGZJM9Ua2Nuh+t4LLAfZZMHdCv6C7RYfe53v
8/X+TTiPrPJYOr0L8lmF/4GRxV+Jz6vpds9j4nYvup8mzRwxnAPXE/983zOa
xZzA+kF9UZtmM3XNz4ZmJB2Zn7CaqrZZ/v5z4af6+3/E/trI7EuRu+JmqzmT
b82X+qbMz9oVvbGhvQl6GzRjyjWGbWFgde8GjvsZ1htwLGHv1Qnk25jNYCb7
uTGbwc7oL/se1h1U+17VTOzzcyTfw/37kx9ZX6pW6mW9NcpxJrq5vj/PBvaW
KEf1323/rq5EPzrD7mkhulWRYfVFnv8vaO67R1ZLvStJP7PyrbdD8ev905yr
H9bBXR+ZrXrtPw6J4H0=
          "]], PolygonBox[CompressedData["
1:eJwtlElIVWEUxz/fe/cN92abKLVdBOHCiMqCggLBEqzXwiYKjXIo2xQNNhiF
mdSmAYNoVFFBQiMaDRtBaFwVURGFCC3MzIVFo0r9/py7OO/9z3fG73/Od6eV
by/ZFnHOlSEx5B8/+fyPRJ17HDj3IelcKw7DGc4Nxp27yNkrbHPxafWdC9Dr
0T3sKXAHZ0ujFv8EvYCYW8QvQO4m0Ml3Hd/ZyH3Pub6UcxF8C8jXTe009uXI
KvKsRlxg9kz8/6FPSFm+7+ij5P4St97UYy74MLFZ4CrOxsg/FjdfxaiXdcTv
JO0y9PXgmGe1X1LjPLU+U2M8YvcZAA+pj6hx8gX807f7TqfXAWJriOlGv4b/
DvCoZ7WnkqOOXm7iX4q9EZlI/Rw4GMf+DvsB9Ne+xYqPB8S2BRavO7SDezgr
i1iN3egtIb/ivwk8JbBaihnHdxFnJ8DN+MzGNhOpiNpZOm4z1WyUYxDfFXGz
yWcWtr/09wfJxDYRqU5Zr+o5O2EzHQn5aMdezh13YZ+HPh/7koRhnVVg60nY
7CcR0wtntdR7G+YTF6XkywN3Yd8APuKZv+alWZ8mxzFwNT5H8V/JWQnSjF8L
khHYrDSzCLgy5FOcVYELfat1kJ4+Uj8rsF3STmWDixPGdQ3ST75D5O6PWLy4
f4rPN3yLkGFy5QQ2S830Bvpc7nMWXIbcQZ8RmF6OPEP/nbK76073EsaBdO3s
ZPJ/RhqitlParS78O5GHnD9C4oHtp+wJzRKpc8ZXJTidsl3WTheDO2K2G+Lj
DPb8pN29D70W+9fAdlc5tfsLk3ZX3bmBu5wL7C2Inxf4X/Zt1rp/J3h/ynIp
Zx74fcxq54oPYtd4xu9xfJrIvTlp3IrjNLatgfWumW8BPwv51c5cIf89z96C
ZriY2F+hv+78A7wnMLu+IXvBz33jWpxrFld961U5ldt5llu6ZlmfsF3STjWS
/1LSelXPb4gfCr8nmpFm15syLvXNu0D8vjC/vgkF5C70bP80w1HfOBE32vEt
+r7ErZ7e6ClqrfWNK3H2Ce6KA9PFRxH4ZNJ8FRMldmP4PuSzCTwnsLetNxtN
2jdY89Z7bgPf9m0XxYd28T87Cr6o
          "]], PolygonBox[CompressedData["
1:eJwtkb9LQlEYht9+XLsqXW1paOs/kKD+gtDAWvS61aKDtmggLS1ZBA0WqE0q
mhE11BSEY+3S3lCktDk3GQQ9h+Pw8H33Pe/3fodzV7OlVHFW0jI40A5KY4R6
QNp2pR3wQtIi/KH9zEgR+iV8fXybaJMF6Rd6BCTRfM5SkIYEehxy5JQ5G+LJ
8O2Dx2x9TloJS0d4vzg/RVvHuwEZ9vjwPS9VuNsW2ivzL9Ca3rNJHfF9SJ93
7S6z85acJ+6aQHvA8wgnZFXgAP8ee/shu8fsO8M/IuMYX4HzPNTQz9Ea1Cu8
DbhEzzH7Rv8Mu/RFx+aa/E+8N8x8uDbDZA3Qs/iqjs0wWff0d7DPvnf8BWqH
mQv6SMC+j3mnGG/TZXYtbP1m7hq6EJ3+A4/6D20gOzY=
          "]]}]}, 
      {RGBColor[0.793791563207518, 0.8573892175270974, 0.9000710956070294], 
       EdgeForm[None], GraphicsGroupBox[{PolygonBox[CompressedData["
1:eJwtlX9o1lUUxu/r9n3f93tfskKKivzDP4qsjFljETFLESpl/XBuy1JzS2kF
aT+s5sKkBA0KpFRSypSEYZlluZmKlotkNaIoi2pNWpj5o6IsUrKZfR6e+8fl
nHu+zz33nHOfc75j2hZMmz8ihLCJVcU6VAhhGYYcWcTwNasO+1TkFNZs9M15
CMfBbCyGcCALYTH232MIe9kPcu5n9GeizyxFLiuFcDn4F8shFLCNQp8F7mb2
rehNYNbj5xJsjfiuA38O9rayfT/JOsO989gvxD4X2VexPXDub87P5uxR9IXY
a9B3ovejvwdmPPopMEvR/0E+keyPIzexBtBfRz7M6kZ/DNlTHcJtuN8Kvj+3
/zXYt6JfjX4lMXbnrk0B/03sRxPbOmLrYj8WTA34b3LX8Th+BvF5Ffpk9E9Z
t6KvRK4G9xl6F9/HcPZBfH6Bvg/7IuWOvj26/k8j342O7UK+d6RclKtq/C16
B3f3cu8w+928yWVF244hN1b8pq8hP45+z0uVN+sK7BOw3UQuLeCHiOUj/ExH
vwbbYb51gDkSbVNs/3F+QmZ5D7l/kmpYg20i9y0HN4zcw/4B7Ps5OzbFczL3
3YqhB/tB8qwF04LeHK3fiTycmS8n0D8E0wR+J/G0566z6n0H+4vJdxqytex3
0fvcxfoc+wzkD5nzUn6KVTHXY5uU4tyDfU7ZXLsB+1xie4sY7kXenfw8CvbL
6Fy+Qs5LmJewb642v/vAXqf3An8Cn7tLjvlA2bwUP58C08rZLeDnIDvZzwRf
C2ZblXXhJmXuhWvxsTcz98TBoYL5rLrMyt07o8D8EZ27ajCU8p2CfQGY7/Cz
mDgLZXNsgHhvz9zrf3JuOLqGqqV6Ur3ZAPZ7MI1gfsR2jNXJvb8gV1SZ2zr/
7AjzX7xUvOpT3a1+kL0ZH7Ul80acOllyfVSnurLzVQ3UV8rxzdzzQpxu5+xZ
mX2rL38S/7j3VeTaimtRzfdHEvfEwTN8W675UPF5+RnE30UVx6N+/Td6Fk3m
+zupv5Yg1yX/65EvpD5dFd2r0vuj31Jv+hx+Kpnn5n5q+0aV+0i83FUyr9QH
7yddXDub86PBjEQuSe+uGmzJXfNb0C8o2Yc4/nzJ/aK+mZiZnx3R/aD3P4Jt
V+LVamwN4F7B/zhyXVH2PK8umh/iSXPuO3RXO/jTmtHq5Wh+iCfzwfSmea65
3pdyVz3qU78fTOdUf83Hltxvqrc9L3N91K950fxYyZ05mG3oFeTpzBw6nzgP
pbe4nrNr04z9IPMcFFfF2Q1F98ZDFc8h4RtT3VX/7bnj1SyVvSHl+HLuuan3
7Y7+x6gOGzJzWXNMvOzJzWX1xPg0D+sTj9QXyvE+7G+zvx85MvnRv2tN0fZ2
7F0Vz+FeYv8rukf0Hzgafde+9M+Zmv6n4q5q+Cv2tjQTVqU3VAzKX72nnAbA
LgKzA3un/g+Jc03oNyZuaIadSv11Lvf+Fv2v1D/zf5/HBUA=
          "]], 
         PolygonBox[CompressedData["
1:eJwtlVuIVXUUxveZc/bZZ/83ShKGST74IGhRaIkK0aTVSyMZMzr6oqZSL4Fa
OaJjF6HBsVCYhxQU00aFUVMhL2MleRkFDYuIVFA7UmTmbaZSMVFnxn4f335Y
8K3LXvf138PnLWxYUBNFURNUgvaHKKorRtHr4L3gV+IoehSDpciuwC/OsAGP
LvANuB9ZK/xs+Dvgl6Fn4M/zzcKU7+Af4ut9ZD3gvQSpgC9jn+H7aXx8Dj8f
mx/QP5459jC+Hwrehs0obHvhu/B3EipgPwvZCfApvpmi+HzzPfgS1A+ehuxP
8C0oxbYMfxv8WSWKPqlxjAH4rkIfFJ1fN/ooNpbsb/jj5Sj6veAa++DvQS1F
y6T7IjiWYi4GH02dq3IektiHfD2CbFziGlWrcv4RvCbPX7LhxL5QMn4K2X7q
3wFdyOs7gW01df+exF9rYtns3N9J8PTYvfsUWkOtO7C/CX6WfI6iG4jNMGzr
kN1P3EP1UjXdV/3EW5nP8xS65xPPXz3fSW4Zsn3wK9EfRteI/ZdF16tZbaYn
nUXvyLvopmM/ouB4M8BXY8eTzwfE+y+xTjn9jP+PUu/WTGTLwWuDefl7D3/H
kU2F/wl+LfzYim0naD/5vqNkXRWbfvC51LNv0/yIvTzf78nQx+ACsnGUPQP7
Y+R+LXbtT+CzF/2hxLU2YvMd+B1i7sv3/yC2dYm/lY9XwS/G3vdpyMbCL8rc
j7ehX4J3TPv1IXQR2y3E/Ab8NbQE27+Cc1eNv6IfE1snm2b0oezZasZT8b8i
8S5oJ3RbLcG1aWe2Y98enItymoSv3rLr0QxD6h2RP9XbiH5+6tvVDVdL7qHy
aYL/A1/fJu6FfBwEVyuOvxR+JL6fSxxP91CLv9PBtasH2o2GxLEUU7UsyONp
fnOx7SFeN1SP3waoPvb9tmLTBr8qj694q8EHUr8lsukEvxB8O3pTXsN/qexv
ZXOmbBJWv3RL6zLPW/e8HvwmMZpqfK8vaZbk0oztMuh6cA/UC938xuCdm5C/
d+qdahCvnRyPrxvB36onmsXo2Lusfmg3/gneBc1nIrq7qWs7h6wj805qv5TT
W/jblfqW58LvBm9IjSVbD+7M3wPt+AHw+dj5aoZdZc9Y/deNP0T/WObbUP/U
66vBb732T7d2M/h+tN//ggelvlfd9EDdaubbV8/HgL8KflsVf0/wm6hdUA+v
gbtKrk07o909Ejt3vVE78Xe97Po148HoavN56o1pRtedeVZ6Q67ofuDPFp2j
bl03qFwl25r5RnQrevNTvu+H74PewHZO6hlpVrrpdvTzKp69ev6b3uPYvdB7
dZlcNuXvvXqq3o5PbK83Xv+S/wEQCPmJ
          "]], PolygonBox[CompressedData["
1:eJwtkL1OAmEQRS+/srsFjRVEiYkUWNjAG2BhpZFCBWIExIgWUJgY43OYQGmk
olALCygw8Q204A1osaBX4vkyW5zMZu6dO/PtVqtX6UYlrUMC8ilpG6qe9IVQ
p37HpY2YlPalTUw56PDdRN/Hu0D/geyalIE9tF38Zept0nJq5PyhraDB9zk8
kZOPSGd8PwTShJln/AdkHkKJ+SKcQAnt2Lfd7gafmXdyPWoF7xFckPGK75J6
Gs7M4/Ye964a/SpcwxvagF0DfH24ozemdx/YbnfDEH3JjhE7Znhu0D8S5ndz
nTDnilrgXTvwyMwLvWZgt7s39JN2Vzvc7+6Y0vsl+9Ozf5YN511OI7CMFvUf
XIgvYA==
          "]]}]}, 
      {RGBColor[0.8192738369033634, 0.8658868768054342, 0.8886550598267875], 
       EdgeForm[None], GraphicsGroupBox[{PolygonBox[CompressedData["
1:eJxFlmmIVmUUx++73Hfm3vtaoGCEySgkUUiZCaaWSkEUJOYulaJm5YTOuNCi
uLRJlNYHHZdAKqxcqDQzM8olK8dvzps5o84CRS5jC7mVGWr9/vyf6MPlnPu/
55znPGe9vafVj67LR1HUyVPg+SqOomkAm5MoOpNG0WLAs6nfhY+sjqILYLN5
RvH0qIqi5lwU7SpF0c4sinLI3IqN68Avgw9Ddwe6f4F/Jhu8D0LvMeg6vo8E
X8i588B6FaPoSmQ9fRP+BbZqdR62K/APgh+H35dYdyNYhE/TIV3BOjPbaQHf
gE8XkNkGnvF+HzKf8O1GZFZjsw+0lWcRNm8r2V5zOPdr3jvgc+hdBe/C0we8
phxF34Fvw85M6CmeMs9e7jsEmVeQXw7fF34Z9AT2y/D94S/mbbPCc0PZdBN2
usS2s5J7LK2yn/vAF+Rspxv0D+L1PD5fhU6qti/bE/s1O++4bOJ9OfgZdLsi
W5uz7iTwCjJToI2xc9eOnadLxieDf17yvXS/lZlzpFz15awN4Kv4viVn/G3o
9egtgZ8I37to34Zz9hV0imDfIN9ZtD/ya2pq/Tr47UX71kuxxJ8R8JM55+fM
sRwDlqE/C/4Y2C1VrqsZ8LvgB8Pvhl4LnZO3frfE8VceamLXQ4VzOtBZxvf7
sfcteB1+tuLLUfhRim/ZNa3aXpC5DlQP7fBtyDyL/MnU99G9LoX61V10ty+R
G8j7FPBHeTaC7xBWbRndW3lW3qOcfb0m1NKAKvPDgl/neV4P9X847x5QrtRv
b4AfyRwTxSYtuf5GY2NTqOGXOOt7+AL3PgTtV/bdHyg5f8rjTfg1Ats/FEL/
FSxTk3PfKs7rEuMd4duKoKta2Ji5Lhdz1ricz9K9tqbOqXLbgt4jBfs6AVsH
sTk+8SyZm3fN/Br02zmzZ9nYj/BJ4twphxOD7hzO3w//D/wvmetGZ8Xga1PP
ocPQl/PG1T9JiM8Y4rMGnSZkVmeuLdVYC/yGzH1yEdszwbuDH83cB7IlO+dT
1/m51Oc3hTpXvZzPOy/H+PaQ7EOnhRmoml1ccq+sAHs4c22sAatHtjPkekDq
2DaAj622zJsl97Dq62jqPChnyoX6VjWxB3svQLvmXZf1iWfXvXy/J3ZOpmPv
UuJ8KW+vxs5zG/ydyN2M/mDo3Mz+r4I/W/SdJqD7aeY6aQXbgp1znPUevn0U
+A8Tz62WkGvNVPWmztuH3Gj1L2c2Yncq3zZjb33eM00y3cOO0K5QH6ofj8Re
ROL7w25NHOf3S551mnPqnR5l95LmxxOJZ/bJoneDZJpi5141oF5Rjyo+yod8
XB98UL2oBv7bDaKawWtLzoXypl4cEfpRfS5b9eALU8/XpzjrYObddRf8ttT1
/zF0fuZ43g6+J+yILHG8JKOaU+8qPjUh9zpXs6Qjdo+oV1rCbBwLNi9z7fSD
f7foOCgee0uOm2bbO2Feaw4tCn7K3xdTn7kEWpc5HqrTZtUGtk6BHQj5agwz
W/tXtRgVnVPdU7NKM0t1o939TMH5Oq69Av9TanvzAt6Wuu73h5kqXHZOpNZt
BR9U5XoeDD2MH0X0m6EnYu+Y05l7vT70TnuIz8Aq78ByqA/VnPx8K3U/676z
YvfvzLCva4PvupfqQjlVDXWGe8m+7OkusqX/F+08zQb5VQnzvClzXCrQQ6n1
lJ/esWdoA9jfqWu6MfG+uibsLO0k9bTmtPan+lm9rL2uGr9ctOzVsC8aCq5V
5VJzVP8TlfAPMivca3PRs7Rn6Kco2FTPNQRd/TPpX2ccfs4vua6H4uNzIb6a
qcqD9KX7GzbvBp+ROn6Ko2agZo1ip3/AobH78w74D4rO+RD4tqLjqh7V3FGN
v4bsZXSXYvN07LjIzwPQ4bH3+u+p97d2wZ/YGR/mpOblk6n9qQ3/REvDTN5Z
+v/f6vFq71z9x+0uuS70//gvd7phsA==
          "]], PolygonBox[CompressedData["
1:eJwtlm1oVmUYx895nnOel3NcwoSgTyZkIPShrJDNMvFDEGRuK8mwN1eLDN2W
9qY0zd5LC9JlBVJhOZUgFZxGOXOgSX1oTpfLrYWjNmd9KNvKjG32+/M/Hy6e
676vl/u67vt//c8zo76prjEXBMHrSITUlIKgno0xpK0QBGeTIFidD4LpGH+I
g6CFvY9CdKSpHATvYq/Bvhz5EvsHrGvRm5FvWPdk67fIfRK9O0UhNk++U+jX
x7aN4vMt65OpbYvx2cnvP8UgeBT7LOxVxN+K/xRqa0Yeotb7qWEpspq6nkJm
F22vI34H8Tfg/zbxY8R/R+4TqRud4Od79CewT8N3ObKH/O3s7UQPyXEQvR3f
08SeY68C30MF974IeyfnDmN/nlxz8PkK/wepaSH2mew9gH6GvZWsr0RWEP8p
spDYHqSB+J+wt2CbjryB7UjBtan+TvR11LQ2dI0t6B30V01sO7IAezXrSvQN
nD9M/AFy/su6G/9T2O+mhjqkgXMeQ+7C/yrsS7DvpvbHU/eqnt/HPyy5vgHy
dWN/KXF9qv9F9Ivkr8TWiszC/w5kY+gY9dbKui27v/rUd667FwaeQz9OfIA+
m5/PyJ8nZj56F3vvYd+cGl9VrLegd2G/M/SbDrG+jxqWIDOp89qSMSPsCIOr
0H9HLuM7hZjf0Mcjv4VydOjt2IsiY1BY3JrhtxE5yll13M+K0DXVom8p+e21
Vyb+ncRvtQz/4+hbU9euM4/R2y2x3+9qzhjBlrI3N2cMl9H7Ep81gnRg78P/
mbxnbBDb3KLvRntDrH9Bns67f2F/feK3WMrevsQYF1aE6S7ybSv77vUGm6l3
DJ8X8J2BfYj4vYljhWlhe23qedeMrEH/MHE+nfkremXZtauHaeinY/emesUN
K2PXI4z0pcaMsLNIZ2Kbh882bGdZ78fey15taMxW0WtfZJvwI+x1sr49MMba
8D+Gf1OGH3GLZlyzPknsZWQi8n0p59cF36nuVjH9+C8j5ypyr2P9Z2LOEHdU
IPPI/TDrJ9GnIvNZ/xzb/wT5DpKvKfVsC5ON6DWx50cz1s59LE7NBepxDf67
U2ND97EL/ZHEWN5EjSPUeiFxLZq/XuKrE3Ob7jjIMC1si9PEbTcWXeskcrRs
zhB3jGsmsd1GPVfk3IN6aU7NxZ9j/7hgDhWXqr+b8T+P/yt5Y+JvzZFmIG+O
uVS2j3zFYZ8Q+1rstxffVGDfj1zM+Y50t+Ig2eRzWFxd8mwNIA3o95aMrVHs
e4i9xJlRaA74D31v2d8aYfAIZ70Ze77EKQOpe1bv6vEm9Zu4d3Fuf+SadL44
8VVi/0hcv3oeYL2RmOtYbxenUcvh1N8m1XSB+GH8n817ZsW9OeTljD+/KJjj
xHXKsYlcrYmxrRrFBeJY+QqzKefNKfps3cEC1jsK7l396dsqThG36A3GiZ/M
5lN3MpGYwzdk76PZ/TExdsRRZ8QdZb+t8KhvcVzwt0s1q3b1uD27j0OctS9y
fcKsuH8w+56r537OCmO/ld5Ub3tPbO7UN6s39Z0qlzByDevB2NjV+2tW/iLf
+rzzazbOp+Ya9ShuP5f6v4NmVLMqzCteMaPE7oo8a+LkHnz/B7TuHi0=
          "]], 
         PolygonBox[{{2122, 2121, 2664, 829, 2663}, {1649, 718, 2391, 2039, 
          2040}, {1837, 1836, 2476, 754, 2478}, {2087, 422, 2646, 2648, 
          2649}, {1700, 754, 2477, 2121, 2122}, {2665, 829, 1261, 2130, 
          2131}, {2040, 2039, 2617, 809, 2616}, {1812, 1811, 2390, 718, 
          2392}, {2398, 720, 2397, 1811, 1812}, {2918, 2917, 1687, 423, 
          2132}, {2047, 2046, 2400, 720, 1653}, {2481, 756, 2480, 1836, 
          1837}}]}]}, 
      {RGBColor[0.844756110599209, 0.874384536083771, 0.8772390240465455], 
       EdgeForm[None], GraphicsGroupBox[{PolygonBox[CompressedData["
1:eJxNmFmQVdUVhve9fc/t7nta5jgwKdgqM2gqBSEYKjIHGqhoaVD0QUuRBiSJ
mCqZ4lNCt29JFU2DPlgqUxUgKkIkmqQEqqIMiUIImJgEoVEwSNCAIkL+z/V3
wcOqvc4+a++z9hr+tfbp8+D8Hz1WTCn9r5BSlcadoi2i10SH85TqSinNy1I6
rpfzRNskd7/eXaX5mRorpZBhrrYUz+3vO4jmiq/XmIumplhTa5nRokz89zWW
Nda0y+gb1aXL78uen+q1DSko8/zBPNbelcW6stfm1geZCawXP1HjQNEs8YM0
bqzVuWWAwdUp9fJ8T40/rEnpZenxQjmlpzQ3RTRC84s1PloK2Z/o3XLJTM5j
brb3HG/54eJXaZzmtdPNT/D8ylLohGyD5XmP3KxC6PKo9yxo/IHoGvEdbVts
eEBnni7Zf1VS2iR9doivr0vpL9KpKJkDGveKLsp3f9b4smTelkw/yWwRv1t8
f/FHtc+94nuLb9S6OaJbtf+Xsk83rb0JG0t+jmT6SObHmj8vvpvsdkRrZ4gf
rPlBklkkfqj4svhG8UPEf1Edtvqp5oaIFovvWxfn6OQ4GZbi23y3u8YeovoU
vq23H8dpbZPWDnBs3mQ7tOm5t/h3pcsx0X2S+bwS7ztapq/376NxT1XIfyX+
H3no0JzFN3v6u72sw/kUhE7f0nioEO+Y+7oq5pE/lsfafdrnCenZIrlL1eG3
O0ST9TxW4xhRP3yq55GOxyEp8uB2kczyTQz2cDxMdcxgR+xZrb3n2kcXyMFC
xPV3U8QB8fBX6bBVcneL/0B87v26O28a/L0JpYhXYm9ACn3Yp9Ux2z+FX/Hv
h9pHbk/Xia4VbStHnBbLYWts3iaZoynyowM4YL6nbXWjxm4p7NrdNpyv/NtX
CPvMdszjl6HGCPTsJLpBdL2oa4p98GdVIWTaY4exj2WHeY/rPWLjzle87+I9
eL7D+XWz+F3Gv62iEzJcX82f1Li0FP7Dd4zjRLeIHy4dfit6xvrMtE6bCoGX
q8SvkGyLbd2WAmf3iyaWwgfYf4rfY3dAeZT4PVrftS74LnVhe+LnWo9jrQN7
sBf+XuE90fMdPU9AjxR7TSrE+T4UHbFdOetq0ZoUcmtF63z+NX5+izP5jH/S
OE60XnxTFvn1d9lnbhaYeyiPWtLVNi56xPYVxyDnUNikq1PkVI1jCnyr9si7
zO+JmZJH9sVXBftrgcYnOK902l0VGE3MEVPkKjHGu/2iRcS4ZE5LqYN6Puzx
6RQx/kEh8pIcer8Q+UVc/7MQvv19Oea/xk+VwDSw7Tc68zva99cal5QCX4hh
RnTqnSIv4NGN7yLPt98oh54XSoG1h0R3S6Yl93dlhKur4wwPKwEbi+EPfPGx
ZB/W8+t6PluMfTj3UO2Vef79SsTnG3n4cId9B5a0FQI/Roi2e8/J3gP7j6oE
zveXDhu1/nPxN2SBwfC9CoH3p6gFokHS50AxbI2ONcX4JjWJ754rhb5/rArd
lmrP18Uv0Vifx36/1P6HKtFv/E3jjixybLn4JaJJml9aifNwrsOVsNkk241z
f1IV59mkd/eKbyQ2NT9O/F7nJfsPN2bh45Gy8axK1H3q/8SqWAv2craJ5vnO
RH/ro1LE00OViKnj7pF+J93axJ/S++3ij4lvK4Vt4Dfgl1LYa7TWNudhkyaN
DxXDJuhB3b5k3JygOGnWXGfJf5TH/Kgs8qbg3oBehu++Irk/5GGHM65b4C/5
w57w9Z676P335TH3ovNpgevy3GLkPDFD30D/8KXeLTemgTMtfu7v/IYnx6kp
rZ6n34Gnvoz32v5+v9K4tz8PPFvr9yu8/3OK+3ukxxad94UscmGS7NEg+Sma
fy6LfqdgPJyTogeda2xcYWzdVBvxd4/8O9N73lwTNXaldXvcZ1/ktUutA3Vp
celyXpPn7XizxPNzvZ7vU/vpARaUA0eo19SbhZZhf+r7qtLl76+yHagF9J3U
12nmR7juLDXOsx99AP0SePy2cX6gbDJK51qWRS6RU1fVBsH/KouegD3+nUVe
4uP1jqOicZXekDpEveiqtVvFd6kNe8M3u/ajY1aOfCb3RrjOkGf7Xcv2uO7Q
a7Lv+VLUpd2en1eMWrXN9aW2GGeiT+Qs5NrP3VMNqAl8IZeeLUTf2qMYvcvU
6qilm7X/d6rjHGtcR8l/9KKHHVx0z1Qd9juYBbYSV8QXulSKoSN2RT90A/e6
OffpW866d1ldjpybXhOYDhZQ/ze4xlBfwCOwG4ylt6fvoy/alYXNWiuRO+QM
ebGhHBh6a12cc4Pr1BHXVOppc4p3zPPdTeYHlwILwJCVKebpQ+6vCb0f0Dij
EvF/i/gx0qEzvqsOHJls/MfOz7pudrM/ODu95EDr2sk6oc9J17kOxhHw5Lbq
6JXGOm5vqwsfby5H7cEf+IJ7BfyrpfA99qYPOSM6laJnYTzh7+HDRV57WnQ8
RW81yXG3074nBt7No45STz/OI4aIpe9V4pzn3Wewzxfe65t7VyHOSa1rdr1b
Yhwg9+mP6JPoocBQ8pwcx8ejbXPuSNTQBxRfj3EH07r5Gt/zHY272v4s8OPN
ctyLsPNbpehHiG/0QHd6yyrnRJN98VI57IldqQ3ouSGPOxj2GVyO2N/rvCSu
yTtim5zBB+DeKfsXP5MTfIceeqJ9T+1rs79YQ1/MfRudqEX0TNiAXGz03lvs
hx2iJ8kf0TLsaVt/IvpM9Klj56x9rOWpJYV96U1XpOhDeabmky/PXBETR7wX
/sf35Ay5s1Fnb3UcrbVPwDn8Ql6s97v7UmB2o+P3WIqebYH7SuIfzF54hdxC
n+mIY5Kc/G8perI38/gvQH/4s3LUItbx/4O7K74bXw59j9s+v9D8dq19ippm
WfTinwd8g+2EvTqm6DOGO8aafZ5Wx+Iu250zb3OM7qwNXy3X/t+uC4x7tRxx
sMsy/IeY4rrDvwBib72en3ceganE/VHbZ53vLuBuwbGK38ES+ulB1qPNZzzn
M3T0eM62xodn7HfyA8zcYDzjXE/b3s2OITAJHr/QY1LD8O0yx0qL4+G0v33K
sXXC61std9J6HLUscfleCgw4bX67e2zwfbXtS1xTo6gNYNWnPgf70N9z7wUD
wfc6P9M3gyP/yeP+CW6230cZuSOBq7nXtN+duEu9Vo4a1rku+j3uS9zFqRcV
r7nOczzzPwv831wb92fuvu33acZhtkGTbTqsFLVpu+3dbJufz6OWfJVHTdtm
n3S1XtzJUIaeYGQl+jD4QXn01FXGEmy9zN87YN/iQ56fvMK3C+3Ti3ncYS7l
gafYgm+C1dwbuSOOcY/ZL12+52PXgu/H9IEDbKP2etXDPqE/ZZ46u9b6tXq+
n23JHZM6eI2/xX7su86y7fjBSA7SH87y3XOYdcG3axyPfIN/HvTc1Br6hvM+
040+H/15+x0YHyOX+cztd2CewdoLXkcf2Ojekl6aM4Pn9IkTXHNnuIa0/5/k
3PSTI20jbEPQEQcFjXfVxD3kkTzuftSvz/LAIbAJLJrqfpn60OiawH6vlANb
wBj+xfK/ibjjXyxYxn+8R3zPubMm+m/6EPoR+ify7MVyYO/j7uGJCzAXDF3k
GsV3+X8ItvJ/73brhX7cz7q5PrIGHEV3eixqx84s+rgm1/QGrydXMucBctw3
0O3B2rjzc/c/Lt0bRS9p/Zw8fD/c9Yh4AA+IEXr2acZSMBicBWPvtG1nVwJ3
qclg5P8BeYaaOg==
          "]], PolygonBox[CompressedData["
1:eJwtlltsVFUUhk9n5pzpzGlUwOBDKV5S1ISWIjFpKU1MNJUSJWmQiGIhBqKE
Xqga8QWovkn7SLXERJ9ERZO2lIpUqyABNIgFhJbeUKPSAl4IXqKhJeD388/D
yqx/r8tZe+11mbvXNa/YlAiCoB1KQe9FQdCbFwTPcdidCYJpDquTQRCDl4RB
sC0Ogs/A68GHwKfA18HF2J6Ef5CzEFkZdtfBDeBScAM+8/FdDs4HHwZ3gueh
czv2ReBi+C3Q3jx/owW+WRi+k7Nns0HwGrg/6Rgbso5BsezhrB5ZAXgSWT0U
4X8EfI3YxsEHwV+Hvpt8vIr+y5ztRLaKszruezAdBG3g/eBZ4DL0F0Bvw78D
DcA3IfsGnb3YbgdXgbeCF4DrwavxXQNtJb4p8vAtsiw6lchmQ5fBW6AS9M8R
w63ozIPKwOuwGUZ2HPt2ZNuVb/AhcBv8jtiyMfy1oN8aW6Y76W4HwJeStjmH
r0WcJZGV4n8K2QmwHlwx7cN+Sdb3n4Kqsn5jvfUA+BPVAnZLA9+pG/li5Bnk
x5DvQT4z41w9riLKxy/yRvgjyLuRv8E3B7Cdi3gXvto52wGVoFsKXU05l/Ip
3/+lbKsaUa0cg+rhF6o4C4gJf/ug/VAftAJ5IfLV2JyHX4vPZvBj4O/ADxFz
Cd8fBN/B2yY4+wH+aehn+FX5zp1y9mfKb6S3Oo68lzjH+cYtKb9Ra+iaU+1N
ov85sjOclRDaRuTzia+XfPybcAxr8P1W5NpUja4E34nOcnQ34KMP2TD2D2Df
yFkJsrwC37Vf9Yr/InANuBydD/kNI9vWwt+FrBB6GP5e5O/mzmpzb6a368n4
/RXz+6qvjGtdb/4K+De+cQ96deCjyP6OXQsd0AvI/wD/A98KVYOnY9eSelS9
ujZjffnbrHeNXQvqoaWRc6LcTBPPIHe9EXs2qD5V23oTvc390Gz4ZZH5zegs
xPYsNrXgG+TwIvo9uVwoh8rlGO/xKfJy6EjoHlIvFUBj6J/kbA58IXQeHCMv
hs+HhsE14Eb83Qb+HnwgcqxzwZPg9fivTLon1ZunQ8tU06rtU+Ai8CjyL7Bd
lPYs1DcnkLeF9q0aUi3NKHBvVYFnwc8sMK+eVG8+AaVTfpNf0Z+DvBr+Sc2k
yD2t3FVAX6G7MvRdIugs+lWhc6WZfALcFDoXWWgE/FNoX6op1ZZ6RL2iGlIt
nY5dSwnwGfjd/N4XOAbF8gFno0nP7Ku8/S+he2kG8T8SeuZp9i2DtsFfQv9H
5M9AE8ifx2Yo4Z4cz72J3kY5VC77cr2tmavZW5m2rXpkMfxu7K8k/CYXsemM
XWuq0a7YM0Wz5U1y1RF5Zmt2a+Zo9mhmanZqp2xCfyj2XXXHQfgRYm5CdgG6
kvLO0e6ZAPfHPrspSziWyynPAvWYZm1F2rnQTNBs6Mi6NuVzFP4v9H9Pekdq
V67hrC7rmabZNpnyt5Qj5UozQLNANl/GnhGaFdpp2m3pyLtOM1Cz8ELsXaee
GQK/Hnq3KkfabY9G7mXtrPnovhi519XDT/G9j1Pe1dqh2qUdsWeD3nAn/Mas
Z5n6f0PWNaXaiqFGvVfW/S+fFfClkXfdzf8AoWtUtaoaV62rx9Xr6kH14mhs
X+pR9WpL1rWkmlPtdUX+76CdoN3QE3kXaedo9xwN3RuaCePYHk55N2vnavfu
ihy73qtL940867XTtds/SnmXaEdoV1zL9bZmumb7S7l86Y7Lied/OpYx6Q==

          "]], 
         PolygonBox[{{1686, 1685, 2087, 599, 2465}, {2923, 944, 1689, 2652, 
          2653}}]}]}, 
      {RGBColor[0.8702383842950545, 0.8828821953621078, 0.8658229882663036], 
       EdgeForm[None], GraphicsGroupBox[{PolygonBox[CompressedData["
1:eJxNmHuQ1mUVx5939/f+Fvb3VmMNWP840x+RhbdKSsQhKzOBklhFAbsgsQZx
E2gWhIoQcEENAcEZuYgg20zKolySlMsuSw4XYbkVImGAOk3RmGMN4bJO9f1w
vjv2xzPPec/zPOc5z7l8z/m9nx41qW5iVUppUymlas25fnxdxAn9fjpLaY1G
g/hPaV6k8ZDoP5RTGqz13pWUxqTY9+MU6+ybl+Ic/GmiHzefs2stk73fLlJa
p7vqNP9M4yXRD2leqrXV2YfnVlvm4izOL/JYY/lrzEfP1T7D2WtLcYazS63H
Mu9Zav6XS0GzvlDzYxoviP6V5pUaG0Wv0J4llrfOspb5LYt9L2dXZXEO3hLz
V5qPzNHcqfEjjb/rrec0bpbMJst7wnse0RgofofWF4jemYL3qPmd1XFfi/gf
VIfO8Lhnoe+60XKOi76otYezkHegiN9vaj6ptf0ar2r0L8W7nklxJ/ufFz1J
82yNAaJvKcV7kN9iG7WmuHel3z5CY47GcI06nx2iMV1jrsZL2j/Ddtgj+l7z
R2r08xvR/YJ0bNS8Q3saLPM50e+LP9/rkzU/qHF3ir3wN4geav6dfnOj+W/p
zZ8S/THF7Xq9ZVkW/h+utbEpYrm9NqV6nVmrGL9P82iN+8Q/qvFXjSMpeOyp
F32T9n9edD/N7+n337zvfIrf73i8Z/6TlsnZ73VLaZzy7ffSq8N7znofcs6Y
d9587L82RUzil0K/B4quKwddk0ue6B6irxZdI9m7fKaqFDl7NXJ0/1ivrRB9
hUYv0e/iL+wnvd62TGSjQ4d1mpCFrJtED6uKt08V/TXN/YlF0W9nwbtOck5b
Pu8FU87rzA7Nw7rF3jl6+2NF2AF7PN1duSF6dffwL28Zpn3X6D1XiJ4vfbrl
weet67qHzr119jfVkavkKfMxyVmu+U+O8QMMnblVvI2S0V6OfPq44uGg6NtE
b8kjNpBxCTeyiJN59js6EA/7ypG7G/KwI/Ykh/aI31fzAr1pa8n4Ylzl/axt
rI47WNtbirfjW+zOW3gT8jiPzFPW/aBtim0HS/4u3fUlrf+8iBxBn/Up/M05
cvmrWcTxsVLYApxuMGYT7+DnXOfnSOflDGPUpfjKIsbAktHGk3rT2G5aFneT
m8NNr3ee7NJoS5G7DcaEo+bt1vhoJTDmhnLct1f0aynuHAQeiB6VBUbgm1lZ
rMEHW+4wLhEfYAx5jH/If3wEBgw1PvAbPOD9vIH7uIs3v4w/bePtKTCHeNnm
32DYJOMYOpADA3yON7GPmBphHvcQu+jFPMVxjA2m2U/Yr94YSE68Uoq8mGfb
7vHd2LI5BbY1GvcmWgfssCVFTWryeycb91if6Fy9x7iMjpscH8QGtaOv8Xyz
eeuMn3fZbsPtz2228STHQ61810d0d82v2377jc99jLcPOK66MH+m/TjA+oEh
J1L4fZ99Md02nOK33G1fzXB8sP6A34Iu9ztOZ3oPdsPWdbY/vqtznKDfy34L
/QOxT0+yxpjzhHJ5azlwba14I1K8dZB9ijzi5ws1ga2LlHctRdTykuzwfdWA
PqLHifdgEfQI8cbVBjb+sogehDup91NrAzuezaP2w2/U+J32ndX+F4vwA/4g
rme6R+rUPD1F/o71IPbRd77WWrXnv0XcjQ4TauM9vOvKbuHHgT4zxvkDPcA+
4b1VrhX87lMO/LpO714qubdr7Wg58q/OsT3IuYkvwLI2151GYwz60hPRG4Gt
5PQox8Ze+36fsehe8+lr6GfobW7zGfYeTtF3gC/0DPQLf0zRs9C7UPPnOObB
JXqKfsarCc5hcofY/0EWGHzQeU+vhY2w1Q9lt89WYs9nNLd7vcUYNcs40Ok+
DSxbl4V9sBN1g/oBzh9zz3xDTWDfZucuOt5jPXkPtX2TMXKT9x3ynbyZmtY/
Czyn39pofs9K8HtofrMc76sqR35Mcvw353HPV8qBb9RFesCfFFFHqCf44HXn
5awi6hU1jRr+a/cJtxdBT5O8y7Kou/h0SBHrPWoCS0/5DvqZMylqQkcR9W+8
5u9oNImeIjmvydbjRR+vDTv/WeONFH55w7J6ZnEWe16ZxbfDVNvntM9QM8d7
D+tN1nlhETH5nO7qlUUfVm+822I7ny0Ct4pKyGq37C492n3PIcdgqgSW0wuM
qQ5bXOuaOcA59h/JXKX5+nL0gdiCGjjUOE1dIkfJ99m202HbilwBp+g9eFPP
rliq+rCeUzcuz6JG4IfPZdH7UN8bjFfDnOfQvzCGgCVjnJfTPBqNQfQ5T7rX
6a19y0XfmgdvufkDjRdgRYPWjkinUcKYGtnkevG7aX5c/HPir+oe+NdWHfG0
07Y86Lg+5N/0PC3V4UN6pVbvb7VN2PfvLPrXnypOejk3ydFv5dHLXiV9788j
Pv4l+pv29zuiL69EP/RJza+W41uAb4LDteG/94uIS2JsguY7irDpnZon10aP
O0XzJyqBJ5dVAjN4xwHn7FH7jnjabd4CYwTvBsNGGsfANnK4xXm/y7lMrp1y
fHZhAWv7na/k517nKD1MozEPXegdqJfHjS3DXU+3W0fyfp7z/ZqakHvE9t3m
9a46yQwerM8jd8ihDUXo1lxEX7Dd5+hLoIlDYoNaRE25WESf/8Vy3HHGOcT3
02m/8YU88L6v9txYjhp+EYwuB653ZrHGng5sVkT9pQ7TO7d11ZzqqFPEDPdx
7z+0/yOV+Obl25c8JB//mcU55FCn+H5FBn6olAMvt4i3OQ990GtTHnWIbwUw
FCy9oD0v5qEn+s5wj4N/yM9j/l54Po+ehe+PnuXoa3Zn4QN8MVu6faMcdfct
zb/No17xjcL/LINdQ/I8dEPHq/KQgzx8Qf/Y7PkV09S+R1wjK+7Z6N36uu7R
+50sRc2i3i8xfoAdc40V/DezvYgcppf5rv+34f+bVvc/9EF8c2z19w59wZD/
65mW2w4rjFvIP+GeF39QK9f7mwsMA+PYO929HvHY6v+l2A9OjDdW8H/VeX9f
4WdyARx/2L0QPREYSW/abIyj36IH4z8Y9F/lWL7gPGLvBe/nPdSJZ2zbc95P
v8F91H2w5APTyG3ymfm+d4Pv2uFvNPZ2ej/3dRgf1jrnicPdRfhosedb7C/w
lffgY/oLesqu/242+zzxctI+rXI/8Kz2/aUI/s48+iv0QOalOPV/HTf7jeiJ
T8a4vu/y9yg6tknOu2BmFraHRp8jxlIwlffwRvDtf9hKzUI=
          "]], 
         PolygonBox[CompressedData["
1:eJwtlWmIjWEUx5/r3vvemftc+zJ8mRDTzNiXKRrZ98k2I5QQGdmXIZLsuxI+
ImTNNoPBoGQX0dBYS0qWfCCU3RB+/8774dz3nOd/nvM8zzn/c26zSXMKZ9dw
zs1BYshHfrbw7R517qJ3biPSNeLcFexN6BOSzo1hw3x83uC7nrXLYNNYG5vm
XLuUcyWsjwZvHThXCH4APIsYI9CfsH9m1PZo72F8rkXtvOlg2eyfxP6B+JeD
eewyYuWxlkJf4c1Xd1qO3pC17mAPOX9yunP1sAeD5bNWH70O0hX9D3sq8U9P
Wayf2Hexj6LnE7+AbybYF769wQLi5cWd65JwbhjxaiB9sPcjU8B74JeBfwPk
YcTu0Ag9grwH78maQ7/KGTfRP7F2DX0l0gk7D3sV+h3iZbC3M5LA/zPfXc5i
XAF/TE4axSxnT9FbkeOV4O+4327eu9pbvS6Ar0FvSrxi7OfYZdg5xCyOWU7O
ks8zgeV2CWudwNogs8McvGLvKfD+4ItZ6wiWE7da5xKvG+fnJ00XB3K5Swd8
FuF7DJ9S9t4Hr4s9FZ8q9P6s7UDfjuRynwrkZdTePw78Z8xy84145bynXdze
J5/z+J4BH4RdxLcZZ5V6e1smUjdpb9BbbuFzmrNOg78AK0bugbcFnxvGCMCX
hvlXvpahb+C8zIjdsRV2F+wT+FZj10xZDpSLC6ydDIwj4opnzxt8r4dcH8W3
OdjruHFFOVVu2yeMS+K4uD6LM05FraaqbSUyOWqcErfSUsYFcUbcWQDeF+wq
9nzly1tuj2PvIV6dpOVCb9bb1QPqhRxifPVWI9WqClmIf0HYj9ngcwOriWqT
hd0PuzbnN4lZDmqh3wCfwd7bnHfdW8513k5kAP5bWUvofeDHA+th9WcvZB76
b2+5Fker0XelG3dVY9V6XYirJmvRjwUWS2duwW7t7SzNj734XwJ/FrGefIQ9
EvxI1Dgn7qnH1et6w13wB8jQiO15663n1fvqOfWecqhcqia/wF55q71mzkvN
h8Byrzduxv7nbRaqR//KN+Seeky99iPshbF8W6SM0+K2ZopmyzBv/aQaDNf8
StjbDmEP9cYhcUmcbMvZZYHNEvWYei0RGPfEaXG7JGm5Vn7HUOs24A0jNoM1
i/fFrRfEMXFtYrpxQZw4B7YosLNVU3GpJXvGx2xmanaWgB+M2n3FncYpm32a
eZp9s5LWy6rnJ9Y/eOOSZpBmkXKgXGimnCDWDG/+qvd08Slls/ox/hXgX7xx
UznS7FHNlR/dYQjYr7AX9R+h/wrNBM0GvTktsP8g/RepZ76HPaBeEEeK0Ld5
47LemMXe/0zS2L4=
          "]], 
         PolygonBox[{{2094, 2093, 1686, 747, 2464}, {2462, 746, 1683, 2093, 
          2094}, {2463, 747, 2465, 1461, 1462}, {1462, 1461, 2402, 721, 
          2401}}]}]}, 
      {RGBColor[0.8957206579909001, 0.8913798546404446, 0.8544069524860617], 
       EdgeForm[None], GraphicsGroupBox[{PolygonBox[CompressedData["
1:eJxNVEtsjVEQPu29/3Xvf3504VF2IjTxqGdLJI1U9x6thVJpPFJSWq8KWxQL
EcSGqrY0tFor0noEoaW3KogFVohip0i0NxUkvi/fLCxOZv75Z+bMfPPNmbZ5
V2lttnOuASeG0+ud+wHlMeSiwLk4fs4b49xt6Ouhb0k5ty7pXBX0vaFz+3BK
4F8HORJ37mGWc9Mj5ybgFOE7F/IRcn2DTxJ6Ns4C2BOQGyErcUoQk8apgt6C
GgZi+lcG2ZhALO66insbQ9k+QLbguxz2/KQO9aaU/ldYnsm4Iw95W1H7FOgd
0C8m9H/jf/dWmN4Nv7mQzchzBzV/Qq6piMuJ9H8GZDvi70GfD0yOw+cs7nmD
egoD3TmMXCe8dNoyyPEE5xK+n0KmcYoQfxI+fdA7kG/E7PSh7Df9lJfeCZ9l
iBmC3gT7TdjP4TsnVE+DsO93msl96F1mI/60V1q/xJV29lXnhM2g6cWWv9lJ
frO76r1yHoG8AlyGcMcF1NMK/Sv0hoRq2AafevgXQN8REy7vQuWLAbfFkeY7
C7LH+EBelCdV7y74FgS68yf8MnHl2JAUv7qz9N1gOZn7O3yW419NqBmzn+fQ
34fCn3Mg/uybvPgM/0LISvzfGSq2NhSv26CfR/xqL30V5GGce9APQZZ5YTns
xfHt2Zoj62Nd5MKmlPhDHrEH9nIjpfmSA4zbE4o/1ZArIPuy1A85SC62WAxj
R2GbZHvEfVqJO37DZyK4d9f4SZ4Snz7j1VL4LrFcW1OqeWKk3eCOzEa9t4zn
rHd3qB3nrrN/5icfFiYlvyDXgqQw4hvA2skz8vFgQjGLktpR5mfeNuTthGxK
6C0ZMD7Hbff5BnBOnNflQP2Rh/xuj6kG5s2NCx/ilDb82CNr4P3EiFwj58i9
NV7xpYbTOeuF7xFjryW0M7QfgP7eK7Y3EL8KjGPsr8vuIE+5D9wP1k6d9mde
thRyX09ot0/D9tGr7kHIozgPYD/m1UexzbraOMC3pMpmxR7JkRHD6rnXm8O3
pxl+c+A3Ctu4SDMeHyl33GrlflfYmzkzEuZnvHjabbhxJh2G1atQO/sylE9+
XH5pq4F48bvEeMVZMv6D8Y7zYq6Xlmet150Zqz+IhFN/IDwKbZZRJN1D/vW6
94+9Z3k2L+JBDhOTsZH0pYHwydguj4mE5wDsPYFmx3k+C4Qb8Xsbih+vQ/3v
tN5/eeFJXLdZH9yTF8YNvq/Dtu/cIc6cs+fsXlvOGq+7i40L/wBN4P0K
          "]], 
         PolygonBox[CompressedData["
1:eJwtlEtsTWEUhf/b3ntu7zkHo1JmBjRR+kCrkXSAiYF4tAbaCAlJSTzqUWFg
IsrIMyZoaZUorSkSKZEWrUeECTNFmdEYIBUkvpVlsHPXfu9/7X3P7C1tjbuL
QggrkSzSH4XwpDiEFcj+OIQB9FHwCHIqCeEoch/cStKGkhDeEHOOvB3Y3oI3
YrsSnHOa2N5CCF+IXZAJ4W4uhH2xcwfR94Jr8iE0ZNzzJPGHkdsZ9+gAH0EG
wVlyKomdkzIb/s0MWw5eRL8L6O30XAhujz27ZvpJzHryt6EfQG8C70o8awf6
TvAkMZfBE9iG0BuRG8WuuQr8Oeva49juJc5R7nzsv8AnkMf4mpAuen/H3oO/
ld/FzDeGf4BatcgQ798KHy1Frn8Ibqvz5kIz1OIfJ34k4zc+R38Vu5/e8Bpc
mvotDdSfnnon2s1T5Bb1Emx1+MqQD4nfoF59+NeCS+n3O+M3rkNfk9inmarh
rypvrsV5H/VasG1Hf0jOD2pWoDejf0WuFZyj3DriP+HvLnjXiukpeGeq9wD/
MXq9R+7gryT2L7jAvMu0fyQGt8Xev3L2gCcTcy0OxMXxxLUUo1uJyKnBvxQ9
B74ZeVbtRLs5k5gb3ZhubRox9VlzLK5npd5tP/pM8MfE3C1HfwEei71b7fQd
uJedlOM7j7xEP0vMM/zfkOHEN6nblG0uuOo/XxNIV+Saqr2EmCn4K/LmS/+R
q/B1MHJt7Wg1sfU5x2rmqcRvis21OK+hdknq2xWH+dQcikvdQAq+XnBv9VCv
stS3ozfMAF+K/HbdaB+xwznfqnakXXXGnreb918E/0m8O92EbqM4tU87yILn
pb595Si3M/KtiANx8SgxV/pG6FsxmvPutM9m9H+RwZSG
          "]], 
         PolygonBox[{{2089, 2088, 2655, 822, 2654}, {2651, 2650, 2669, 831, 
          2668}, {1690, 748, 2466, 2088, 2089}, {2134, 2133, 2468, 749, 
          2469}, {2670, 831, 1263, 2133, 2134}, {1703, 956, 2946, 2650, 
          2651}}]}]}, 
      {RGBColor[0.9411759999999999, 0.9065379999999998, 0.8340430000000001], 
       EdgeForm[None], GraphicsGroupBox[{PolygonBox[CompressedData["
1:eJw1U78vQ2EUveprvbZvogY2I0002rcx9B+wdFA0MSCxiGIyk5gMatSaxI/u
JgOJGsyGjhiYLWwkzsm5hi/3vvvde+6557tvYrVZ20qZ2TzOIE47Z1aDMxWb
jQSzUZwTxKuwn0jsD5htIucGtgF7DTuNs4+cXdTdw5/zO+ZcZcx2EL+DP4tz
lNd9F/G3vPB7abMD1A8H4TzguwD/Na/YiHMoBsWZW/D4f13LVMueCc4x/HrQ
HWsXg77pk8tGSjnkx5rSkNk2OFfBtQm74rNNRmYXWbN15C9EwiAWZ6i7bTmH
uvNYioT/lJYmj64LY8RnX2pMXagJ73rud3LCpE7kxb6J39c85xZ37/A/0K+R
ks93OfW34xtWgvpx1peceLzCliPVVCJhHgbVJLH8ryB+ic/Ffneu53Ik/X7Q
vwi9UsC5hDZ70PAZ/lpWelG304y4d/09Gr473JVSpHgbOedZ4RCPOvVcK9Z0
fa94WMe37mQUJ8aca0eejBGHuTPOgW/4PwP5U+9y0Dzc5aLvT9+/6fONyXsr
J7xr53Dv+0u8dCx9M7BXWdWegde37xd1oh6cmbxDrL6D/k8Ne99f33/+B4n3
afmsfZ93LNa/Nw77B/rnbqg=
          "]], PolygonBox[CompressedData["
1:eJwlkT8vRFEQxefdd9+z+3Y7FDQiOhJiV1SK/QxbER0Sjeyi8gk0GlGupRF/
tlegUFiFWqGz21Br6Ej8TqaYvJk5Z86cuW96o91sBTObIiIxWTVrkLwlZvcV
s1/ihP44vT/yzbLZKwPz4HeZWQ6/DvZIHcjPcrOv4BoT1FfwA3UPvJu7prQ/
UrMH8hk4q9F3/PDtwLlJfOai7Du0S73FktmAmVF4Y8QT2Gnu2lvwL+H3qFcS
15T2wojZLfUx+nX4L8R2cM+ZvKO5HvymA2bPibnoN1yjl8KpUe/h973wG3Wr
epG8Vfhu7dghP8LfM9x9YkC9zL5+6j1hw8IxeeySt4lG6p7WSu5RXtXbBfuM
/lbyWAMfVvx2eZTXfub/Rm+it5FHeW0SHfJv+ofRPcjLbNUx9ZbI/wHKFj+m

          "]]}]}}, {{}, 
      TagBox[
       TooltipBox[
        {GrayLevel[0], Opacity[0.4], 
         LineBox[{1692, 2095, 1691, 2469, 2134, 2670, 2668, 2651, 1703, 1839, 
          1331, 2672, 2671, 2137, 1480, 3077, 3078, 3074, 3076, 3075, 2781, 
          2714, 2715, 3114, 3124, 1268, 1334, 2955, 2782, 2783, 2716, 2956, 
          1705, 3107, 1269, 2138, 3068, 3069, 3040, 1475, 3038, 1474, 3039, 
          1694, 2471, 1693, 3097, 3098, 3001, 3002, 1253, 2098, 2099, 1656, 
          2403, 1464, 2097, 2654, 2089, 1690, 2467, 1835, 2470, 1692}]},
        "0.00144`"],
       Annotation[#, 0.00144, "Tooltip"]& ], 
      TagBox[
       TooltipBox[
        {GrayLevel[0], Opacity[0.4], LineBox[CompressedData["
1:eJwl0bsvpGEUB+AjcZ0ZuwqsVuGSSCa2kPgjNixWIkiEqMR9JRoNdlflsv8A
MrbYoCKhdqmMa4Ga1W9BZHQeUTz5ved853u/M5nqgbH20byIGKc9GfGFr7TS
WBzxkB/Rl4iod86UROwXRPTLPbkm10l7tiob5B/ZKf97b8R73cy5a5Z0UcRP
+YsZfjBPl/lJcxMM8bfQt802+caje3bcmZOHZg8oTkUUceJ5Vl3inCBFkju9
e04pVTeb+yA/8k8vqz6TZeoa6qjlt94Rx/TaaVlu2WVJbssV+dlei3JT/d2u
Uzzbrcf8gv6N+pZrRtTDvLBmPicv9a+44Ju6gycG/cYKO1RSThWf2Hjb1WxG
nsvdt73ltPtanCvs05Z8/+9eAWNLPE0=
          "]]},
        "0.00072`"],
       Annotation[#, 0.00072, "Tooltip"]& ], 
      TagBox[
       TooltipBox[
        {GrayLevel[0], Opacity[0.4], LineBox[CompressedData["
1:eJwV0Lsv5GEYhuGXLMahQaIUIwrjGIeENbqNVcg2es2UJkG20DiWaIlOMYlK
MsuuQxTCikIkS8H+BbsbHQWFILGuKZ7c7/1835vfIZmZHJ0oiohZ2fwQsVYZ
cV0ScYvHpRG/za1VETfYXxbxCf9Ku+4PFsuWvXr+zzwqZfY6eClW8T3nSZ7g
2cIudvI2rONnzht5B18qPM+zP5tbcAjvsEH/DfNSXRExrG8z5/Rf8CsfwSl8
xJR+0L20tCQipvWZ8oh9fQ7Xebt+FTd4p/7Q3oGM2cniuJzq53BeZuRVXqRb
f++9j8xZ9xdxQc71y7giS/Jf3qRX/+D+T/OJFPnekIvCd3mHLnMe+/iTe018
m//i37Gb7+BH/uy8mf/gl4X/iz18Fwf4i/MU3+dXvMZcK9VyoEvrXt15B1c1
QPQ=
          "]]},
        "0"],
       Annotation[#, 0, "Tooltip"]& ], 
      TagBox[
       TooltipBox[
        {GrayLevel[0], Opacity[0.4], LineBox[CompressedData["
1:eJwl0jFI1WEUxuGTpVnmUpJDSQmVi2kIQkrQWg0SGVigEkpGUUpQWzkqNSoZ
QluauiQioSDqko6llnr1miikWS0GDgmGPReHl9953++c833/y82va7rRuC8i
+mgqPeJ7VsRnXMOSgxHdB3j1FH2iS842cA5XDkfM4g/+n77xjIgEX3gkYh7L
zJfTunpL7xr+1LsfX2MHTRyK+I2/qFI+hzdxHrPsW8CHfAIf4SIWy5fwBZ/E
l/gNr8gvuPsqdsnu2n3c/bl02f1Jb2yQreOI/juyJmykZjNt2E518nra0Ner
fxMT/AJ10MfUO3BUbxIn+E6cxCUck/8xU5UZ0W++2+7r6nc4wJ/3nvfYxV+T
3zNznyrVDanvx05n1bIP/BAV2f3GTJu80PkrLMDbes5htbMnsl27n2Itn6O+
hY/5v+qLessp9B+VH6Nxeavd2eoWPOOus7TN96R+F/3P6Rk9cN6Pg77ttN85
3d40GqZT/IC8wr4+zONX9S/TkPOTfK/8q52zNE1faIZ65KXm3uIJfdNmar2x
hga9Y0c+mrH3//wPmu9mHg==
          "]]},
        RowBox[{"-", "0.00072`"}]],
       Annotation[#, -0.00072, "Tooltip"]& ], 
      TagBox[
       TooltipBox[
        {GrayLevel[0], Opacity[0.4], LineBox[CompressedData["
1:eJwl0j1I1XEUxvFzocx7L02NDeHgkDgUChKSiU1O1Q1NFElFwUkjFw0kSJpq
iW7kpE6VVKCiDaLiG4pOaoFkOUQlBEUvUpKY+JGGL895znnO+f3h3rym9kxb
IiL68e5oxIdUxAb9TEuPRTw/ErGYjFjArt5fzOVE/KP7+I0v8nv0inwGKfOr
NEkf5kYcNx9zZ0hmGLdxBz14lo4YxIJ6EQ+QRZ6dVTsJ+xt0VKZMv8vNKvVT
8xnfNMGf9NZFs3a+m2+jjXyJ3QH+hvy4/CO9m+olnOE76JreG/Sik1/GWbMu
eguX3Bh0b1pviBZ66wV9iUqzVnvffF9G3SL/2Hu1tJe20gL5Jprli2WrUYN8
+To3OvT3ZRrU9TihrqbXsKM+J/uHrnjjlG9I6qcxpVdhd5JOYNO9e/Q+Tuvv
yDzx7oy9u3ojNG3/tdkrszFc5n+5v411/if9gUa3RvmE+ax8C9+MCr7Erff0
q9wm/U7LaYP5BVpsPm+3iJbx1/XP049yn9CHt4e/nbvT2Er9/98dAIY2Xyc=

          "]]},
        RowBox[{"-", "0.00144`"}]],
       Annotation[#, -0.00144, "Tooltip"]& ], 
      TagBox[
       TooltipBox[
        {GrayLevel[0], Opacity[0.4], LineBox[CompressedData["
1:eJwl0jtIlWEYwPFHOGWeQHEwzEEIQmoQDMWtQRBKISHDxBbzAupgEmRGQ9LS
GnhBJcQbuLRFBQqSKKJoWw4OB5QcTpk6OlRqv4+GP//3fW7v88F3rb2v8UlO
RIxiKh3Rj59Yuxxxnoo4cP6FadRciHjBR1iXD/dj5+rciPZLEbvud5z3uJ7r
MKduFjt5EafiV5zv81v1qYsR28jIvVE7JNYtl+Eb4gcocl+xx4L8ImrE/iKt
p1SuwPv5+C1XKJaPKfEHPM2tybtyj7gF183eN69ZTyXa7PMYN9V0cQ9a0ImO
ZFf1h+rvcpP6e/zOnAl8Mf89z9mnQXyWB/Q8x5jaJflvPCP+VKwfz7Ag/krf
IKr1veQqznqn1znDtfpK7LTsXszdPK+vQv8t3E52Mbfcecv5K4axiQ2UiX/i
z3iNj/iAq+IlaDJz0psPzRxJvo3P5UNu01vjPIGU+CFn+UT+B//hWs4md6yq
H1Uzb+8zfBebTP//n/4B7jxWAg==
          "]]},
        RowBox[{"-", "0.00216`"}]],
       Annotation[#, -0.00216, "Tooltip"]& ], 
      TagBox[
       TooltipBox[
        {GrayLevel[0], Opacity[0.4], LineBox[CompressedData["
1:eJwl0kFI02EYx/FnrbbWKjuZHbt1SAIlog5CkA5GixgDO4QHtYaX5S3Ki6md
RqEeNYIKRUYUVNih6BAY7ubFgwgeukVncbIFfv50+PJ939/zvO/7/Mcujj4q
11IR8RytUxH5fEQOG5mIFB/Dz1zEEi/jjZ63eIxV/JK94w/HI9a4galkj021
9/xRbTAbMXYyYoir/BClExHPuMNb3mvztP1dPS85LZuxXrCeR1V9l//I/6Jl
rm/qs/LT1m3ZP5zx5qH8lvU5+Wv1MlfQkZe4iEvyHbN9Muc1Z4pcwBf5fR7B
PRxgH73y3/orem+bY8H9S+75IW9wIfkutZv8XVZP5uMB+3H5A1y3LvINnnP+
Ks/wE72XUcVT+wvmnOIJ+xV39Hk/rbfb2ZTaHbUrshdqi7I6N7lf/pUnk9+S
a/yZz8orznXxK/ds83nne9D0xh7Wfduwnowsm///fzgCu7ZGrA==
          "]]},
        RowBox[{"-", "0.00288`"}]],
       Annotation[#, -0.00288, "Tooltip"]& ], 
      TagBox[
       TooltipBox[
        {GrayLevel[0], Opacity[0.4], LineBox[CompressedData["
1:eJwl0TtIm3EUxuHjXWMhCEJGcSpS6SiCVJRg8AYFxXQQly6lCrqVIl6odzSC
g7gJ7SClQ4bS3UUtnSOUImh1LDHiog6F0Kc4vPzOec/7P9+Br/X1zMh0RUQs
0E1NxEMiooT1jRHZuojfDRHn9IOe1Eb8pL36iKTMFe+SduRm9Bf8kvktlflH
/Bw/pS7zntsZvJRvFKojKuV71T3UJjMnM4VZnMdlbJEfML+Q75T/g124Yf4C
N2XS2ENFsz7cNcvgjtkQjng/Su1uuXdDjv8KJ2icvvEzOEAdcl/xl11P+cN2
vZH/645JHNPv85N4x0vzTrxZ5W3hEh7iM/6m+Vt9wQ2ntKK/9+4Dbutf4iIm
ZM74BW/W9Wv/Z7z3OEv9cp/clLe3GQfNZtVf6DPl3fqRf6Buwoz5O3Uf1uiv
sduOIn73jSreMSYaH//5PxxXRN8=
          "]]},
        RowBox[{"-", "0.0036000000000000003`"}]],
       Annotation[#, -0.0036000000000000003`, "Tooltip"]& ], 
      TagBox[
       TooltipBox[
        {GrayLevel[0], Opacity[0.4], LineBox[CompressedData["
1:eJwl0TFI1HEYxvFX8MwUNbRWUdQ8bwmDNkM4gk6lhkARl8DtRFLaDq9BCu5U
0kQiwcLFzUFxqcWhaHBRcRQHdxFuOV1Ezs/h8PB93+d93t/v9+ffOTnz7kNN
ROSpWB9RSUSc1EWcPow4o08PIq6wTJ/V3WYLeChbxK7GiBRvvyFi3u4ifsH/
2GeWpLLcc/0zKqmz8q044synsrsyO/TCfMYso97jv8dl/RguYdLONzu9+ANX
eB3esaZepVfqi9qIQUzTgvkAFrBg3qyexZSzM+5qd05eP0ejMlM4TUlKm/fg
HzqSe4xPqCI3TP+qnsxfrPBvqcS/pHP39OOK2Q3/K/72rmb3fjdbpwlek8yG
epzf5BtLeCz/U/2L6vTZ6jfhS/la3mv1R96B3Rb9I9ryjk3cxox5DoewjXeN
h7JX+MYZObtvE/f/+g5YeUGd
          "]]},
        RowBox[{"-", "0.00432`"}]],
       Annotation[#, -0.00432, "Tooltip"]& ], 
      TagBox[
       TooltipBox[
        {GrayLevel[0], Opacity[0.4], LineBox[CompressedData["
1:eJwl0bsrxXEcxvHPKfdbLrkMJJcYLGwGAzFKHSmsMhh05FKKRSmXcimD22Cz
2aUQIeS6+Q+MUkwGeZ0MT+/P53me7+/3+55TNzLRn0pERIo6syOmcyIm6TYr
ojQ/4h4/MyO6Zb04L3vglcse8Zs3y+uVL+Kvfc6ckK3ZR+2v2GB/p3p6tC/r
1HvGaV7EBa3SFV1SM/9L/pYR0Wb/MI85l8yNKDH3yFP2dhzHLmzwzKRuH1WZ
1/mb+k3627hLtfwtrMYFbPFtjfIV3WLeEq8wfX9c4NXIZsxTNGA/w3NqphM6
piedCnxJ/z46d1jqG8rS9zLfuEOl93zIWmmD96N/zd8yH3rfEO7gMO7jHg06
U+BeRfSsf4BHzmTyx+QduhM5///ZH4PKN9o=
          "]]},
        RowBox[{"-", "0.00504`"}]],
       Annotation[#, -0.00504, "Tooltip"]& ], 
      TagBox[
       TooltipBox[
        {GrayLevel[0], Opacity[0.4], LineBox[CompressedData["
1:eJwl0b8rxHEcx/G34jgGBpIchZhlMRLjJRerDCwKZ1BXSsnPhJQwyUrKYnNR
JKVIh1L+ALYz2AwGDxlePV+f1+v9eX/69m0ZmxnKlkTEBH2VRfSUR2QrIqZp
lD8vjXhPRjxSqiqikd4SEcf6ExoxU+d8xO/wP+b2sEt2iAdU1N3+zVVG3GFa
12Bu13uX+CTLyzr4C7zCYZzFRUzpF7Danpzs1L0NbJG30ZquWbcsO9PtY7t8
C7epXjfg7Qy18r2+YdKdbpzGfqwxP2g2Q598p9kiFnx/k50rzje0Tlf0KM/j
NdbqH+z9sOsZCzQu28SQzdmzyi9Rms9hUv/qrYL+m5//67BPP8VPUoXzi5n7
xP+/+QUEJjh7
          "]]},
        RowBox[{"-", "0.00576`"}]],
       Annotation[#, -0.00576, "Tooltip"]& ], 
      TagBox[
       TooltipBox[
        {GrayLevel[0], Opacity[0.4], LineBox[CompressedData["
1:eJwl0T8oxGEcx/Gv4u4wKOkyHDmr3Ujk2CirpK4sBi4lViJRbmDTrUqdcqNO
spl0UUrG86eUlBisXr8M797P8/n++T31yxdXZpdbIqKI37aIiXTEGJYyEWn3
+/aIOyzKftwXuKQ2z2/yF9yiOxXR1xnxyKfqWZ7T08NHXJWtmm/yMyqyY3w4
f+LG+YvLenrtO+RLrptPqeU6IvoxJJvkAtL6N9zXUNW/xwN6B7GTvEd9S7aJ
c/UprvEBZ9Vm7Gi2RuSdR7x9FMMoYBxd9kzrrZjJ8Lf7mbxhJicrm99FHRe4
lp+ov/v2k52v3OBi8jbeT95rxzav85X+Etf4wf5G6v8f/AEJBTbe
          "]]},
        RowBox[{"-", "0.0064800000000000005`"}]],
       Annotation[#, -0.0064800000000000005`, "Tooltip"]& ], 
      TagBox[
       TooltipBox[
        {GrayLevel[0], Opacity[0.4], LineBox[CompressedData["
1:eJwl0LErxGEcx/Ev3f0ON1G6QZdusBhs6pKZlOkWZXKSRVxEFtnYFKOUDDfo
1P0B2HSTkQ6DksFtftxoulcZ3r2f5/P5Ps/z61darVW2+iJiCZe5iN1sxMdA
xDY3uJBEnMu/BiM6GJFfyd/kw3iUfWLFTF2+rN/jLq/JnnRVvs9EbPAm/nQ7
3NbV+IdTHFi3nH3AupkXfkXHO/V8xN1QRIkPdcfWJzjFjezX2Zw7MrjQz8hm
MY0uUkzI275jypkx9y6YnUNTfsSjskVdnhuysuya9zmRzevenZ+0f+aifda7
t/b9PM5n5r/NpmjJysn/f+0BJKQyDg==
          "]]},
        RowBox[{"-", "0.007200000000000001`"}]],
       Annotation[#, -0.007200000000000001, "Tooltip"]& ], 
      TagBox[
       TooltipBox[
        {GrayLevel[0], Opacity[0.4], LineBox[CompressedData["
1:eJwl0LErxWEYxfGj7r24FmK6CrfEZBGDLEZlYpPhFqEkEpvIwKYYZTGYiGJl
UkargX+ADDduGWw+MpzO+37PeZ731686vz6z1pRkml5bkr3mZKCU3PJB3teW
7BSTg3JySEd0iX3KJ+Sl1uRUPoaN0wh9UZ368edCMmSmYveS/qT+Nb7Pu7Ap
WZlf/O3AajpF91HnYXrxToV3U8G5ynvoWL+h94QV7Pg216A3bFN2xU9k77p3
vqEDO8PadZbxTn7uPotv8Tl+wxdkH2buzaw4r9KPbFdW4w98A6vrbPNeex6x
xeL///sF5/EqIg==
          "]]},
        RowBox[{"-", "0.00792`"}]],
       Annotation[#, -0.00792, "Tooltip"]& ], 
      TagBox[
       TooltipBox[
        {GrayLevel[0], Opacity[0.4], 
         LineBox[{1408, 1976, 1599, 2027, 2309, 1433, 2877, 1635, 2867, 1632, 
          3056, 1315, 2604, 2603, 2073, 1637, 2067, 2369, 2066, 1248, 2057, 
          2597, 2060, 1630, 2052, 1627, 2356, 2008, 2333, 1615, 1795, 1616, 
          2336, 1423, 2289, 1995, 2563, 1780, 1777, 2278, 2280, 1943, 2561, 
          1941, 1209, 1296, 2206, 2209, 1894, 2210, 1372, 2231, 1756, 2222, 
          2223, 1890, 2537, 1902, 1373, 2173, 1374, 2240, 1566, 1761, 1565, 
          2239, 1919, 2261, 1573, 1968, 2847, 1404, 2303, 1408}]},
        RowBox[{"-", "0.00864`"}]],
       Annotation[#, -0.00864, "Tooltip"]& ], 
      TagBox[
       TooltipBox[
        {GrayLevel[0], Opacity[0.4], 
         LineBox[{1897, 2233, 2230, 1755, 2226, 1758, 1561, 1909, 1377, 2247, 
          1759, 2242, 1760, 2238, 2237, 1918, 2260, 2262, 1967, 2846, 1403, 
          2302, 1407, 1975, 1598, 2307, 2026, 2602, 2599, 2017, 1634, 2365, 
          1806, 2372, 1636, 2024, 2368, 2366, 2065, 1247, 2056, 2596, 2594, 
          1803, 1629, 2011, 2355, 2007, 2332, 2010, 1618, 2005, 2584, 2585, 
          1994, 1224, 1305, 2276, 1779, 1589, 1942, 2560, 1222, 1952, 2227, 
          2228, 1897}]},
        RowBox[{"-", "0.00936`"}]],
       Annotation[#, -0.00936, "Tooltip"]& ], 
      TagBox[
       TooltipBox[
        {GrayLevel[0], Opacity[0.4], 
         LineBox[{1563, 1896, 1562, 2229, 1951, 2562, 1953, 1591, 1960, 1588, 
          2275, 1304, 1223, 1993, 1235, 2587, 2004, 1617, 2339, 1430, 2359, 
          1628, 1802, 2595, 1314, 2349, 2020, 2367, 2023, 2373, 2371, 1805, 
          2364, 1633, 2016, 2598, 2601, 2025, 2306, 1972, 2299, 1974, 1596, 
          1971, 2570, 1226, 1966, 1214, 2546, 1763, 2248, 2246, 1376, 1908, 
          1560, 1757, 2225, 1754, 2232, 1563}]},
        RowBox[{"-", "0.01008`"}]],
       Annotation[#, -0.01008, "Tooltip"]& ], 
      TagBox[
       TooltipBox[
        {GrayLevel[0], Opacity[0.4], 
         LineBox[{1568, 1910, 1907, 2221, 1299, 2540, 2539, 1957, 1564, 2235, 
          1398, 2282, 1590, 1959, 2277, 1958, 2293, 2001, 2586, 2003, 2340, 
          2338, 1429, 2358, 1799, 2351, 1801, 1624, 2022, 2352, 1432, 2370, 
          1804, 2362, 2363, 2015, 2600, 2014, 1228, 1307, 2296, 2298, 1973, 
          1595, 1970, 2568, 2569, 1965, 2547, 2545, 1762, 1568}]},
        RowBox[{"-", "0.0108`"}]],
       Annotation[#, -0.0108, "Tooltip"]& ], 
      TagBox[
       TooltipBox[
        {GrayLevel[0], Opacity[0.4], 
         LineBox[{1961, 1399, 2281, 1397, 2234, 2236, 1956, 2541, 1954, 1225, 
          1962, 1963, 1569, 2250, 1402, 2301, 1594, 1785, 2297, 1306, 1227, 
          2572, 2019, 2305, 2304, 1431, 2353, 1626, 2021, 1623, 1800, 1625, 
          2350, 1428, 2294, 2295, 2002, 1593, 1961}]},
        RowBox[{"-", "0.01152`"}]],
       Annotation[#, -0.01152, "Tooltip"]& ], 
      TagBox[
       TooltipBox[
        {GrayLevel[0], Opacity[0.4], 
         LineBox[{1597, 2018, 2571, 1786, 1784, 2300, 1401, 2249, 1400, 1964, 
          2565, 1955, 2292, 2291, 1782, 1783, 2566, 2567, 2006, 2592, 2591, 
          2593, 2012, 2013, 1597}]},
        RowBox[{"-", "0.012240000000000001`"}]],
       Annotation[#, -0.012240000000000001`, 
        "Tooltip"]& ], {}, {}}}], {{}, {{}, 
     {RGBColor[0.24720000000000014`, 0.24, 0.6], PointSize[Large], 
      PointBox[CompressedData["
1:eJxde3dYlGf3NComKnYRY4u9oVGDih3HBMWKolhQsIHYULoiINJ72WV3YWEX
tlDEEkLUqLEee+W1xBrEiCVBRYPGHjQ/vuud958v/+TyWvZBn/s+c2bOmemx
wnfOyoYWFhbHG1lY/L//n67qeXVf+k65UOUunU8VSk1jVc6E8TtkUeIqh125
hWJt22jFuWcl8mxwwOFx/oUy1jnQ1iV3m4TfCB9T7lQongEPX92ZUiwtwhMO
eHxdKMlZcw+teFco+T0z7V+8LpDdB0/GPCsqkMHn9XsjLhbInXvDZgS5muWY
7za7VuYCadCo0PpTQ5PMttldZggpkNnO/Q9aeRrk/uHDg4fOKhBjVpPpXUUv
/p5nd0mfAnlxr7picNdcadjsmq1LnVkc+p33QWi2qMrullRdM0uq7/ZPLrfU
0nvBn30Dtpvl7v6kdM/hmbL308vChpFmmWdx3eFpzwyZVFjXUzXfLH8r1Mta
VCbJzWlfmnp9YxZlj3nRQ7Njxftlm257G5llidfAKdvMEfIuu0ue428myY3b
lfLcJkgSHfp1vlFmkl0zF+evsvGUjo+/zVmZYJL7Ee1uLGkyFDtSxnV462ES
r2+Mc7d+tQpj7Jw08cNNsvGNs/eHDhtx8bZLuw5WJun61Ft5xyUS7lvdlduq
jLLVrdh3X3YcavqsajXqgFGqzj2eqapMxpZL/mnn0o3SU9/W5kAbBVoGhlu5
rTTK9bl2ccV7M2HomJD0ZKxRYq3mvFYv0GCoKL8MbWsU+5P+njEfsxFZPsqq
/TWDvLNerK5sulOaNpvRsFdKgXw9+qK794Htkls2P3LP8gKZ7DG2z1/eJWK7
YPnn70cVyPqonc83td8mhz6tC7/eskDURZ33WZwqkhmFGz96PTbL4fMpEUkB
hXJ3WlTIm0NmefT8n8lte9R/72XK27hMs1i19Wmlu2ySz9lZQTZrzGJnf/dW
rwijZDiYXhVPMMvevVq4ueVL98c7/UbamKXRp5Cra/fppCxl34uzNSaZM8lt
RXi7HJlod9xn4UmTmNJG/53mlyXXbl98Wp1jktobHWMN5SpZsfXm6s1+Jpnw
9Ufrn2yV8nefqj+aOpmkS/ne6XGt0iT20jOv3K4mOegRvL7kfIK0D3z7wPa1
URa+GJFxMSZaijs2WH7oglFqPtUsrwwLFXux+n26ySizHe5Oc7rvK2e9bTzu
bjKKosGRgm3KebKwRY8KH2ejRG52cJ6Q54rqPQPdPvU2ypSPXbq38/bFq70+
pZ3fGaR6cdqMkw6hsG4YvWNcoUHmd42PdVgZDftZ2cUeLgY5kHp6ReedCVig
32WO+JwvneosJ76vTUXIk+P5hp35cnSEOWNtZyVy7W/lysJ88Xt+/PPCoyoc
jqnJqmpc/96KqtY7Lc9C5ZUGqoZ78uSae4PKEZY5+Ny1Q0avZXkyYIpqgWXc
DplqN9bRdo5ZZvs06p42bLv8dnvSiYP9zRKiCKxu/2CbrN06G9P/NYlh78Oy
fEWx/NNn8dGKGyY5c3vu5n4TiiT10spxPrtM8qLu5MSy5wXSJdDvYF20Sdr3
GN5stN4sP3QMG5XmZpLxkwqvHZ9mEgeJ29d1qEnOXetvr3llkMveiuGlX5jk
q85NzxbPypNlLXS7HSqN4u35ZMGBXblSu6do6OU9Rtm383z1+aZaiVpUVro0
2SiWr7dvrvDWSNsGhwbVLjOK67jkZs9PZop52+kdkSONYo5dq/vcXSHDnK/0
b9PSKA9zNAu71yVL4pOfZ35/3iBRtvNDv98XJzvsL0712miQbods9N5+kXIx
5v6kuF4GCc0uDWs3b6PUXHkzsfhKvvj4L43Yk7lKWn5t5XB2S/37NbQYaPHb
MBm6rvuYatt8KWyqDxymXwGXAyPsm97Ok6yHMzb+eicQAY2n29nG5cmiExft
0lZGQD1n2eDpdnmSMbtoU0FILPYZgm19ftfLy2OP5kUeTcKtmuS+aal6mTuk
93APywy8H23sWTpaL4suf9u0a59MdEr4+evLf+ikeYJLiNU5NcZdv9CpVqWT
ww7+f35Ymw2PHvdt2kzUyYa3ivnVLXIRseFNW7sXubIo7GKngRY7JGmRbfy3
HU0SbRj7cE9piXRqMMLyxF9G2XFy585xHttkx7YJ0XPOGOXKn52DTlsV1+P6
NIuHeqO8t0od53ywUC69do0IDDRK96F1lrdWF4i7bmldo2lGcXL1KV/awSzP
J64NVXc3yoaQu5rq00apu/KkduoLgwwanXP4QXW+fP31vzVrdQYJi9o88/Uk
vUxYZ/0kZYpBLpx3u9e4IEeWHRjweNebfOnYdoxvB4tsiW48oarcnC+rF3Wy
GOChlsI5rpUvZuXLfvNHxZiDSjltWHOn1ac8aX7z5++1g9Plj5qIG0N35MkO
740rD1UnSpMx6qsuC/Jkyjv7hHvmGLFN2F4eYJknl1r95dLoYLhMv370vOon
vTT51k8zdXCA+PS4fnrvEr20nnrac0LyEknf8OT4DSu9WHj5dJk11Qllhz4f
eXtAJ4k3v8LZJ2txtYn1wQ7eOmkyLcU9zyIEr+YN2DeqnU68reNSB06OgnWB
w243yZVzMafWNkmNh33t3NLQ9bli+3ejqY+vpmDB+DU7dJ1yZfJPpnZVKQqE
JEcUHz6bI+9WH4++PFiF3Fsqc2VQjmzvXvXyyFUNDvfenv+5R4643bZYvitI
i0r/o7ndLmvFStH9Sm4HHT4f/TUL4VpJLW10zyVsuygaD1P4i0H2XAss/m1A
ieyeMyU1c71BKt4+3OB5u1iuGzwS93QySMPOriNr4ovkTU1A7PWz+WI74dS/
QSMKxWZMYuSboHxx8Rx+7tNDs4xKyAu36ZkvmxMKFfGZJll0fXfIyMt5Ytxp
7dZqolHCepwLWhieJwpD0++H/p4n+g2VfpsH5Mm9P5/8OnGcTo4eeuWTe1Mv
g4de8Jqbo5X7TZqsORSjl/CQHW+83mqkwfyuK+8O1cslSY7fOFclPQvsln+q
1Emnpus6JJYpxLHWyePrFJ38as6aPaxzqniP93CbMEon/sMWBMy/ES8JyQHz
lj3OlVanOqg3Z0RJya0El6jM+vu/vWzdaFWIXOidN9M8IVcGaTyX/NvSR2r8
d089WZMjiiXZmiH3pkuLY2cnPcrJkXMXh/S7PMEdg5tXTmzslCP7rk6L/0Hn
j9lur8b3fa2V0LLz363qF46A4i/HOJm0YnAq3Kpwi4Hq7y72q5210mD/Q4/1
hkTshZ1d0j/Z4tm317hpj9NwM81p8I6SbHkw7ds0lUaJ97+5216cly3qhi51
UaPU6Ng/oG9Nw2yZfNBvnV9FFsYEJ/RsUZYlb/0Vvy2JyIH7Cf3Xgz2ypGRA
2dSZPfSIaLW706xmWXK0aqwp5G2JtJ7fxjrSOU8eN961pkHRNvm2oG9r0z96
aWHbxS55brHMqR3b/ESJXoY7p35s27BIgsa7NHk4Ty/uAXUndGUFkpXsbWnZ
SC8xWT4pvZeaZf+tMIs+ZTrZefDu3B9amOR2b2XdJA+dFB7JGeUTYpCP/sXv
vZvp5HXj0PNbbuily7FDrxP258p3zosWZdjlyvjmV2tLvHIlM2vMM2NGtixx
+6PmfJtcuX+vU/juGrVEFv9T/fRojgzt90/zU1Pr8fvv1o+tfHLk0719Y3fO
zJCT6Fs1qGOO6Hw3efzny2R5lDa2cuYZrYy2GLX15fFY+aJi9p0NgVop7fFy
4oD3EdK/v/eNjO5aefpdQJyvT5BMDQ67WlaeLTPO/aFcd9xT1p5QlF+t54Uy
19c/YlkfpLYqPv+qX7ac2m29LGy9N0rdD51udyNL+o5K8tl0IhiXt185Pjw6
S4KtYtVf9YtE7dvHR+YNyZJboScD3vjEoa3jP79svKuR0U8bulzbnYzhytb7
spM0onP7bsiP7zMw716f3QfsNRLxSL6YbMjExoFjS+88VMtQ/f3g4d9poA2Z
veOjQi0P5lo87vk4GwdPryzu7KCWTKvurm0Sc1HRNsw87plKHE9OOPmvbR7q
liryPbQqqbUO8jL4l4ii+K/s9Lu50mH0o0H9u2+Tn/62VP+YlCsTPFzflP2n
SK6hk+KKfa54R506MnpLobxOG5L68mGOpBcNjz8xsEBsKhwT2ypz5Ofzhc7T
63nsyP6LYoc55Mjd59YdrifW86Bg30jXZ1pp0rvZsV825EvoidjwYK1WFvg8
nXXxok70rXJDsiZppXjvhft3++fIEfcfg/a/ypY3dTv8X8Rlyb3tp/xuG7LF
cVJKQ4uHKrF4d8fnw4x6Xp62TtUGSunp+NfqTh+z5NTO7CmTx6TJ90rLlWO3
ZcmKcQvXrnmdIF73Oi53d80Si/KvUlNLoyV+4BCPLQ2yZNyh3YuXXg2VkhBH
t/xSjYTcHWYomuQn50+7zTu2WCNX3v6a/OOf8+VpW1+X+000gth+q0Y6zUXz
ZbEzG+xTS8lW5aBWhzZg8A85U3t6qkWbf3bOxCebMetj6aTvW6ul1KEgYcuY
aPg5nZrodUQlrUsfrFwUmYBM9Z3xcWtVEtC1p+PIM6nYW/VidHEHlaw9M7RN
sy+UuDHY0v7sqUzpHDE78n2JCm/DOtpV+2fKpRF+f/0xPQtfnR88uGm3TIl4
nrHkxgstxtg42tpeUsrgoh/LTyp1WOzp1nf6ZqXcd788bvfwfISXbejp07f+
PU3Z1e9MzTZp+a68c95arUz16VLrrCuWoY4POxztoBV/ReqBW1OLZI7yfbvf
T2WLdm9d5LL3BRJ4r0Vri4BsOXbbZ+qTYrOoB/Zq3qNbtvxZd7dNwDyT7AsZ
1eS7S1nSssfM3z42Msrt0zMtPTdniU9y6KQvV+bJh7aeFrF9s+TgtUU3vzqR
K52WhdQV/qqRZp3HrrLtppVxP6S9Px2pkYWend+PDdfIko/m1398o5GSnf8k
zryTKVudDtR+WaGWt39XdFxqrxCjurymf6JaUkJC5lX1TZETVQ+qp45Qy4Cm
ozdZVsXJo8HvH619oJKzOR+0/XSR0ji8RVVKhkouuAYFa3ZslL7ne1buGqeS
5jVP/fePXy1TbEbdKX+SKd2D1pztZjda1nrOvPEiK1MsM1pHDnm5HCllK662
csyUyX0Twl1iA7Hr06byoS+V0qzxF6OtWkfgP9PSzrvkK+VP/xOhD2bGojbb
fDpgulKmVjVwO6ZKQpvH+4+r3itk5+yJI/V30uvRvPzI3iKFfLFMkg+3yoTr
1ge/3JijkAMd7n/YsVuNZ9q/1j3/N0NWX/53dc68bAwe1slryKIM6ZTQ7XbC
+xz4lzu6++9NlwsOE5w26vTYu8rXdU/LdAl/u2Sfl4MB7xrkznizOk1cwx49
rVm1TdKddhl2vtdIqMF1T7BNsfyoPq67VKQR88lTYZ/rdfmVqpvZz+do5MKf
wx0TAgvk1eAaVUsLjby0KmreuqdZrMMbKIb8oJavhra/ob1ilBHnbVJnL6rH
3ZJmY7+v1xXzbQYl+n+plsu1Ty+6LtZLiOfE2My9Kuq/HOo/FfVeNvWeivpO
TX2XST2npJ7LpH5Lp37LpF5Lol5TUp/FUJ8pqce2UI8pqb8CqL8U1FtLqbcU
1FeO1FcK6qm11FMZ1E+bqJ/SqZeiqJfSqY/iqY/SJNq6x4ze21LQfd2gFMcW
afJq4lBN5EYFPBsviIlflSoFH2ZZ+nZUodgQFXbueIq4/uQb6HFYgyejdwU2
65IijddkPJi+VItB12+um7ExWfZ3/9FlTEMdfDc08Eq/kiSrbv9H+hflYXeT
Qe5XbJOk+ZR32Va9jXhjnu/aNi5R4kq7lLZ7WCwttcm9DsarZNe11I16ZZEM
eWzoVjFMJdff1jn0QaHMtvu5c939TPmn0/ovS1+YJWDrhQ5d0zOl14TKy/Z5
JlFf+r2dw9hMmeY5U3tsulF+7vim1dJqpTxqGXZc8TpPbno3ax6pUYrdgsVz
zC46eb+nWxPTd0rqAS31gIL8P4v8X0G+ryLfV5DfK8jvM8jnU8nnM8jfE8jf
08nXo8jX08jPQ8jP08jHfcjHU8m/ncm/U8m3F5Fvp5Bf+5NfJ5NPh5FPJ5M/
x5A/J5EvJ5IvJ8ohJ0xIOpiG7s2fZC4fkCjpFcdaDotUwrO4XUpBTIJA9fuW
Hr3UKIZDzOPKeKmd9m9NqzNZePLb6rB+o+LF3LCb++fVORgUrApckxknrgcd
LtZY6eHb6ui6nTWxYhmwZExFaT52b6/2fD45Viqsj11/VFJ/3t+3cx9iipH9
Va7+Y5YUS2r16m3nrJVyr/Hp0SebF0npiIiCJ8fr8cV2RMMZhwrkSrTK0MxX
Id84F124vsYsLy+X6AZ2Uci8gPYqj69M0mdM+JCczAx5P8hq/6U0g6y+Xtyv
oiZdnIKfOd17qpedG6526+qULllHLt7+yylXXjSp67DUlEZ+mE1+mEo+qCEf
TCX/yyT/SyHfyyDfSyG/Sya/SyafiyWfSyJ/20r+lkS+FkS+lkh+5kV+lkA+
1p58LIH8ayX5Vzz5VjD5Vhz51VbyqzjyqTjyqVjyp2Typxh5HbrU7kV5Br7+
oSg3YlKMDAyelfg4KRPLna5kiiFa7g7yfffrIA0Kqz4mN/wYJWmP0r1PXM7G
n2F9Yhxdo8RBX3qjLCAXtjazw+JLI6V27n8cDe3zsL4sNPBck0gxWr3Yk3bA
gGWaabesz0TI9qr4Nke/MeGP84az2tAt8sQ6bfjyO0XyVUD6/NJJadJ69Ke6
JwmFsrj5L861hlQZ5bH+dIB9geQXP5xs9zFFlkZVpv3zyCRVaDkhyDVF4otm
zo9VGaV3xaiR+0qTxV0VNr5TbL6sCvYc8r5JsuysWPyfgVU62dEqvd8YzyT5
2Gvc0vH1PO759gPdwo8kki9kkS8kkh+oyA8SyAeU5APx7P9p7P/x7PeJ7Pdx
7O/R7O+x7Odh7Oex7N9+7N8x7NcL2a+j2Z9d2J+j2Y83sB9Hsf9uZv+NZL+N
Zr+NZH9NYH/dyn6ayn4aITYLjmVur1VgjP6U48iT4XK25e8NtCoV5ErHEYc2
hUnImc9+8fZZmNzYt8+EQaEyIOLr+0F3tLg0+lT7k/dD5LcRDrM8w3WYs6Hj
F06aTZL63OOoS7d83DZveHth6kbJv3bUpvtyI5bcOvmH8+cg2VTq7Jy924RH
Vh1vXdsdKJ2nnH6X4FokHdpNX3JxeaJ85zNCWjcqlEU/BM9vcThB1iqKEnN+
Mkuek9F5lk2CKPe2d+m5zCT3qy5MVvrFy4HbcR13tjRKr/A3Dr9eiJNjH56d
XBWaJ9423Ue27xMnLb+75Lq5vpVtL5s2ZMHWWPFI3vU4ebhWaqYF98u5E8P+
oWH/iGG/yGS/iGZ/ULA/RLEfpLAfRBH/44n/kcT7SOL9VuL7JuJ7BPF8NfF8
C/HbgfgdTrxeTrwOJT4HEp83E4+3EI9DiL+xxN+NxNsk4m0w8TWd+Boke2qd
m7t/VGLUvfGu/v8EiFfJhrBpeWocbatyfPOjv7Rflv50FLLh6FQ9fLOXn5zp
UOrW72EO1O9Cp338doNsulx+rn28HsZlfQY21K2TAQnPR1oOMGDX+ctWzSzX
iI8hfu6Hx0YcsAutabPeWyaF2aT4jTTjlK53ecebnjIj7NPB0suFYrP3S+/q
LTESaFgfMzKiQBY62y2xvR0tupOV02WQWfTV7vN97KLlxJ8zradWGOVedIJz
aWqUXO8Q/ktBO4P07Lp7cu0fkdJrmfu0n/304rX/roPdxEgJKBlXcaY8R2YV
tNxQbb9Vjtd28bltmy03bnku8Xm2hXiiJp6EEz+UxI8w4kU68SKU+JBEfAgh
HsQQDzax/rew/jey3gNY70Gs72Ws70DW80TWcwDrdw3r14/1uon16sv6jGR9
+rAe41mPa1l/Kay/Vaw3BevNS2Yl34traanCWmw4O3/VCrH47vPrumINauZ8
O/uIcan89KGr17OpWlj2iW9THrBIVvw0/tc7Nbno8u63a3cd50m7NR7fncvI
w/DzQ9Q1NrPFU3F04eKORmjtm+58f3WSjPVxVlxba4Li55WLh9bYi/WUe2en
HjYj8q+zjcMKGkhEfaO+Ma1Q+u9IrGg2fIsUXSuavOSDWUrvVV5Mrw6T8rft
W/25zSTD2w073DYvVF53ir/lO98oB50Sd2W5bJaRETUTXjbNF4RX6jt9ESLx
Zy5dabhKJ2fK7NLyD26UGy1/WG59SiszHids6ekbLL0XpL3q0yNLrnWsXF/c
K4j3S8X7FcD7pOB98uf9SeX98eN9SeB9Wc/7EcX7sY73YTPvw2qe/3qevzfP
ezbP25Pn68bzXcbz9ON5uvP8wnh+C3heMTyvOTyfRJ7PNJ5HGs8DfP9Kvv++
UtNrw7/SQo2yX/7OcYnpibyKtA0/lmUhRF18ds2H8XBW/VCZNzcHzYsHLNcs
nIp/p5XPSH2rwwsL/DXmNxeUNXx+KDQnHzcHP/tmYJMF+NYjXjM834ij7lk+
ne3d0XS0TfnOv0yYe9p4o/HuZXhgXWzZa2IBnNzfvv40xRNlVesn1p0ukL41
DZ45+gTKrcb3msYFmWVX9wUV57oHyL8DnK+16GUSu3m7Ls644Scz9OEjvikw
iF+7RiGmdr6ie+R+xsEiT8LDf1i4PdxHng4av2C2R64kPl4w+qfHa2R0cNfq
5QezRe3csNMvzqsk8cinkMAOGjHu3/VR9nvx92Xy963g8zP4/KV8XjKf58bv
x/H7rvz5rfz5Wfw8mJ878s8r+efhYvH//cfPwc/B7/PPjuDzwefz8zh+7gr+
/cC/H38+gz+/FPz3gf8+fl/D73uB7wd8P3xeLp+3Bny/4Pvl8w18vi94PuD5
8PeZ+fsC/ne+4Pn+7/yF5y+8H8L7Ibw/wvsjvF/C+yW8f8L7J7yfwvspvL/C
+/u/+y283/+7/8L7D9aHsD7A+hHWD1hfwvoC609Yf2B9CusTrF9h/YL1DdY3
WP9g/YP4AOIDiB8gfoD4AuILiD8g/oD4BOITiF8gfoH4BuIbiH8g/oH4COIj
iJ8gfoL4CuIriL8g/oL4DOIziN8gfoP4LsR3EP/5/u3B/iDsDzyPPJ7HbLC/
CPsLz0fL81kE9idhf+J5qXheK8D+JuxvPL8Unt8qsD8K+yPPM5Ln6QP2V2F/
5fmu4fn6gf1Z2J953st43oFgfwf7O89/C89/I8gPQH7A+5DE+xAC8guQX/B+
KHk/wkB+AvIT3pds3pctIL8B+Q3vj573JxLkRyA/4n0y8j5FgfwK5Fe8XwW8
X9EgPwP5GcjfhPwN5HdCfgfyPyH/A/mhkB+C/FHIH0F+KeSXIP8U8k+Qnwr5
KchfhfwV5LdCfgvyXyH/BfmxkB+D/FnIn0F+LeTXIP8G+TfIz0F+DvJ3kL+D
/B7k9yD/B/k/qA9AfQDqB1A/gPoC1Beg/gD1B6hPQH0C6hdQv4D6BtQ3oP4B
9Q+oj0B9BOonUD+B+grUV6D+AvUXqM+E+oz1ZmS9BYH6TqjvWH861t8mUB8K
9SHrMYv1GArqS6G+ZH0qWJ/hoD4V6lPWawLrdSuob4X6lvW7mfUbCepjoT5m
PbuwnqNBfQ3qa9a3H+s7BtTnoD5nvUez3mNBfQ/qe9Z/Gus/HpwPgPMB4oGK
eJAAzhfA+QLxIYf4kAjOJ8D5BPEin3iRDM43wPkG8cNE/EgB5yPgfIR4Ukg8
SQXnK+B8BZy/COcv4HxGOJ8B5zfC+Q043xHOd8D5j3D+A86HhPMhcH4knB+B
8yXhfAmcPwnnT+B8SjifAudXwvkVON8SzrfA+Zdw/gXOx4TzMXB+Bs7PwPka
OF8D52/g/A2cz4HzOXB+B87vwPkeON8D53/g/A+cD4LzQXB+CM4PwfkiOF8E
54/g/BGcT4LzSXB+Cc4vwfkmON8E55/g/BOcj4LzUXB+Cs5PwfmqcL5KfM0n
vsaC81nhfJZ4m0O8jQPnu8L5LvFXTfyNB+fDwvkw8TiNeJwIzpeF82Xicwzx
OQmcTwvn08Rrf+J1PS/+73xbON8mfjsTv1PB+Tg4HyeehxDP08D5OjhfJ74n
EN/Twfk8OJ8n3iuI9xngfB+c7xP/s4j/CnA/AO4H2A907AdKcL8A7hfYH4zs
D0pwPwHuJ9gvzOwXmeB+A9xvsH8UsX+owP0IuB8B9yfC/Qm4XxHuV8D9i3D/
Au5nhPsZcH8j3N+A+x3hfgfc/wj3P+B+SLgfAvdHwv0RuF8S7pfA/ZNw/wTu
p4T7KXB/JdxfgfstcL8F7r/A/Re4HwP3Y+D+DNyfgfs1cL8G7t/A/Ru4nwP3
c+D+Dtzfgfs9cL8H7v/A/R+4HwT3g+D+ENwfgvtFcL8I7h/B/SO4nwT3k+D+
EtxfgvtNcL8J7j/B/Se4HxXuR9lP9eyn6eB+VbhfZX/NZn/NAPezwv0s+20m
+60C3O8K97vsv0nsvwpwPyzcD7MfR7AfK8H9snC/zP68nP05E9xPg/tp9uvV
7NeZ4H4b3G+zf0eyf6vA/Ti4H2c/T2E/V4P7dXC/zv6eyf6uBvfz4H6e/V7L
fq8B9/vgfp/9P4/9Pwv0B4D+APIBE/lAFugvAP0F5AcF5AfZoD8B9CeQLxST
L2hBfwPobwD9D0L/A+iPEPojQP+E0D8B+iuE/grQfyH0X4D+DKE/A/RvCP0b
oL9D6O8A/R9C/wfoDxH6Q0D/iNA/AvpLhP4S0H8C+k9AfwroTwH9K6B/BfS3
gP4W0P8C+l9AfwzojwH9M6B/BvTXgP4a0H8D+m9Afw7ozwH9O6B/B/T3gP4e
0P8D+n9AfxDoDwL9Q6B/CPQXgf4i0H8E+o9AfxLoTwL9S6B/CfQ3Cf1N5E+5
5E8q0B8l9EeRT2nIp9Sgv0roryK/yiC/0oD+LKE/i3wrjnxLA/q7hP4u8q9g
8q/69/9ff5jQH0Y+1od8LBv0l4H+MvKzIPKzbNCfBvrTyNdiyde0oL8N9LeR
v2WQv+WA/jjQH0c+pyafywH9daC/jvwul/wuF/Tngf488j0D+Z4O9PeB/j7y
PzP5nw70B4L+QPLBIvJBPegvBP2F5IfbyA/1oD8R9CeC/kWhfxH0Nwr9jaD/
Ueh/BP2RQn8k6J8U+idBf6XQXwn6L4X+S9CfKfRngv5NoX8T9HcK/Z2g/1Po
/wT9oaA/FPSPgv5R0F8K+ktB/ynoPwX9qaA/FfSvgv5V0N8K+ltB/yvofwX9
saA/FvTPgv5Z0F8L+mtB/y3ovwX9uaA/F/Tvgv5d0N8L+ntB/y/o/wX9waA/
GPQPg/5h0F8M+otB/zHoPwb9yUJ/MvmylnxZC/qbhf5m8mcV+XMO6I8W+qPJ
p1PIp3NBf7XQX01+HUV+nQv6s4X+bPLtteTbOtDfLfR3k38vIf/Wg/5w0B9O
Ph5OPq4H/eWgv5z8PJH8PA/0p4P+dPJ1Jfl6HuhvB/3t5O/Z5O/5oD8e9MeT
z+vJ5w2gvx7015PfG8nvDaA/H/Tnk+8XkO8bQX8/6O8n/y8m/zeC+QAwH0A9
UEI9YATzBWC+AMwfCPMHYD5BmE8A8wvC/AKYbxDmG8D8gzD/AOYjhPkIMD8h
zE+A+QphvgLMXwjzF2A+Q5jPAPMbYH4DzHeA+Q4w/wHmP8B8CJgPAfMjYH4E
zJeA+RIwfwLmT8B8CphPAfMrYH4FzLeA+RYw/wLmX8B8DJiPAfMzYH4GzNeA
+RowfwPmb8B8DpjPAfM7YH4HzPeA+R4w/wPmf8B8EJgPAvNDYH4IzBcJ80XU
R1nUR3lgPkmYT6JeUlIv5YP5JmG+ifopgfqpXmf8Nx8lzEdRT4VSTxnAfJUw
X0V95Up9ZQTzWWA+i3rLl3rLCOa7wHwX9Vc09ZcRzIeB+TDqsTTqMROYLwPz
ZdRnKuozE5hPA/Np1Gs51GsmMN8G5tuo3/Kp38xgPg7Mx1HPmajnzGC+DszX
Ud8VUt/V8/L/5vPAfB713jbqvQIw3wfm+6j/tlP/FYD5QDAfCOYHhflBMF8o
zBeC+UNh/hDMJwrziWB+UZhfBPONwnwjmH8U5h/BfKQwHwnmJ4X5STBfKcxX
gvlLMH8J5jPBfCaY3wTzm2C+E8x3gvlPMP8J5kPBfCiYHwXzo2C+FMyXgvlT
MH8K5lPBfCqYXwXzq2C+Fcy3gvlXMP8K5mPBfCyYnwXzs2C+FszXgvlbMH8L
5nPBfC6Y3wXzu2C+F8z3gvlfMP+L/wPAy/lv
       "]]}, 
     {RGBColor[0.6, 0.24, 0.4428931686004542], PointSize[Large], 
      PointBox[CompressedData["
1:eJxdm0+LW9cdhkVLP0F23eUDdJ+GYF6MaUtLuwh42U1AdFUMBW3chajhYlDj
yJatmVjBUWYUeeJxvOumWbmQr9ESQkhTM3hVaLvre3PPPee+jzbmyTnn9088
uXekqzffu/Xu/Aez2exvP5zN+n+/f3394uUX/51/+YXOXn7PH3ye/Pbz5G+f
JW8+S752kfzqmHzyafL1Q/Lrs+TdJ8nvf5z8zUfJ7zxOfnSSfPUw+caD5Lfu
JX93N/nDO8n3byd/dStZN8nCfiGekE+oR6hX6EfoF/tfvHz/N3969fMff1Lm
9zz5/mXyO8+Sv7tIfvQ0Wcfkq0Pyh+fJN86Sv9onv/UE9e1Qzynyb5Fvg/hr
xFvhfIf9S6wvwPNkv7AunBfiY70T6sP+tdAfzm+Te59/8dM3L//5ZODe5yn3
Pk+593nKvc9T7n2ecu/zlHufp9z7POXe5yn3Pk+593nKvc9T7n2ecu/zlHuf
p9z7POXe5yn3Pk+593nKvc9T7n1OFvYL8YR8Qj1CvUI/Qr/CPJLt82//fev3
X+4+Kvkvk+1zsH0Ots/B9jnYPgfb52D7HGyfg+1z1rdDPafIv0W+DeKvEW+F
8x32L7G+AM+T/cK6cF6Ij/VOqA/710J/OL8V5pNsn2efPP3rP379eGD7HGyf
g+1zsH0Ots/B9jnYPgfb52D7HGyfg+1zsH0Ots/B9jnYPgfb52D7HGyfg+1z
sH0GC/uFeEI+oR6hXqEfoV9hHsK8kP/y5eFXf//R/2anZf1Zsn0Ots/B9jnY
Pgfb52D7HGyfg+1zsH3Oek6Rf4t8G8RfI94K5zvsX2J9AZ4n+4V14bwQH+ud
UB/2r4X+cH4rzAfxdsn2+Wf/eePdN/7yaGD7HGyfg+1zsH0Ots/B9jnYPgfb
52D7HGyfg+1zsH0Ots/B9jnYPgfb52D7HGyfg+0zWNgvxBPyCfUI9Qr9CP0K
8xDmJcwT689e/uv8lx//5Hebkv8i2T4H2+dg+xxsn4Ptc7B9DrbPwfY56zlF
/i3ybRB/jXgrnO+wf4n1BXie7BfWhfNCfKx3Qn3Yvxb6w/mtMB/E2wnzTbbP
w/36/YGvXSS/Oibb5+Drh+TXZ8n2Odg+B9vnYPscbJ+D7XOwfQ62z8H2Odg+
B9vnYPscbJ/Bwn4hnpBPqEeoV+hH6FeYhzAvYZ7CvJF/vN/+c4n3NLnebxeu
99uF6/124Xq/Xbjebxeu99uF6/124Xq/PebfIt8G8deIt8L5DvuXWF+A58mz
8X67rgvnhfhY74T6sH8t9IfzW2E+iLcT5ov4++Rr4/3Y3YFfHZPtc/D1Q/Lr
s2T7HGyfg+1zsH0Ots/B9jnYPgfb52D7HGyfg+1zsH0Ots9gYb8QT8gn1CPU
K/Qj9CvMQ5iXME9h3sL7gXjj9flO6e+YXK/Phev1uXC9Pheu1+fC9fpcuF6f
C9fr85h/i3wbxF8j3grnO+xfYn0BnifPxutzXRfOC/Gx3gn1Yf9a6A/nt8J8
EG8nzBfx98L7k/xq/P/1Hwe2z8HXD8mvz5Ltc7B9DrbPwfY52D4H2+dg+xxs
n4Ptc7B9DrbPwfY52D6Dhf1CPCGfUI9Qr9CP0K8wD2FewjyFeQvvh/B+JVef
/1DyH5Krz4Wrz4Wrz4Wrz4Wrz4Wrz4Wrz2O+DeKvEW+F8x32L7G+AM+TZ6PP
dV04L8THeifUh/1roT+c3wrzQbydMF/E3wvvD/KdJ9vngd8b+Poh+fVZsn0O
ts/B9jnYPgfb52D7HGyfg+1zsH0Ots/B9jnYPgfbZ7CwX4gn5BPqEeoV+hH6
FeYhzEuYpzBv4f0Q3i/h/UT+w/Dv+LLPwTfOku1z8FtPku1z8HenyfY5822S
7XPGW+F8h/1LrC/A82S+7DPOJ9tn5E+2z7l/nWyf8/w22T5nvF2yfc74+2T7
nPnOk68Oyc3n4b83nwduPg/cfB64+Txw83ng5vPAzeeBm88DN58Hbj4P3Hwe
uPk8cPN54ObzyMJ+IZ6QT6hHqFfoR+hXmIcwL2GewryF90N4v5KbzwOffIp+
6vW51HuW3K7Ppb8nye36XOZxmtyuzyXfBvHXiLfC+Q77l1hfgOfJs3p9HteF
80J8rHdCfdi/FvrD+a0wH8TbCfNF/L3w/iDfefLVAfmPye1+e+B2vz1wu98e
uN1vD9zutwdu99sl/8Pkdr9d+ruX3O63Sz93ktv9dpnHreR2vz2ysF+IJ+QT
6hHqFfoR+hXmIcxLmKcwb+H9SG732wPb52D7HPzqiHrr389lHvvk9vdzmc8u
uf39XOa7TW5/P5f4a8Rb4XyH/UusL8Dz5Fn9+3lcF84L8bHeCfVh/1roD+e3
wnwQbyfMF/H3ye3v55LvPLn6POY/Jj96mtw+Dxu4fR42cPs8bOD2eViJd5Lc
Pg8r9T5Ibp+HlXncTW6fh5X53E5un4eV/m6Shf1CPCGfUI9Qr9CP0K8wD2Fe
wjyFeSe3z8MGts/B9jnYPgfb5+BrF5hH/Xy79PckuX2+XeZxmtw+3y7z2yS3
z7dLvBXOd9i/xPoCPE+e1c+3x3XhvBAf651QH/avhf5wfivMB/F2wnwRf598
4wz5zpOvDsh/TLbPWc9Fcvu+auD2fdXA7fuqEu8kuX1fVep9kNy+ryr57ya3
76vKfG4nt++rSn83ycJ+IZ6QT6hHqFfoR+hXmIcwL2Geye37qoHtc7B9DrbP
wfY52D4H2+fgzWfor37/XOazS27fP5f5bpPb989l3mvEW+F8h/1LrC/A8+RZ
/f55XBfOC/Gx3gn1Yf9a6A/nt8J8EG+X3L5/LvH3yfX6POY7T67X5zH/Mble
n8d6LpLfeZbcnicp64+T2/MkJf/D5PY8SenvXnJ7nqT0cye5PU9S5nEruT1P
MrKwX4gn5BPqEeoV+hH6FeYhzCu5PU8ysH0Ots/B9jnYPgfb52D7HGyfg+1z
8LfPMJ/6fFiZx2lyez6szG+T3J4PK/FWON9h/xLrC/A8eVafDxvXhfNCfKx3
Qn3Yvxb6w/mtMB/E2yXb54y/T75xhnznyVcH5D8m2+es5yLZPmd9l1ivz3uW
eCfJ7XnPUu+D5Pa8Z8l/N7k971ny305uz3uW/m6Shf1CPCGfUI9Qr9CP0K8w
j+T2vOfA9jnYPgfb52D7HGyfg+1zsH0Ots/B9jnYPge//RzzqM9vl/luk9vz
22Xe6+T2/HY532H/EusL8Dx5Vp/fHteF80J8rHdCfdi/FvrD+W1ye367xNsl
1/vtMf4+ud5vj/nOk+v99pj/mFzvt8d6LpLtc9Z3mfzNc8Srv8co+R8mt99j
lP7uJbffY5R+7iS332OUedxKbr/HGFnYL8QT8gn1CPUK/Qj9JrffY5R5Pk62
z8H2Odg+B9vnYPscbJ+D7XOwfQ62z8H2Odg+B3/weXL7fVWZ3ya5/b6qzHuV
3H5fVfYvsb4Az5Nn9fdV47pwXoiP9U6oD/vXQn84v022zxlvl2yfM/4++cYZ
8p0nXx2Q/5hsn7Oei2T7nPVdJtvnrPcF8tffS5Z6HyS330uW/HeT2+8lS/7b
ye33kqW/m2RhvxBPyCfUI9Qr9JPcfi9Z5nuS3Ps85d7nKfc+T7n3ecq9z1Pu
fZ5y7/OUe5+n3Ps85d7nKfc+T7n3ecq9z1P++kXl/wNCl/Fc
       "]]}, {}}, {}}, {{}, 
    {RGBColor[1, 0, 0], PointSize[Large], PointBox[{{540., 110.}}]}, {}}},
  AspectRatio->1,
  Frame->True,
  Method->{},
  PlotRange->{{840, 240}, {-190, 410}},
  PlotRangeClipping->True,
  PlotRangePadding->{Automatic, Automatic}]], "Output",
 CellChangeTimes->{3.559375127665782*^9, 3.559375171910616*^9, 
  3.628060838538216*^9, 
  3.628074751490931*^9},ImageCache->GraphicsData["CompressedBitmap", "\<\
eJzsvQdUVFm2P1xSgWjOOcc254CoiKAkEckZwRxRREQEBMk555xzRoIiCkbM
Odt2nHlx3pv/vLBm5s13fueeQ11tbbXfF9631uvVhUVRdeucvX9n572viavn
np0HXT33urlOMjjqemTPXrdjk/QPHyUvSftJJP32kIfjJAme/00i4T/+Rv7/
2178wCsff76M/jNY5a9//Wu3trZ2xPHjx53z8vJG/fzzz/iL6n/8x3/4nTlz
xrKioiLI19cXv3/y9Tn0WgPYl//taz8/XViKW1ZW1q0lS5bg391paWnq//Zv
//bVS5khXGvE73//+7jDhw9blZeXnwgLC1tw7969r77WTHotqezPf/5zk5GR
Ef1Nhf7U/A3XGWRTWloa4+Hh4R8QEGBXXFz8tesZKDBuuXA16V/+8hc8m/ns
2bN6U1NTPN+RnZ29vaqqCs83tbe3H4mNjf3U6x/h2dd8nPFswL/8y7/wlay6
evVq0v79+7/2Upxnme7u7msvX76M36a/ePHi9uLFi7/6WrPotQbmOzk5AQO/
ZWucX38/bNiwSW/fvh38T//0T383fPjwr70O49dKgdAjf/e73/1RS0sLv3Xo
6emN/umnn/Bc649//OON5cuXf+p1gTjScd9///3f+AGX0p9aWNzXXEqgzQCN
P/3pT78fMWLEb1vJ4NdTpkzBJfDbkH/8x3/8N3V19a+9FGeTRWVlpWtOTg5n
01ddg7HpyezZs4f/3d/9nUFra+vzGTNmfO11GJtW0H8Ug/75n/8ZguPN5MmT
8Qr+xeETzr3sp9GjR//yZSl/mT6m0Z9yHIuDCQkJ/f7rv/4Lr1CeCe9X4x/n
n/mSywrkl2/o7Oz8h6FDh4rfLvnq1al9P27cuC0tLS04wJGenp7XV6xY8Rv3
KyxM0f9f//VfS21sbPjrv+FKglBRXXj37t1gHx+fH8eMGWNdVlb2W7faX8zZ
gebV1dUvpk+frt/W1oZXvp04caLav//7v+M5eMSP+EdfF7Amm/Du3TvT+vp6
zk+mDb7qUgK5Bg38wx/+YFtSUoKTGHvkyJGvXRI7jQ0mJiYQ/9j401mzZi27
efPmV+9utiAYKiwtLfnfvubz7CBCZn83fvz4QgcHB64TvuYy78tLaBMcRPzW
vmnTJghAPAdg7y1YsOBTrwuSRQpsg1uiU6f5NZdhWBwMafEXqVQK5PgEBwcr
/vM///Nrl8RYLtXr6OjA7zAoJNLfsCbGJxhH2N/XroPx6c6iRYs8YmJioKcK
HB0dv/YyjE/MgAT3cCX8Nvfhw4d/GDiQvgFinR9eLNY7NDT0k68LGxsILSo2
SL7qGozI/D30wRj/VddhVp9vUFAQ8EeR/Fuuww6oSUNDA1cBY3788cfkffv2
ffXeGOcg94f9/d///dB/+Id/+OdBgwZ97XXetyCX37hxo8TW1vbdhAkTPCMj
I/Eqdht4+vRp2M2nzp49y5XUx15nTIMgw3HmRP+aS3BhuP7ixYuQ9j+MHTs2
18XF5Wuvw8yJNT09PUD20t7e3t+4lMHbampqIJOfzZw5Ew++ta+6FuMXXjsd
GBgIBbs3JSXla6/D+FUqIBJc70N2p/CnL/H0PvV8PNdiEmMJ/W+88D30+bO3
39KHGv35v6/972v/zdf6/S/G/ve1/+8wNuEjn1n6/8JrQ///si7657/hVX38
kH56yfRNmz+zr/9903/nTf9jmSGlP2Wz71y5s/tiTqP7xdym8fdvP7T7+Mu2
X/XumZ/5bhX6U3GiI7Hqzxnrj/0tfa0HHn/M2uS1vbvivM2v/9n6v/XpGb9Y
m+K9tZHH0t7OG39N1zkqw+ck0j9kG3iPfHDvCf2zpUA8/hbhHR95n8UXvu9L
rzftF8uWf7hs7/bEKolC+KzN5dL2vr+xteDvnBoS2Ufet/0L3/el15v6dWu2
6K7o+JLveO99v7Lm33S9X675S+Ax4uH9L2Jn3/s+A4+vvt4v4fE/+MTRpf0/
KX+m/88Stf83v8mAvknz7uMnX/bOKecvX/7cO6ly6id/9OJlP9OM7IzPvX2T
AEvVB89fmKVlpq0tryqTfO4zegKv1O8/fbY9JS15ZXVdleTNd69/AQwtxtOL
Vx7vzsjpds/K7Rl/7fYzeo0lwvdi71aJKQmLG1oaJL/CZ00GzPjEi3/esD7j
b+vWpuPxR/1NWdtLKm7QSy4SLtn/9sNHNvFJcXNbO86Rq3ywsA+uq8FOZVvn
g7+u16HXJaeS/vzDZoPskTfvvVDue77wZsXD5y/s4hJjZ1zoOi+RfdkXeMcl
XuSLJtKKfoFNYen19wk7V3iz7PGr14YZublrKmsqiKD9zV9gQSjz/hd80/cF
rwzTc3LXlVaUEqn43yLRiN77Lz78Ahm+wCg9J4d8QUm/1+9efe47PsNeb2EJ
ag+ePR/Y++DhsGu370hk9Kd06PW7dwfcevgID4kK/Smd1XL+wtSOS5e17jx+
IilSrsg4LbtvRaqfWdEnsOshkARXG3Lj3v2JnT1X5jW0tq3Or6jdnJJbaBWZ
mOoWEBrpHBQZYx0Rnyw3j0nJkAzYHp2cbhMel8QftmFxSQF7DnlYRCelOQRH
x9tFxcUbZOXnL6+oq5/WdrFr2LU7d6VPXr/JFq09NSt7PVu7mmjtakKEDJEq
RBcROtpaV1fHY/1flROXfYQOvvRnf607jx5PutDdY56YlrbPLygIq8ZGrSIS
UrYk5xSsyauomV/V3D7p3KVrQy7ffii//fytZKDk/uvvJVqDeu4+ntLcdWVJ
aX2LXnpBCScSPrspPb9kaWldM/4OgvZ7+uZtqsBtAHR9SXkxdixRF21ZXVgm
Arh9gWkWDP6qlPLHtntCgKPGvafPsF1syzQ+Iwf8tAmPT8byVxZW18+ubbuo
de3h8373Xn0nGUu3qaly9+U7bH1qU2fPsuLaJv20/GJLslWXoIgYo6SsPGxz
fFvPDcWtZ28kCcIe59efa7VMSkmUvvr2JTloyj0KiYkPksvyA4mJiX3RRh4o
ZEmLr0rTfmzrRwVoqxDcjezpvfVNU3v7hqzicuDV6WxUnH5aXvG8qpaOMeev
3cIWZtJdq8tvP3szrv3KTewOu3QNDI+2iEpKW5tbVj2j4fylgVfuPZZEK3dr
nZAcr/H4+SNy5JW71RDMM3GaAY/fkK2kr1HbdPfHD7BgrKjKHr18hd3Yh8Yk
mMWmZWnnllcTpnYSrD6SLBS2pkKYO6yr9/7c6nMdYLx9SEwCp8ScpvYOiGlJ
mLA1CAHb+MQ4zUfPHkro+ZSLtzbww619VSrwY9zaIwD1UxJT4+6Tp4vL6lvI
emNxPkdfuH5bsoruS6F5/eFznFOD1LwinON5DedasZdgYSvYml1cQmz/h08f
SPr/gku/2MpXZcs+tpXdn1Qwsj/p6aYf9AuOW59VXDH00q0HOnQH8uFdvfc2
p+QUilcvCRQuM/PchU772ISYAfcf35cM+KXYAHI+FBtflff5lS18TAnb5hTf
oKvGY72w/hEXb94FVxyDo+OWVDc0EkX1WOIvXGNqe9clh5j4mEH3Ht0lEvRD
SU/FHtLdqMriZ/+r8iAfW/8u4bvHdV29Vrj/YBpduZwZEfllvX3r1xUQBFas
ISrP6WxkrElCRg4UruLhi5enhMuMuHLrtkNEbOyQOw9uSwZ9RtG6059ykEA/
u6AQUnZrdvF5IIGT8A+b9bNH9Nx9Tb98k7AEKZG2k85dvobD6BIYEYMDOvzq
7TveSiOQLCFuzLXeq5LBn1nCDvpTDbpnQV3LOYeQ6Pj5lc3tEOj4shPRCV04
YyrCaugRyy8XiLJFYKhq79PXEBMA5OrS6mqY35Lj3Fx88dIiPiVlTtuFNsmQ
zyzFVZBag27ef2AWl5ZlmJSdj+Mqo18jm93e/XR3StYV97Scq+O7el+OEV7G
QqFkx3Zc6YX2kc+ua78oUdfOK6/5pqb1AnQrHpNbLl3FW4A+jRuPX0C+SSYL
l1Dcevoa77eNik8Ye+n69WPC2kESI2I1ra6qrZQM/czanYW1S8lhXFrV0ABw
YCET6DdoQGfgm6EUludVNesn5ZZah8SlufmGRNsEx6YYx2YUbEwpqJCvzSip
lQzEy9vDk7L0kvPL8diUlFdmFJtZaBqdlmcXFJOMv5OPp26Jzypak1VWP6+0
uXMUEXKyOy++JaujmxrTcbUXptaqsuoarEow3qTaxZWVm/MKc6lh8blNOQmb
Ak2sib2iT2QmGCJQXgtPpzV1dsP+wwYczkQl7jgdGmMekZylSzazuLCubUpd
57Wh53sfS288/36QpPflT+S84mnn7acTG7puzi9tuqCdWVpHNpuJTZlFpuSs
zq5oAJ0Gd995JBnDOfTszfrskgrLyKS00d03bh4SFkZMxTvYn0VyWpLi+etn
wz6zHwfhYyOu3rptnJCZCyMV2BglqDyovzkV57o2pBZWgsou/uFxmxOyixcV
1bePa+6+rXXp/ktyWWxCXXbt6Xdjzl25u7C4oQMccgiMSrQPik7SySipmVzf
eZ3aOcJ1ZZMI9HCsYBPBlNwvrGLM5es3nCNjInXKKsu0iLoZ/lE30l5489zG
tjacLyAcdtdwpQEyreb8lfVpRVX2gdFJNsFxqXg+p/xc15ALt570u/niR8kM
umTVYR03Hy0oaTwPILn6hcWYxKTnLSRbG0bkmWSEcJRhuS4rqW0iJl8s/oXx
zbStdMiNu/ecomOjqFShi/0Vl5UFOuC0bM7My4cPgEMqLFsx4Mr9JytzK5uc
AiITgOFvylsuDui6+3y+sFLZ9WffgeArcyobLcISM0BccJ+coHsS4RJqxAB9
tjGjsAw8hMj90NQRxJoUXhDc1SldPRcJP34dHkIASDaq52YvnBLYv1JyooYJ
tMGBgtUANgMSGt0PXkuW0RXLNbofvgaWyVlOxSGdSIQzW6kUR6TCbXfSXzas
y5CIxSh3UJ2Zg3f/2XObhKR4KipHf2apQihLurCuucUxPDoGFg05zX3KYWZ9
RxdoDurNqG7vUbnx/IdVwlIBiQmNl3qxTBw7oJN9VLq08fwjonvSPxkJcFS6
0AiYLKlvridH9NeXasmgcF+Agml8eg6YN0SgKghMlUdITDyQOa6p+xZBI12q
6tXH3w4mKAYWsAugVSKH/JRoAhs4bDh8hnGZhZAcVqHx6ZCmmxNyisENIJ6e
gGHC9ca0XLlLUJ9PqJI5iwhnekgHCVv3jkro+tUYhb1SKRjkFeZpV1SXE+fn
17cuhEdlcNuh2lcU1TRA7wxWHjaoWmxdPzG3FAdWIgjJ/gMv3nk2tfbCVZyM
JYW1rWuyyuuhIMDQHadDol18QuMtg+IzjSPSizYkFNQsz6g8J5EvzK3rlAyc
n99wcVbxuZ4pFedvjqu5dHdE49XHg8/1vhjYeuvl1PKOG2tSSxstghKynHzD
EzdHZ5Uuy69pASJUrzz+luhoSqrRRLaBtDihYA9VlwM+Tar3oi2MVGuLyitA
KqpqPkcqFgCH8wVZOb3xwmUJo5PazSevmDkfBxpQOg0UlEn/S/dezi5u6dka
mpLvfCosQS82t1I7paRxaVZ1+9yCpkvTyjuuj2y48kjl8tOfCQx6nv9eoqF6
8eH3E6ov3lmeWdlqGpZasMM7ONbmTEy6bnxe1bz8xq5Rrdfu48AIXyEbTHQV
UIPDMrLt2v3+752V90JCf9qomzar49JNMRWmEZMWETnoJ8m4z1DBXPjM5POX
ux2Do+JgsDCAUiqsKqisS7Z2cNZNLawYRBBCOEIFpnCmL/fqxeVWxls67TSK
SCucWHXxNt31RLprdZXuZ78b2nzjKZChk1RUZxEUn+VKULQlKrNkbllzp3rP
wzfserLp1R090ObQ4oTCL7QEmcttQbG/tS82uQVLHXGl95YQxpYC7k5RsVHD
b93rJbv89R1vEz5DMHYeLiZVRsKOZdMaL3Q7BUTE66QX14xov/FAWJyC2A7P
AHd7v8gUk/DUghklrVflXY9/nEn3qap+4f47cB20cD0ZEod/xzddvkUFgZaA
bgURLMvzqpuJho+FIIEFS3xyuskPzUy8OrH18nU4kzA9BCUhRYTKPCE1jQZa
J3xmk1sFOQDZsaakqgoxoP7XHjwTQkQyiEBEDIj4SgO2+wv7VLvy6C2Htp1/
VCqBdNuAttuv5tF9KlQ7H373TWHTZfPgxByrwNiM2ZWtl6TXn30vbFEG7QT5
6HgmMgHagIk5RCuwk3Fd165xJbKmpLJKP78oD5v47FZMha0gUHLMy+eURVRy
OowQtpUh3XceQu8QgFbKiYkkLEYBC3D3yaDw4/uO++km5FePrb18rx/B4yC6
FZn6hQfvhrTcfD6OvDyjtO2aFNuWyGeWtF6BDOMPcmZvS6T4rEQ6peLCzf7t
d97QCwiXkeOcbyRnGMBYkVvVTOUEIwfkKei7oqiaimBhvVJEBkAOhDKZCJIj
GwBGryyvqYXpoPrs1VNyiD5mnJkoiQH3DTuHCS7ISZmMyHcoK9iSUF8MfDio
RpHpxWAaeEp2/x1ZJhVNOLDDmq8/xdZXp5Y2QTzZnwxOcfP0j3U4GZxsFhiT
px+eWi5bG5ddL5Gvi8mq04tMq+SPzWHJZRKpUUhCsYrXzsOnJQqnE0GJZmdi
8nSj0quXphS1zcivuzaIqIL+AsU0z997uyyzqhXwMiIWPExycg4oxaB8DRJz
SsyiUnMGXrn3hFEMXgwEMQKE7PDKqTmQlJ4Bk2BpfVPdwPuP7wlA+hUL0Vh5
JvRyiooQ0YArx2g3qf7iDduzMSnQe4prT95pCECC7zCr5NwVqD7QZmJV5y0A
SYPuRxNPgY/1iQU11qfDM0A2C7+IrA3RGdXzMysuji1vu6/ZfPWtyvk7vyPa
5cJdQnKNlmvfjqo8/5CQ5ipItDEyrcr2VGgaSGcQnlK2IK++EyzRFEgGDq1N
Lq4PdNl/FKKDik2BZFJY3c4BEXFwIlj8V4pozYkjXj7zG861Mjkgx553Rsfn
hwYGlbjn5V8ef+vuY+KL/vrBM1LSSzevuATOMQSHoI1k8AkQsIR9MKLt+gOB
XnJyBt9hAzgSEIQjGq89lgjEUoNCGF3f8wBq0M4nJNX8THTON9lVl7Warrzp
Rwg0ntJHVe3c9XcTSs/dWZFUeM7CPzILl4L4HdTa+4JdSq7W+eC71allTU6n
whNXppe3UKIIS5DhFGJVBgk5JRo3Hr1gRsTy4pqmHWfComAWMqGiSD3uXUis
5PT34nkVVdcmfRFppOsKysrg1pEj+FbSXxkdQJgdpiV8NrYoWJTYyPrEwtpB
xCxSF3QHSALdsSkitcLF60y8FcHQqsT85qG1F59KplN6KAY09rxamlLcZncq
JNXkbFwBcKNGZLG68kjBAHEhxsiqtPJm6iWoC98K9C7NrzkHmTzm/NVbjBQL
KxpbEYalzpZwLKR2adl1//UxS/zew6dfJKcNhevoEBuMWNzZkEWcJrA7EYAD
R6Ax+OrI09XZ5Q12/tGpwIWwIYXs0pMfoWdwJiBZ5uRUd/dvuvJ6ACWHVO3c
je+GV3c+mVLUdFOiMju3hgjueVmVXQszyjrxICQqBAmJcUp+k0gnlTTfUm29
8b1w+ASSAm3kaN4jUqoKZDciRi0EvrACmVbH3Tc4co6nI5LAOIGHUrjfoS67
D1BTkZESURz4aDglnATIKZXsP5AsjuvZlJZfpWTE43MmyhbhOotrGpvMYlMz
qdfASAnBCKmPsA1MRkZKnEBgXjc+v1px8dEPagI2BrTffo3T5ugdlKQfnlI+
rKbzCaOBhqL15vfDye9TCxtuLE4r6cDft/tHZrt6+MS7kIf5qeCcTcGxFSpr
I5KJ5F8Vnda8PDbjHB7W3mfSN4Ql1Ehk+E2iujImvcU4IKLIlX0M752YV3Ub
ko+TXNpx66dphQ3XzQOicsyDk3ImV1zohfQUViqDEHX0jUhCeAOGk7Av6eyK
c5cAXmKl3WckkELyQBiB9JxUCG3Yx8bH+EdFn5MomIdADvIXk3wzCwd3XLpk
HZOYCNuXfx8CNlBAcPD4wcIh25BaWGUbEJ02qbLzFqP3sKbrTyD1nE4EJq5M
KmgZVH/5hUSNEkATx3hJanG72enQPKdjvok7jpyMtfA5mw0aL4/LbJ2cU9E7
rLTpiWr9xe+JgdHSAxO6+fLPI0oaH89PzrtoEBRThs9tP3U2G6JxXFnrXVl7
749kSbi+HMQF/yBCZubVXaWmuKpAXQ0iIzZHZZYah6cVahEHhlEXri9CHaMu
XL/DdwuwIaMEGSExENQHSg8QYR514/aNpZ1dd9+PFhtkj7j36MtkhHA96fCr
QsQaARr+vchoIcI4vP3GQ05lqDX4WEuzqtqIVPhJVUlluKE2vmHpc7OrLsnb
CBVUBeWhaLv5A2TC1tOh+Y6ep5MAxdFF9Q80a86/JS4hqKrWr7n7d8MJpRcm
5l4QYHsyztQ/rADcwQkRGCYfTwhsHBxfBFWFS4oIKp1T1NLtcDoyeWZVezdb
rXRU69V7oCYsXr4rRCzhbY9r77kp0ReUjn5WfgEv4sDjRFLyhT/rvh/w5tD9
hRX4AUGFS9K6DruoeOFr2FfPqW3rhEiA68GXCCMVbtjAtlsv2VbkskuPf4S8
hNUH1QLZyKipGFF94bFuaEK1y9FTCXrBcZUT8qvvgHpTKCFVZY2XfsRLOP+2
JwLSbL3805aklnRAg7NLyEZWnX+0JTSpBNIcsQCGSIQGzEKT8yB5EYhTExYI
OQYawj/kG4FPCg9d/cbjlxI9ZdrJIjk1iWZyadWJRDa759qD3Tm5l7mB8zn7
ZpMotERsSQQd+FcimmZ3NiZZ8/L9VxJhaTJIWxx5rBqukGqf4LoPIK6Jz22E
SBW2LZ9Y0nLbNCiuwIaQZW5KQZdqfed3hAuUbDjVw8qan07Jrri5ODHn/Pqw
xFrgD++VSJ0JrSWqOOn4HaLW3Dc4x+x0SJ7RmchiwzORJRIV8EIiXRaX2Qby
q9ddeEfELK4tB661I1MacBWdiKQ6IoFeclaAm5Z+EZkw5aWXn/ykEHYAG2RR
bu15h9MRyXB1GSv6d917gfjWPIg9RpflRTWNUOSUcrrK3I9TWFT00Dv3b0tm
fxnNYU/q5JZVCWF9pWcE1g8hrhunOQJEiIRsjs4qA07ZiqHhdIh+hqgbVdnx
UMFVzO2fZuXVXsEeoYamZpffAFpVKWk0CVp/GlNYd9/+uH+Kic+ZQudDxxIs
j5/K0vcPKV8RHnduVlLmlTHZxfcHFNe8kkhVKxqJGFaraPhuQEnN64HF1S+H
5Zc/GZFX9nhsVtG9cZlFd6ek5d6cmpp7Y1lkQpvRqcAiXM/u6IlUvYDQyvmx
qRcHV5wjsKZcUavr/G5xQnYHJBK4QxWjsGqZrP3Wjzqx2fXbA6KyYeIyCQOH
jHhJKTgcEhFLEB9DQpCTDfYmjATE9SQblCFD05TMrIXNrU2SOR91JNk5Wl5Z
Vw8Llibf2BVhKCIKMqal5w5nBM4lvCPY4dDajBGTKy/0wnqDriP7+IltCSYF
kZopAOy4gtp7AgPU+le3v16YlNtp6heW73LwWPzWk/759h4nUqal5NyQVzb9
MFxS24q3EXpPScu7uTI8rsX62Ml0SBXYIFNyKm6qkWOkEGgKPUlOQCtOCnFL
awc2dL/kNIVtCHcK4UnlcqXUqiS7IL55H02RO7GKTEihRhajwICr958in0br
m3QEHQi3YXVpVbVzaFS0aUZ2Oo0xzvqMy7mRxRgRqgqNFawKLaVVAbgjwMfX
Mqew+TJipDBFJYzE0Huw6uAJjalof8B2OKLqwmNYEsD5qOKGhwJRVDVqz7+F
uDHz9stzOHI8WTskugF4lVa3/ERWCPoqBhVVv5wXl9pl6BtUvOPA0Ti94NhK
GBmMriDx0visNkgQSArY2xK58K3ALYT51sDYfOgQRtdpZe3X7f2iUoYqj650
VXZFA2LM4iO+uKyhRTezsIxSRVugK4qwdoRHhiHwsaqqtopK9G8+I0Z0laLb
KjYpCXE7/h3ILoDHCKL20ZXYEXDgqdpTKE2ibSFJufC8AF1hh3L4orqh8VUO
x/2SZ2aUXIH8kMgE4kqbLv80I7P0mvGpM4VOhz0TdYKj6scSgdGv5hw0JiWu
rKr5x8GFVS/GZxbenZOQ0b06NKYJhJaZnzidI5Ga+gQUGPkGFuMlIsaJpJDI
1wdF1C6PiD83Ly6ta1ROyUNZdfNPZOX0cgpyLHAZnAPIGFjVWJKcrkimaOj6
AfLEwfN0MjSBAA4phKDDybPJ8CzZfqUIXMCfmdTQdYMsltIFKg1ZGcT7Of3g
yyIuChtNskbp0KBslEaU538Zb9YWV1TqZhaVC9Va3Bp69Bw5RTFOsB6IEM2O
u2/5WmHgQX4gOsKgJ4eRB4UHWOJfeWPXj4wxCojXFcQTAVO2nA4qmZBRcEel
5tzPCkpEDc3SurcgIsht7+GV4rZrb6z1IY8MIy+fYh2/wLr54dEXxyel35UN
y8h5QhRRauaDsckZ98aRlyQqU+KTb0o0ZsQkXF0YGnlh9Zngpq3HTuS77Nkf
b3bMK087JKoBlx6dU/IAZ0wusA2ImJSef8uQsBoqYVF00nkcTcY2sAosWxOV
2qjEnnRAQ/crbiZxUgxvuvbEwS8yGWkZzjY4H4A48rCcbbPqO7pQcEmJv0pg
AS0MiYmLprU5Cz7DNqY6EGVD5gghVn5to8SsPORxhdC/sAbEFBHPGNJy4xlf
K8QWPB94Ilxi4Ln9cb8UnfCkOq3qjjcCx+QqTZd/np+cf9Hx8PEkHBHoV4nA
LtWRuWWPVgSFnrM4cizLYd+h5PWnz9TOjE64Migr/4VkqKS0Co5RSeXPwzJy
n86Kju/R9g9qMPfwzNmxe1/cpoCQigmZhXfokRSYIR9UVPViTUh0I75r45mw
KiyDIUcG02lzUHSZ1cnATJhkjBMIN8Cog2Dju+vffuc1PFQkqjgVoJyRBR/b
cbWXgxyqFPmJwTfu3ZesFNnncQmxY6/evCJZ+BlOrBc+o3HvyVOYvYjncU7A
KTOOycinqQW2BqQaoDQQMuRrXZxWeh4CABYf2SrlBOx6HBIY6hD3DIvj82vu
2hDpAisIlg9DsEZZ3duFYVGdVoePZlgdOpqxKDTyPAg+jtJfoZZf8g60x1lw
3HcwaVVgSPPQgopnjOQQW0ujEttxIBfGJF8AuznJZ6cXdcOfWJCU14k1yRj4
G3teA/wI5fBtTKjuugPw0+ge2y7iMTDNEYrkJF9eXNOINAcl3PL3MsapNF2y
6DMkX6e0m3CIFlQ0tXGSK12BB6/4GiY2XLoJkiPPSVBG9QnMjMOHTwXt8PSP
hZpkVIc/ChUDfxRgY0QgtuELSCorT5/MMdklDxjdtpw+W7r1mFc+gXLsxlP+
VWNSMu4TYoDkqv1KKn+nkVf8LUTT7Ki4nuXkiOj5+FVu9/DMlqg4u+9MkGjt
cHOL2+XiGsUfbjvcYu327Ek1O3Q4z8DTs0znpE/9Uv+AtsnxKb1auUVvVAVu
DsgpfLU0OLzN7sCRVHB0alzSDchPGV2VDAfouLO734Gd+0IGkYWzPQyqbH25
zTckVy8itVKl4/bPjJHQoDDMl6UUtXJGIgYFj12MWxS6LChu6BDqlQRi97/6
4CkqQWhgkjFSt7isSKesspQ6eV/IyGWV9Q0IEYmVD/II1L9AkoatAcVCONOU
kWyt6xILa619wzJobEXGPafOx9Zw8ojAhhUgFaSYgpigxMJqhKU1JyH9sgqk
jkA0ObhqefhoZqaunsPKwJAWRWHZDwQroLeGvKj8xwlJaXdwamwPHkmz3707
xcjjaJG2z6mG+UFnL06Ijrk9MCX1pYpqVjZZvyw750dJXv7v+UOWk/tT/7T0
1yMTEh9Nioq+NTsktHtpQED75mPHSiUqjrt2JRHqHvMsg8LCmWVfq4DQnBKX
fNPkuHehw/5DyYtDIjrkxF6RCitWqW75eW58WhfkJAxAbFQi7FQG3wkBKKOA
iCJAmtEFjj4yRDqxWXU4ADKBhHiKZMmS7JoOTmoUYMGroDYwYwlcSXjylGms
RXd+fcs5dNKowA5c/Bl26yhFpUtoZBTK7Pi1UfED0Uy9GLYG2B1Yg1hUojYB
jjrcMMZu6YKM8s4kM5sdMAC52IJjbXPUOw3aSlHZ+D07G0MKK5/r+weX2x04
nDotLum6QGrV2VHxPZuOe1VsPXw438XdPd7w6NFicHYQ4apkGGWkFCycEhl1
c/Up3yaJitW+/RlEwAcGdZJD/pZeRSb8HJKZ9xw60H7/oZSZSVlX2TdDQm/2
O1tGXNjMEaWNjxmnYB3C8cfJhOnOtgQ0bw5NKl2dkNfERJYUmQM4/RCpnEQo
7kMKTHwqUeuzjbiYlNhLRCn36Nio/g+fPCCvfRGbllfU1qHESXxtpEYRbkS6
kq9Bdv3Z95ahCe9p35XpFS1AGsBHrk7RB38f0SlERIeVNj8VOCWdk1bU7XTI
M3FyWl4vP43weaD7QcO5EbGXpMUVwDbllTrRZTgKNnv3pu93dAo1P3goZ2xs
3D0pOWZkSZRXiqzsH4YlJT/F6xIV+lMxKj7h4bDEpCcDUtNeaaVnvMFhVcnN
+506/YgCp3Otj0+9886dCYAA2KxaUPod4yoO5rajXrlGXieL+pfUvhYWKkVQ
wY74xPNS8rsY9KTQ2pYng7KQOOQQJebwD5Cyk4qbb3F+QoohKEklnEKgpVrP
ozeAPG0MENGclj5cu3OH89MkNSv7m7bzrVTKfo6fa4XPyB+9fIVcNqQ2P3Zz
alovwEIR24rIVWxIKKgW4o3CWpdkV7cjFSDmJ6wBCBmkFpRSVgbjAf4/8YEy
oIqYuEKAhgpfYiLCgpcpWSrXzCt6C1MdWnHdyZN14AWhCPiiCnZNi4i8vsLP
79yWo8dKHHbvTt7h5BC7fbd7NrF1D+wtlshN9+0uMN+zM8fGfUe6vZtLirOL
Y4JEZaejXbREDvkabGxyGMd7VmhYD44x2RXlOSTzmlO+jYAQ/+4BOQWvhGXJ
iAD+HTGqLjjtO5g4Jyqum/EcJ5kYAhlwAjnPESexOXEmHZYo5zmSgrDqYIly
OsKtswmISUcujfMctnqf6814vqS0vlmnsLyCco617s1u7jhvnJWbSXm+9KNh
IsbpFeTkItkrviJqmGlqpuPmI87pmVVt3VgN4qN8hfMzyy8ieEHjCGwn8FnB
aepdMzar1154Z3rSPx9mEQSswGYZIm7QkUyHfs84DHWqHXC2wWnnzsSVp/1a
NNIz3pKrgwvq/cghHBUR+nCF9/FzVjvdMmzdXNPWHTtSu+C0T+eE0KA7A+Kj
UXyTnoz6h7Sk36knxr2bFHym9xt/38t6Rw5WOro6J4Hza4971E8JPnNTTvSv
cGm5ambWdzCgcKCX+fu3QpMz0Mngn8An5CeabUC9vOGdudfpHLj5KmS/wnal
s9KLe+y8/FOH1F16zskyK7e2B6RCfJOTD9UrqGsW0usCmZHWtT0bm4L+Js4O
6FVkqQbcevCQuBh9bgeyYkoh/SuxKiEeIx1y/e4957CoaPjq/FAvLalrQuhb
KIlQRuohWFBGw9c6u6il28ovIpPG/9melicXtiLgh1wBZ/XIkoZHcMQBeHhq
AqWkCErhNI9LTr/HT7KMEHgB8UMcdu1OxskCAxifFRDDG71OVDm5OiWa7d2V
t8jX+/yQmIhnIyhrFYNjI5+DpQaH9pfhAK8nEBgdF/+AsVIrLf2NLvk0zj/c
S9jXEhWBlXgOmeLh6BK4ITC8mrESsDTxCSjQC4mrRBCfsXJaVtl1X0f3E1qN
yrOKiC4yqoJzoPQgkc6iGXoF96Mv9aKimLa2aSij7EurGhopQ+YJVRhgK9oC
UL89u/1C2/LPiOg1So9ma3IGkhvnOTeRQgbnqEfDloFEB4xjiBPOTVQ3wcsR
iyAkii18grIUDRd/YNyUjiuouYtoBgIeEhGlYBbhPMDRYEcEYRRwUt/zePng
5BQiyikjcWCnRkTegJuCAzsn4HS3RmLstwrKSJkiOf6HEVFhj2eTl7WPH22Q
4pBKNMDPtZ4e9au9jjUtJ0d9qY9X20Lfk5045tPOBlwfFh3xtB853nIBDupJ
ce/m+Z3qstjtnoXTDXMMlrWwBtmIhMTHxkc8ChF1GJGe/VhYsRThn707dobP
jYjp4puDoQx3mVhfpYA1o4PNiYD0zUHRpQKlhJ/wi3Z7+EbCs+V0XZFRcQ4t
COLTZB6elEUjc7TIXhnJRJcr5aTQ6StHSTxOtEtEdMTKmvpq2jW24suwgE6z
bYlp6WKo4blxYmYuzW2ztagQJw2lpwtz6y7wNaNgDtkIYm70ik82VJRmTcdb
joWxhbX3EZCH1ObkGpVb+tCGSHB4O3BB2BmDMN90/HiF+cGDOSA+wwKsrjkh
Id2wxkz27ymcFBJ0q196MpER4KI6GMplu9Fu1yJ7J5tkJwfrBDxf5bGvafap
Y92Ea/4nbkj6z/D1vILf55706Fp44vCFxV6HOpYfO3BuxdH9LXr73SusXO0z
nB2sEjYe2Fk5I9D/qmZCzFuJgBbZ8KjwJ4AZXLMZYeHXBKEhA0phAED2qxRX
sL1IB2XnvyAeQMqS4PB2vm0Itg1B4TUI+cJRVBEoBGsGwQBm4FFKDqq/9ML1
eEAcaiK4sIAKpaev694LzplpNeevIl4rRglqa9DzSpvy5gicRkGhTUxC4szz
XR2S1Z9Bx2pWXko+7xgeE0PrYZmkWFDZ1IZSdzFSEYikxoVIsMHfM45IKyKI
OMf3tDS1uN3qZGAGwp4cHUhUAB3IsjEySb+JjL0Me2hSQsotrkmHEtuY8D9t
le/pZpWcXEJlKrGhhxedCTxvv8MlRffo4eph0eFPJAIu1ICLseHB93Q8PeqA
B3M3x2zwenygzx2NqKC3gyQJ4b+TqGpFBr2eSWChe2BXFXlborWLXfraw3vq
R0eEPiArp6yH3IA6MT18pGBIUvIzJiA0MjK/hVe9/cDBbLhojPWQbgiSwdxk
3oYUZilCv9S8YXzHKYGURAaS0wjVgZAM0stPf+K0XEx85j5dK1eeSAR8oXP5
yUV4Y8LFK1cp92YppT0mGdDqgjVfxvdp7V1dm7ILCsWmHfJf0AZiRYUyAryG
gmCxJDMOTiiiJQNM4k0tbLyBECPMOc53uKfgO5IinO+Lo5I6ELrqn1P4mvFd
ytUDghoSRvbxMbF37XbvSVl/9HCNVkLMG4HfCtXk+O8Xn/I+7+honWSxwyFr
nrfHRY2os29VKZ9lWpGBr4eF+D3GY0zQqfvSsYE+5KvxdEDEmZcq8WE/k41R
SPRLCP95OHkbJASuZLXLLXN6UMA1WIaEefg2OQTQ7DOne2AZApRwB9kCpUsC
znQgxgY3ndsPasTPg3NH3PYayAEVYc94iuzPkqjEdk4bFKcAFywqTWmIFNtc
xEEplYWf8q7HPyB/Q/NajCdzy8hZTGKGPpMH0PRouRPjAua7YU5eNs1ZfiEu
0IeIjk8xLtB3t7iI2aJsDShJRQxFLA8mIS3sE5JC7UApDwtefQMMjCquf8j3
PqS85RmiTSLLQbogNqXT4ohnNkjIyQlvHaHLbQcP5cLdEuSBjMiDH2AA2Lq7
puEAC9CQE2h8h6Mfr7PGfcPBXdXDQv2eEMSC2Qo8n+G5+8KqvU5Vxs6WmS6W
xpGO1ibRKuYO5qkSLbxk5GKVzR8m5Hc7G9M49+2GoTa2W+MNyWvaexzKp58+
fk0t+uy3wlXlo876PtyyZ0eJjYtd2qxTnj3S1MSfGHRkaklx38FS2W9rHbrW
51Q9Qw3RKVehSBDN5duUF5X9AOdB/+TpciSTGGrUy+vf2R/xSoGdxSmH3AnK
QmjUilEYxXxO3kGJii7iPTBOoDOHSmuRNEGzGxw3RMg4arSuPXiGtA/l/UwB
AVM6Ll3G/ABajq79GdSsUhaDoD2M1hOIHEV4Jmgv4KhBZyMqGWBX8LUOb7z2
5Ky9+xFUDPGTgPorVBfRXTNJOqCq7RUirqi94KhB3NLy8LFM5CU4OfvnFr6G
sEZUFVaFitLQg/0HS1KRkvADO+Lg08qj+5uhPLSP7G2AmCCrAH/VIB5gXEDY
WNuaJei52xYsOrSjcYL3/h7NQM/H6pKwk28k6iqh3q8GBRy9N957/5W5Hu6t
+jts8l0tjMLNnLank7c3jQg5/YhdUobnBnvdSu3cXFLhkwrYlcJf2WNvE0Hs
2AtcwIyJjbvvtHNX4uSElF62NylOBGCiGxhWzWmAVLTDEa9kseRFoRAN+Yls
UqQjkCASSxeUAwnpPOLNMR4tKahtxekWSxeE6tAtTbk9XekxIs04+O7DO5K1
IpwME0aXffHwk8WCq/PhUCphhoQUTc5oRxILJOTDaAOzSCChmXZRTu15sUBC
3eOG6MwaMRnmZVZ0IXJIc1MMWkgqW3kHZsxIzr7GyTorMbMH5itiSpz8eG69
d1/63ODgS5xNCN067HBOHh929i6zSmSTQgJ7YWYAPNBOUkEKDYgIfLX4+KEO
GKDA05KDrg0DAo7e16A4ks2OPHxrd6xrg3usa+P4iKMP5PRlhTTkxMtxJw9c
XbXPqdp78/rjnoa6J6f5eV1niCJC6IElueCmIwcrYMky+QM/avvundkE7o3w
s4RTIEXgEvIHqR6+K/jaxJTJnJ2Y0d2npqOTOhCRER9AWLMQ5bTihlFzSF3X
c1QQik0ZhP+pahAJHziaED7oGeWgQvoOw0oonzU/DoLhfVm916jPnXT56iWJ
zi+x9sWTZ4QQmManRq/hr7Cm0JWLKTM8ckpWjcgpLcpSKJOB1mdi01Gow3eO
xiHUc4kNo8F1l547ewUmIPXHjyey4jpnI+sorZm4n5aScx3ZGcQNOWcQorba
ty/jm+CQyxImx4gN8j38aMQqNRNjOb+heyDaoItg/QiQkxPL557xLpdCKLvV
ex0rR/ge7pXIlXJr+OnDt2Yd3dWxZo9jBRFvhQY7rPOgAXNPGYb9JW3tUYkK
HZ4n/1PqOs+DAbZFY3wOXtc6c+xhv1Dv1+w6srEn91/dSmQddOkYnwPXhK+W
EWPrpyXHD7U7EVdrWlDAdbZQyF7j/XuL9A8fKJf1iWfp0KTkp7ABp8UmXufb
H5yV99x574GEYQUVTyUiW8r41Jki2AucnAuTci+gnPpDabcwveyCWNqh9ge+
FTQhZyP6NaY2XewRevIEdqMuGpOgBKwI1bufQswwpamFMUo0pvoRgH7xfCAW
wvvIAEMZn2+J+SHIyzBvbUbD+csYmCA+buipglxHewUHJ+o9Lc4mZKPHhlMJ
qRSE479JLbzMqTktu/w6Ml4ozeNUn5iRfwv5fpGxK4WlZrH/QBYRgBc4OOEs
IaO16oRnMzGkf2Y8HxIT+dxil3sWzDJFbAjxiSk4IQ+J/VRMTK3YOR472wBI
sgqASktKnk/22ntJx3lrdrD2Ync3k/X+lhabIjc4mWTO22NVOeWgXdPEw/bn
tpy0qvxr+lo2XFL1/6ToeNq5bIm3NdcLw0eMXCyz5x1xP6cVeAw6mOJ10ol9
l63szBJh5eF8CHhVHxQe8JxI5vSVJzxb4FZi6ThVCAds3bc7Xw0hSIZWBLGA
1uHpOU84PRBMtDnkka4Q0U2jrP5bRDwR+eRiFDlVRICpvSPlkYDLL1BCg/4m
zq9NsTkVqAYV8xXjAJCqE6MVsRxULWIEAhGtn4LP++NRBwvvw3Q3DHChtt66
X8L2o3frkfVNf2Kj+j412HRjblExytHFUSdYEmiP5+dvc3x2MfrKxWob1qth
SGKx+Dxrx+c0IP4qVkgDK1tfIuOHCl1OcdSyIJiMWB7nDJIGCDct8w9o4xzk
SF1y6kQHU9vSOQG+3XD1iJl/VcIwKo0L/ZHo7HYHa5OYbzx2toowqjqQ6O4V
+51rHM10zxrbbklYuMuifMFuywqFzy4IWb899whtIi0KP6CNuk2obS3+KvPd
fXvcEce2Na5meU5mukEmNlviZx3b1aEI9sIpw3fI+4WdfD3t+J6Llvbbkkx3
OedDtrO1qeMobd67oxTiFI4xdgHkQucjnkpTVGy/qC2w3bM3TVXpX0k3+AZU
o5RErIZgXVscP5UljmHMzCi5iqJTMT9Q974yvbxZLF/RzGMWkpwnRiyapzCn
RWxNbkrLL4aXQdGj9usY6hOMA4X3oQV2e0JqKp2zoS0aAcYQ+8WjvRZ++ntt
L5acQ2yN1gZzk7O8sRUl6e/lY64/+z7UYdch9AJw7KKHDCdZbCShHAsnnuZC
eDyw+fLPSA/NjU+/xIwuVRRoQIpQ7pAHDLOthw7nr/ZFpYDARyKF3iFUQXGr
0hco/x7qdJu7Uw4NcygtQ5iZ63fZl6gHHX8iIEoB1T31+J4uY5stCUDuSrdt
hQNP7OhRUMDKZL67bque2nlT5fTuOwAvHzYcaldP34CHCv2pwFsmHbJv0XMw
Tnfaqhu09IBLvTz4xAvhi2SA7sxju8/bE/E+w/f4VbYsBF6WeR5oRdAFwXlh
E9LFp7w74J/hYLLNqiLDh1wtJ4hcsFQzvolPvyw2CCy8fLNRJs6JC/AiXTGl
sPEmZwLSGeiHgxrkzCL2WwbNY9Jid6WbjAlBtLlTXZndRmHr5wD73mTkAcrg
3NKq+gba+L7hlyL2iwe4fdoyoKJ9TWNdCw4WD+KGuO09MKuy9ZIYsDOqO3r0
Y7Lfy06hbw0hffHhRiBqRmbJVbGwRcsfUjsiYaGK0mUDb98yzh/kz1Bvhvy3
CLDfIay6xOdEOwesLCXhRzN3p1zicNfDTBSQIUUoDnJ2LDEimYyVD/E7cme7
pX6Uqc3m+GkHbBulBHNk6cCfuuZJ92tTD9o1rrHdmGxhujrQzWDZCectK3zc
9Zd5Bdqs8PqvtD7WyP9P8tpjRs66iUsc9TPHHXFoE11HruXtdm29k2mmw7aN
wTP329QBuEz+SgecOfoAxsJSz4NtEilbp9fh8wg0U5krbEl1+UmvVoPDB8p4
sZZKbt7PZocO5SGdyOUtrCeY+FoltW84fFH4YebtnycmNSI+aBEUswRN05ix
Ipa30JNo/RWzGBkcWjoqshDQHoaJOGL4fnZCdn8h8wT4Tr3YTbuuTDJzMjQf
P3v0MRh/8RA/wQNT+5Q9jYIUZMA0+qr37qE9UOzpY1DA+JquO2JSjKrveYga
GNoTyEiGZntr7zMZKiJVBtIiqKZW0fgdZwGKS8AWWoAlsEoVhUGQPHCdae1d
ds6PYCeMQ8ZyKYxD4wN7i9Yd2l3LVLJMLSb4HVSyqZNFBkJETBTKiA+/fL9z
rf22jSEEsU0C8NSGHHe9pO1ilmtjvMrfZfPyk5u360QudNLPHrV3a530mFWX
isTTmtjlsqNWF32DtqT9WemQqf0pVcfzoKd+4lyXzXmLHfWzjM3Xhjkarji1
1GFTBsHzVeEbZCOOOXeaWW+ONbfUjx7s73GXrUf1rNczU2eLjPUHd9coD6Dq
IgHYOQpmTMCER94UlYb8PA9MTXuJ2qaB2QUvObXmRcR06RJjgtKTPFAQaedx
IhX1xtytQMcKrVoCb1SUqURUeIk5iWy5rX90mhjUG1Pyy6c0v++kYebeivLa
Ogon9V930gRRLEMoyTE6Nso8JT1l/JXrPRt/CeMvnuUoBK1UP4xXYAwYKlml
okAoDZ9/UMoBrYPUTj+RNsKAFXRiio69qsnZ+ELUGVAakgewjPQaTakw/ILa
aPyhpgPjCBwT+wOHU9QzMt+Bb8AxJDPyZwy/6uAuRBbyoP2QGSEYQKIMyTEE
m6ipywCDAJQN8amImMxS9SHWAYWXaj+/PXfhiZlsWxtmb7Ty9CIC3qH7zRr7
HbO+RBgF9Mpm+2xv3h1knO8eZFIw3tuiTUZfVgw5sK0Zgttpy4pTwD2cuX6n
99yVCnYz5DCsEwRU+SIQCUOQwnC3a5G8z40EajtMdzrnYz/YGfKDqA1BpQe3
JOaeDe5CYo9WezBLAm4CbfpjdETznt6Z0PdcjOlZZdeQ6hKjFu1Y4JVYi8Kx
/tCSwLgr2k4tQi3qIDHHUxRa+EXMixkOC2ubW7YlpaXTEaWbPhOHZ0XTGKyp
k1Na+WGmGP4hRsdxEYpJR/AlP7De71sFxmWKtQ56odEjIfYG0Fq9nRhcYkMA
4ULDEz7FYssVrTYTidfBWKC13M//HMQlZxM8FV2PQ9UGe93KIIPAzIHEerV1
tk1dcNitmTEdzpCuk0kGPHo4S0rb8+4MN8NiK5PVAdtN1wRN2WlcpnLM6pJc
EJmQnmP2mNbMdt1SSChMf07ZaVQ2frdJ1UgiXeVHLTuFtyrwVvwJILQjGJ6z
17oaVxe+SH3AiR1XrCw2RaxzNs1SQdSLrAoGwkpyQrbDCIgJ/o5Jf039fW5l
SCbQ80Uei055n0cxA9ci+NfkiEchrSphJ3UJ0TQo8+WyEyU0LgePJdDEoChk
gN4JhGs4CvEccUVxKgXDK6aXtV8ToxAjtvp6bhkKDVJzixBFoqAZK0AHg5oc
ImJitTBbWf/L4AZHDNMKxXCDw48xsWJphxQQRmBpnL/3rdjupE0fopOFcTko
JEOjlNJR6v6dp9s+PxrwYycVDj9OL5LwnI5r/YPqdU761HEDbExc/H07N5cU
sZGGrCGEB4fb4LCAZw7WpjFzju5s50IGBif4vdrVLJ/4QrcEGMiIqr68beua
YDMz7eCJu4wrmBSDagbONlmuj9m3cYmHy8a5HsZGi/xla7ctC5eo65CfeqZL
zhoaLw7YtmXhKTfdbw5ZbF5wct22ZWGz7NakKTwsL0iES8mG7zNrwNW3mmmH
9CcanH0xpO1W681xW+wMk5XOlSasCTPH7WmyuNAfsRUCw3d2zrYpk0OCevnp
ItArAAS5EETUChklWr1IiKZaWPo94qtiIYg6d3TgioWgiX94AYSemFUbI9Or
MOFNLEFQObQYKRgR/NDnikojMfxQ3dRXwzCGZxAfPUYdCh36afAZ+C0TPjP4
5r37mLIgrmxCfGlsc89tMfyWFtSc004paRCvFccGI2DoiBgm7TCUyPBMZLF4
77MySq6gpkMk7TTRwIyaBS7tJiam3kJsBYlpUBoV4UjwjUNKSOQfIH5D+PUD
+NU/MvAVUszISnNfY5jfkdvQefBzmI8tg4ZFXAl+DcSYABbVcbtNqrds14nA
y0YEb2vMl0d8Y7M6WbpvUwM5ifv1mySqeD5ix/qib2xXp+huXRrspDf3KABJ
NG8TA510HjEfYTaKvxJhKX17o9RtVgYxRPo+Y4jb6G5X5OBonURFHXmMC/S5
G7duzc4BcVGvsEdUaUDtDk9MesIQp0ChF/WAGKXQvEQLYpXBOudDngniwMjS
+Kx2jD0Sgw193fBJxQxEtyTGC4rBhrkByDJ9EmyjlU1i5ompafNb2polm78M
bOgtWllYVS+WdZhbj8n9YrCh1wkjDWnTsUzZgI7RYO/Juo7bP6NYAg0mElGR
GIpoUDrHVSsailAlrsIsFwQzYdmhDYGRWRNyb43XsUaud8aHnr0DNYoAIViF
f5EYmn/ErYWDbZC/xz24IwjgcM5rertfNbQ1TIIYGnDI/JyUgkQ+mJhqAJvd
pnmekFoqANlgCjK52h69msVWK+OdieCDpBt0cFuLRPicFEAjGtVvqfv2EvYV
ajDxENNHvJQamGQxqmePPztpsM5zkv+JXkGTKrQP722Ac8J3NOXsmZvwv5gk
Gxmf8Mhy//5MjiskyiDJVJVunQJZIhoUYqYzKrBM/cIKpH2dFD9CANCia6my
kDnQdd8xMT+BJ4xzoRxX/TSm1heUlukVlhTQDNAXYsomOiEBGBJjCuON+opt
5Mqi6w8tTkxrhHkmxhRmXqFHXyzA0HeJznWRAFMY+AWXiQXYmoCzjcAQgxPq
sOI26e/kMWUU4qLgEice7IGzYLjHtVh7j2MFh1P/M8ce2hE4EUHSIBHpzJiV
8x31iHJU6XNn5WpHLM5rw/In8miB9apE2d5N9cQwBZykw9w2lExxXJs1zUE7
U6Iy225NKtmV49rsQe4byijsVAXYKfbo1S6xWhnnSK6x0mJFNC4vEa4vUz9i
0QElqutokgG4CavRROYI7gtdL3mMP7n/iq3N1jgukRHpt3G2SxsRfPoRk9oK
NIMQQ+IBNyqQjEUHj2BzKHR9/avnhRNbjtlu6HldGxxVLzLbMGSIthQy2GHS
H230BhNV+vKS337o8mKEDzLQn4TdKAFCwkSctCT5izfPJVs+AzvWa4cRqph9
IYYd+mqF6vD7fdXhcGAwOFIsdjFaDPVoKsoUtypyrei+6nNSiRhDvBuii+tM
mGy2R73TUD0L4sF0Q0aRZtVYvMziwIFsFOQy6muiqJMKAaZxUN2FBHU/ZoZr
BHk+ttmuF458IMOcFAEPuJTfuGzOZ3JIttFyfaz3yunOK7eviIK8kgn6UbFX
rw5YW79l1mkHnSn7tm+YdkTPYKaP7uaZpyQqaw1n+UnU9PVneFtsmHrYVXvy
buv1Uw8amCwJXETE3RiXdQXkUrXCpWQauzdWExvP38h4kT9sOhWlF2JgsS4K
Ao8vENoViUyR4tfY6G5bhM3xjU4K8O7d5u6Yg/pDkGJmoN9VpCGZVl0YGHgB
5Yj8+I5OyXyAsDjTquhNxPSBD024D6UFoi8o7BdDEfEIjClG6emvQREtnHSW
KQA1Utl24hQeHUMLggw/2lfEAIgJdx/qUvgRHyZYoEsx1BSTRMWFskg+iXeC
xmsiyxNQocJ3DECiaUMs91DRggYsTjh0EtGSbkrXgSjlQR6FK51xYcF3HRxt
kmBbgy0zfT17nB2s4gnunoBxMMctLPQjl7uZF3H2DvZyvYxICAw0LpDgJKw3
WxZKBJ7HeCedXKmAv3779RunO2hnGG6a4QV8GRCszTKfF6XpuCSXWC+uy0ok
qlqOS3LGWS1IWmoy56zxpunHk2eN2AQ1q7lrY5VEuI5MZZ9+o7b5snDiWHhr
Hd7eJooaIiq4ws28kK1OdTCRyE7EwoS05ifIycokGrlv5sRqGO9yKZjq53Ud
FJClJv6E4iYaSiE00kzPeIu8N4wRJgNR/w7EcRmIuB9axJXmXBsaGcXsQpCL
mEM1YrmCWSCYAC0258wiU7LRvi0Gnnl0SgbuQCIG3paM3LwlDc31StX7K/1O
DIIGWfkFuMeBGILod4Kv8F7+sqXnzjayDvFaMREOQ3LFOT7UvaO9TXToRqLM
DFN4OGlg1qHJk8tAlJO57DmQwIN0oDLyz7CkQX15SsIP8CNoWwPhjTw25IfT
hvpeq/c6VTHRoQpDfZ2zaTbPzSFcAZtrmrtRKcefKpFIWw0X+q43WxoKZSvg
Rg7fwHzzAh9z3WlHpm+fF6NwXlogGUhxJ9dwXJK33GROkPPayXuWmM4Jpjpa
+Jx0ns3qJJiCw/abNbKvkBKh12llsvoM0jE8PTh/t2WFke2WRK5wiZfdhkpb
ZuJByJm5O+Xx04ZenpXex1uYkDM8eqwEzfL8rK7zO1OLkSvsKGPC0dzUgkti
6w69z32x/46HW4OIJSRiGwaQ055nEcTQVkHHIIoghmAZRh9SoIwQ4IKYnWVS
ahJtTzf6MjWLUYe02FYEMdyUoG8NDGK4jwY8BPFaMQIDRbAfRkcwn4hWkrHj
heeAFB18wkiDUvM5kbGXOeVWBQY3o4eOEXa17+km9E5xuuO5/j73chbDQs3i
hp12xZxrCMAi/gBLCnxV89l5A/mKOa5bCjj3+x8yb7U0WOC91HJlHEMJHINa
4nWGQLPOJFKtn+uyYslQii6ZlsOSHKJpT9oQjTrWZV0+A9ZEJ50cB715xxCk
Y5ceMXT/tibo80FeO7rx9ViGGXFMASYeikOhLWQztU0Twn+Gq4PGMbFXyocp
oPPe8IRPCZNe6N2nMV92RDFCCM1cIgsOAztpuzJjA9qxUW8tZteqtLJm2kv1
S2jdpoxX9E1Z+tbtbHi4GFqowUF734jeOzclxp+B1hJlpw8mH4ihhfZuDDpW
XH3yTqxAMSgaVhtXoFgrrQMWQQumAbqTRNJr4uKEnI6VYbHNnDSY1QOLjfbQ
I8ZL/nXaezCRVpkQyqLWGtGl/mizJZRHcaKjo3UiCmDBGVQmOFkZR6mdPf5U
8Pq8njlC93i5Cpz123MXzicyWBxYcBVs9Od7zbVZnczV3SjX9YV266YcWG00
O0DuvLRQTjGlAXxNtFyQsIngyohoyo3EkoMEg0YdY70wub/D4hy8R1Cs0rHW
C5IBzYVbvwnlgg3OB/BHBFsDW4EGcmv6FuuiuXyFfemwTTeY+64oeETho3B6
+qO8l6aK2eEyPLivGHXenECY1IJ6fxBwQE7ha1QY89AbnFecZbHdhioG1NiK
mbXLwzeKslJktyH0hhsNiAG4LSI5m97JRgRAeJtIKlAYCbWLMozRWFdYVo7U
GFrHTL4MgxgZZRcZFyfGIG6lhBs4icUb5qNiIv6HziutfxNta31MZm2fRBe2
r0DVEe0aYxjEvEZ0XLHTCx92s/epUu6eob8feoN5b6iHpcxgZjXKD1G/zwJa
iOBTy5yxFqVbhuY6Ef08rS+B+TCgzLYs9F1usSKGQwT+AmADm0wiIG/wAIfF
2bDPHFaOcN2qPWrvTMMJZ0ZvnRQ+wWRiyNzN4/1WbxzrZbBu9CGL1SN3uSwf
4WyzaqS7oc7oA9obx3qOt1qQSCWjTIAlJKMl8TdEsFSFL2xJdCtNqpF1IXfh
YLjCF1Bkulbd0M4wCXW8XCSijIK2MpBto2QM5QrMrdKY7+dzEaThVLPZuy+d
ZnMJTWHYYQqRsntJgfmWdOoa07QcktJfRyNmzorRiCYy3I5HjEYMr0TlLAXU
EKHgAPdUxB0R0IyOhjYFShNNvwyS2sUVla4hERFiSGJqt25mUZkYkjgptMVB
JMLRPoMubVq73ZdjufUTBs9p1F74lp9ITHMCSTAoiWtcDNIalZb1kGtctD8j
9SVo3CFGHkeLEcBisZTv0ZXOpSJNQThaJxFf4jmYh+Jql60bAlHbAtZCOkL/
aR7e3s6EItxZaFaKDhUBl8QfzbdZN/UApBzDkhxSz2jt6P2OK0a4rNIb6zVo
2+QYQhXrqWkShYbFlISRWydFzN4y3t98zajdditHuo22XpjCYAgXhMjY/dOI
WchgqEAOgyp9LII84GGT4xIuILD/yGPOF1Aow+2G1Xsdq9B5y5UymmgwcQFE
QD0wDFseJkZmdgxxYjn9IBW1SmvfMPJihiKmtH0CgRi9heHxYgSiNHE+n10n
VSpD91PBkbRJSVWZCesLqQhFsfQGUmgAWFbXWKv+5MVjsy8DH+5IiLunicEH
J3cetwvkSrFMKwZF4MM9dAyis8reSzOXt9//QCcPQTZCbK4MLqx6jt4fntZG
bMp+954UFZZwxNwhDDrgOVf0Gel6HKpirt4mYvbRmDDjGZLry92JM8vUsamZ
dgjYzICH/APMPOoMMOAN37G+GEgZYrcog+yGAk/FZVnx0k3jTtquGuk2xWhC
kNRqagpxLAA86UTjicFOBJDfEMHIhR4+67R2yl5ci11XdZC7bjl0sZqHxXl8
OwJ8MDvHeDi2M6Enh+890vfQTSwd/1rYb0tmXqw6ZD2NJTFFTP0q5sXqeXlV
ihpgFMhcY5IjpyomBqHo4ld0cF/kWIQ5zLpBhZ0Ycxhhh4a39/2LqDharA3Y
DFJWCeJWzCtq6msk5l8GOOO07Gw6CkQEOJOEjFzcVkoseYF73MqLrpcp4NVp
ZU1zP8i+4r4Jq6NSm8QKGHPSJ6Xn93LSYKIlhioyyq0MCmlZEnCmnasSRKVQ
6CdomiGWu9yyaDhVEHTPHZxsklHEAYaNOnXwhr21aazcd9ctsBMFH0iwci2n
dWh7GzJTgxH5FbA2YKduhb3OlP0QbAxrMjiqpkTp6q0fc1hhOSVpCIWZbJD5
5Fir1SN36uiOOSZ1WVokvFs6bfv8WITx5EoEK1ZvXx6pbb48gsu1qe5GZSiX
YpoVyTcdl605/IwgaTeECG3sadppr2t0KAVrJty2d1cu+gw5KTBrgoMM+Wna
X8YoCQcWMapfAZnQEfDwOzHIMDi9L78pVRYTIe8pVq39xZ2dg5WtdEbZuVm0
H/hzIFusBCZRqZF0fhv3NIgARX00HT7EpBpmKyNU915RTFD8h3uisWIM0+Wy
HF2LSAHSScWCvO9/2s7phDg9gdjmkOSU57wQD2cZ/W0g+pjwkPvMuKEiDSWl
iw+5NnJ2wTanyU1Wb29nvjEUgQtBpKnCtEcOgkKBPFSJ1wqAMMXHxVMm0Y87
FuqPO0XOMMVXP+upqaoEbnhAl6oMMJ9MXF8gkL4BD7nwVry2WWf0QaBURvwV
4aqqGzbP8qWwY9+MjAYEHuqimPMx9Mzqb1yW7NxeygM7MAy444HGgyXHBeMW
AUpne6t41NWCKAhiTo6M6gXBUPkE75/jEFN1aCP6l+MQd0JAXbsYh5bgLQaO
iXCIuzrh9kpiHE5r7OxGH4hY2I0nChcKVu3pyyeS7Z/B4SJWJHXxymOPhOT2
9ANHUnG3NHXldEeECcUKFrd0ws0+32v9unD/W8y8ExU3KXBjHcy15FBEshAV
zirKGcyH3PacpRMcCek08ku+xcQKZrMgSbb50P5SrmCQrJjvfaST9Y1A1Gmx
KOsYn4PXEPLnUdjpB2wbNtsZJXOJg/wqbDyavGeyTmfbsjB4uBQsKgIQNWCV
ESBON5wQyIAon7VlQoDjQnUr5wXqlng4kOcSFZtF6jYSKV5fvkZzn5rFlETC
D6p/CXDT1hGhuH7LLF8OcDWnJfkuayfvAfi5VFy1fXkUdXzYGtfa6CbBQWKq
19ZcLxTtL9ge2qH13Wzy2RFUQzcq5jGBKmuOH20kCLwEmlGKHfMsZUDEiJ31
QRE1XwFEe5/glA+BiIY+OihWBEQMK8G95sVAxOAM3CJR3EyCohPUPA2/dbdX
YvEZIC5kNaYfuxd8fnkvKzdYVN7YSm8c+kHXFnGHmsSAxJBD3ENOvD31luvv
XI8HxIuq7RSInZPj2sGphDsQmJ4MKGBEnJSQ0kvnfzIFjFED80/7XGQKCbF7
GtuHGxjq9wQ9FyxyrNDZ7VAG5cbdX/SDTN5pXM4ko46NbuJSy5WxXD4hWoxs
K40SM0BCnJlpj9qz0IBIRgFgsqFmk6K3LtVw3LZEw2HYpv6+conRgFCJTH3z
gMDVqzX3OhGMzlyndZTBUcVqaqol0dMTiB/M4KhA/g0xZv7NI13XF1kZzD8h
LEx9ElkjMsp83ZvtDJPR0oddIa9hY7s1gUMR44HGhQXfo8V4vt7nUYMIMmG+
C+oHGBUxANzsqFeeCIqNaIn8NBQVbsf8YtA9z11f5ATcT5yNYSzHvaXp8C2A
Qq6ccoshCbijI0cgUhmoAsBsL4nlR3NmC5jybut88OFtQHHL9pE9d1+JcY5i
qw8LoHAz0+mlbdfEAFyXVFQ3C3fREgEQraE06qy0AGUoiKKDOnht99LIhDaB
buow/xYHnOkQp8d54HVYdPhTNKExVgxAZAxFa2ATdBjSUChU57oNth7N4hMm
I+yHenikVZk8RCAGoTyxPNQ2nOW/VnespwA8QR7KLackr9o41gs4m71Oy6Mf
0KcmYHCIfv/TgKXhMg0XLYP+ZwQFLYUfbENcFRmxE/mlR9ssTLFaP/WQyMeW
22+a5wlRjRVqHLHoQJqPifSBaKJaeGhHE4+/7LAwCpfFCoUFYlcE/2444V0D
aqFcbMcOt1iumdHujGEWnNLLI+Jb0drMJMF7KCQPDFZEASjjJwbpY2i22PJH
411ffQlD4bLi2ibcylzcozSjtfMion9o9BDk4K8k0BgeveMSL/7iPsa5JYI3
godMGfJ2CYyIkYkmVeLeyXSC/HsJwKgUTMJ/zyNJL7vwwRgQBSYQ0AYaRiXU
tiBEyCC5b4d7GK/YwHBIVzf3eBXWzYvBQbQ8l+lopNi5/4gC963Wm2N58mqp
+/biVXZ6qVz/IQ6M/JmKMg5orjvNg8buOGasF6YgjiKzmpLC4CgbazoxzG6h
uvWGlRo7IQI1BSSqGA0Imb9W8xA09ByCUoZERAVnbRkvVvoKoBDVBlwawjBA
GIYV06BiWeOk+3XuQtHUjSDh1dAzOpi5Ktg3nS5C6ICBWZg7zeZrYZYmjBte
loGZxjyyBX8Pd1v5MPSiohxugIJdsULGrQtox6dIIYP5Gdus7QEGDkTkK9B7
TOeKDFCKQ7xGJ1daf0Yh/woQLfLLej8EIu7PhVsaiAUj5tHQgkEREHGbRtzV
RGwqotoVtxXiZMBtxRAYFKikgQ4M1GzLWGoEM+4CzS2OYogZjUuHR1zf0heX
Vkc7HK+l0owKeoPQGO05I1zDIAbYWRyHKHtHZTCPgTgYrvQd4rahlIVJUFQ8
xWJ+HMUKeQCPFhumHZliNOEsw6B0xNZJkTALx2zsf5LoHQBQOsCgv7/FYnX7
uUIYhr5vnMnEUOhiMfrmmc0N19u65CxHH+oVEH9k6IMepgWEZK0IANJxSgx9
aL0fffbUfewSY7p4znFQbOQLa6IoGPow3GlkWvYj0A0jBZz2Hkjk6EN/4ero
tKZPoA+3cjRCc4YIfbgrH+4mK0Yf7i1nDidBJAZRboIJmaJeN6ni4YuXUMYT
eq53S2y+DH2fUssjeu6+Fn/f8uLaRtpxIULflLrO6+jyF6MPHf+4PaUYfZgV
h5IKTgaUx6O6kVEJ1RfmHsdzuLs8PintDibWCQRW1z51qhHzMXlDl5uTfSwv
DJ116lg32oMZz+QYdsXzcUgv2Bqv8mPOqOp0N8MSxIBFBiEifwcQ7eMiEGUE
pmtH7RMAJfyE/2tPRCCF32ABfv0N+gfAW9HcPiWBwU8D0KORHQZlGJo7tCfv
otFG8n1auzZWQeUKyxk439kglxbeMMc+WHuRO22cJxtBPRXKC7BFzOza6HGo
CtvHiDAoBEmf5NuVOCsq/gqvq3XdvS+OYw+D/fsKOsgDk7gxiZlhD7daxP2Z
xNibV9DY1TfhU8pntTV3ogFMjAXct0u7hLUTayn72jdn5uWtqKmvlth+uSvy
i9vYEldEVdl3Rm+oJ4IcRkn2LZtBbk5RczfGK7xfa3D7Z/fDJ2JEvZOKOWmF
l1HdKMqV397kc7qCaV40Aa447XeOG4MQeBNCg26D8Bi9jHHMPDqLKA0tgBOq
qJ7vsDAMQ8AZzJyz17pmvfWGeIY7xUar9bGoOua4m2+zKmmF8ZxA5ryiYg8Z
NzHk4BQbLNfYQcE2RICcyVINp3FEG4vfp02Mxznb5kaKJJ7cRXvyHsUevToW
k6mDHcqWMhB6F/2avBChcs4UPXR5YhuY+sWFOobBrTt2pA5bR6CK3puBYc7T
2sZvbEr6PRANXXrU4mOYWxUW28xToCii5KUHjClr43LqcZNlMeb0Y3PK6RB9
EeZMYtLzJrR2XxdrP0xj8zl47MTInpu9DHP0Fs+bcgqLDPIK81Rev3v1Odix
UIxRQWlL1KnThfzG9WrK6qkP2xwRDsc9sj8HNxTwYRqi2NDD3Z7Eni8GcuG2
TQxuSAMjtsXhhlE0Q6MjnvKgIMrYuKG3ea9bKaIU4BMmHm13ME/hChZ9Pgud
DHK4oWdtvCpgaJ+ClaLYbpLl/Hix3+G4YoSr1vbJ8WIomRCpN3mD1nEx5DYv
13BFElj8vkX6404hWSyGHBLKcHU+Ajm5GHJwl1Cyz6T1wG2O2+msJ2wSrbvL
Tx5vxfZBBtTSgiwYWYmp5TxDNCcyrpu2mwmQk2P0OuazguZo14WY43W9mEmO
xmru46I4tG+QNcManqPhlSbV5Hw8W1MbbvVI4cIGe2ndefzYNDkjE4PnUURl
90VYo0UGuHGqOMeBrDHN3oqAhlu9fdji8zGg4XZD9H6bIqCtC0+sxU0gOdDQ
B4qx8wxoKPKGAceBBmpCkYDS04P8r2GmLAca2lCR2AB/IN90d9ryylAFSuEm
7DKpBF9RLrfDYNkJlG6ygBu8SyQzuPobaL84Cwk0ZpwBb/BppYYDQiRDlSJt
tOmkcDG+EBvU2TLrtBhfSAwjd/I5fI0+6nQeM2gYvjRRRICJqtgbysIwRpu3
lxh6HC0GNcbFxt0zPuJRxJxY9XXkhNKZJqwN3PXA0ThePYDplfSu0owZEG1u
3sGxNI7C5BnuAYeCY7E8QwZ1XXZJpVieAW/o/Rp6/e5djjHcesvzpO9JTMoG
xuy/DGO4X5pZUnq6GGOz6tovoklWjLH5JY0XcNP59zHW0q0d9z7GYKHCUhVj
DFGU8ZmFdzjGEETBjAGBanKDk75ldPotoSiqQdFgz5JK6nP9T11a7bGvkVex
WOxwyESTIniEgMrinRalPCOKyqQBh8xbwdsxe0xr4R7wiDIkDOw1sSQba70g
yXjt6P1iBE02nnBWfwVTngxp5gjmmU2KEr9vjOnEcJQui5FGXI/D8E4+grQh
QBomHWGlM/bb1vNeDBhtbtuJ/k8Ipy3oOE8YxIvdY6Y76hVBFwSacH84RjIM
i6Xjxgk1cQsydMVzamMYHJ1fwkIl6IsxDUvJF/Up9gkQqTJUQu/gLMIYQACb
TNSsTSvvbKPjE2adv9ghcfwygOF+oviMGGC4D6hect57ZSkLiX+AW2aJAQab
kt7WXgQwfhNQMcAAODonjwEMfZxoM2bUwnxZevsaQkh0jsEFZQDTQsKWZ5Lw
sHOySaHz0ghzEE5AuoJXfrqabjjD7DJMnqBdrswuQ/UmStiZXTaDuAK668d4
iCEDb3PNas09YmhZLVa3RbZW/L4h2yZHA0piaG3dOP0oIsH4KrgEO3S/Ocyg
pYbgDA9lL965vXTxQdcGrH4Y0fUoChCk80BxNHjD0cM1s0LDroAgGKc4LTbp
Oh8MgAIomo8kdETb8aazsRWczrBSaN03g5ZObHYdbjcrVU4cxb0dKENVBLYO
prfAikxAwINDCy2rVhEJKaO6b/Yy8SXFiJY1lTUVtIz9C6GFwZi0oFQELRro
iGXj20UVT3SwvwhamNOJe5+LoTW6ouOBiX94oRhaaOVBNQ6HFho4kZ5l0MKd
49CPB0pOiI65Q5NiDFrw+TGGn0PL1d4yjjtp6OTB0AceO0Dyn0ELcyHEGQBk
aFcaz+YmP4rjVuqNPSGGzLJN47wXa2sepKBSF6Jss7eMiNitPznGXX9SzHjD
oeEKAXFwRjU/MN9GEWEGM0yEuIEmetM9R7PIGxT1rvVzDvDqBF2rDXG01p0s
fr2zadZ0zz2d2BRGtYlyYZrIhXGrFONY6R2JWM0dHaZISIi7/dHsAzPJdu47
HI2bU4L6A6raXyPiyU0ytB3gbtHcJMPtAlxPhsQprj15x0UZ4XULugjFogz3
8jJNycgUi7LFNU1NuFUirWl3+rJygF2BISH/V3vvHZ7VtaV5fkafAhmbbJLB
GJPBJGNyzjmDydFgAybnDAKhnHPOWUJISCBAEgghck7GOd2u6ep7a+5U1/Tj
urfm/HbQdxBBcvn29Dzz9B+yQUjnO2fv96y9wrveVZFYM8llivEEJrx9EpGS
0y065wUpc6SKUN+tXHEQwzPegDdqstS5Kgz/ljDNBqiEN3veaqTGNOls9bwZ
bjq3IeQeNy0+x5Y1MzydKdMHHdcx5qD5I/06zx8QoAHXc+4nPv0mdT6iADdg
YqdD3ca12mdGzNDh726mkGWxFRgcdoxu7/nb0EG2gHzYwKCZY1u5yxqY3dIe
NWdVMAT0ZUa8u2VTv1YLzaYOLpSOB+BEUfxSd9qY1lxB/FQVO52/xuSJ8ors
E/lx+YJZnnTvkPsm40OxAbnVFcuXe+j+E6gAYn6BAh40xgap+aIgjvDJWEBY
w6YyPuewZ4g59sT5GRocn242drDPMXZiOJjOd3gFhbXWzWJKoRKm3DwfP8kB
WPLKwtfvhByZF1x+M+QICTpHpF96sZk85xr62G+CHNm1Fv4hqqhgz4BMTXOv
DLnx69cltD6066aZh6EhhwoUUGOzGm9dchETpyHX79NRwcDMnNYw2biZxvHX
iVKACSuUB1qNqLNToMlRYqrP+Gauf9PZb51/HDYgqOmEd1zkT8j/ru7mNL2C
mSKv5zAMCOuamvEFD2/B6G7bpMPYGNI9VWAdGVOhQ42Cp6H+T/MYzznC8BE6
blldqEQBbk0m8jbW5m1P12fIIrBq6E6Lhm21ooiYCwqe9N4eAz29GWTdmBKr
j1jUABg5YVfBPAkVEzFMqCOzOiQk4SWTN9vLz9+Muo8yTucu8PTxrI3IyeIq
Cl2/E38IkAvxlSrw90FMdtnw4z7pb8IfjFeSQ2q1aLNA+PFV+Ns+Y9r+jnu2
iOaXuicPP6fvX+Nv+sKZge9uWiTwh9YYInkafwjh0UGt8dd5wcBACqoKf4ZN
WtRjbMu9ZvxBFKakb8bfTsPkVaq+OMwb29pd/Kv6sk6od2x595ozZZXLAV5e
AyO61bCjxmArrTmNntL7CMo+3Ga99TPOzJ38yUEeAE2epcL9FMEp4ici1Dae
u+/W9fmMgWJFOh7ad5npYKzVBy4ny0Zt256qUccYyLoJGV+zxH2NCGyAe+Bp
vQU06zVPPXdPow5Z5GanSu8rW4f2HnPjK9s6qkdw7TTqHK8//poKVvNL5deU
1p4VuYnRMfHR04JDg+o8eHx/2T/2rB0REJMiZmZWATz+XqlF8SXgIf2KX6IW
jHnnYujJK4C3CNF7ZfjglsyULDwBvD1jhm7uvWpWAvtWf/vyy2IPFfBItglm
kQIe7Q1QPhTw+KMgOFVKrrUa+aLhexXwZhlnrRl4NcfVPUyJVeVQ4EHRgGEq
2tYZN7rDDopa+m4QJdARNBWP4YajpykK1FPlA9ZjgIim8CPr0sLl2F0dVgi1
PGPBSIYT4+u6KhqDqmCIYKmY6wEDMuv891Il4MbPbFSt3LJv6bAn21bD1rlY
wSyuYct4jfYzAkiTyRsenZBYUdtXQo+jYuJjhiamJAgvb/n/GuQN9oo4VTkj
8geQh/Q94rYsPv/nmNXIG7d8bmTrjQvzdb6UXliNPJHrMlEu2ywebI5YoduJ
eqgJeQNHttjWY3DtDdU5cpvoI7eGrchFBs90vVptJrVxnjTqg23mei2939rd
g+1sK3K1JBDq+tmcNJ6GcGPY6k8TdZcIAya0bsXSJYu8DW9PkD8ZSsSwU1aO
+cNiwpbK/OqhA+iSU1wQs56N7WAqJWMLFUkXZjhaYjrKgD2JOIQg/Koog6bo
Cva5nfwvwqMkOsRQMoW/7nlnc40oI0jgb8X/GvwN9I46PX3vsQgz/ubuPBRs
5pG8An9iDLexii08ve6qHKfA34Qv1sXrUg+WD91ljT+iWsFGkwmTa0umDj+i
8dd+xcQEhJjMxDZ4TQp/H03p4kxhy4y/DhNaH6KHpzpRhlXCDqoJbHizpzdk
RIsttHFr2EFVMaKKnfLIbUmsLUpuxm3S/YaoRuOtSy/yEIOXTo3QzbadNq8+
i1okD47pRxafJaHlk4l5itX089KVq3zEICdjKSdt2xmrOwg+8A8XQYXagomH
XOPbx5y6qo/cmUd9w9/NunRXWb2PIjMLK3Kwyuq1Ol1yY/4JLz9zLmWyT0gE
Qw4FdhwlgtCmWOjh7VGHQYkrq4e6lUdPuIgyhgl19E+KGdgm1JE67B516qIZ
daiYMj7cjDoebaSzV1rlhsbGUcmPNOpQqKDzSaGOMSw6tiXgYAKazgPTske9
nsWHWkaEp5VQ+q9bksGoIZ0H3jBu4PbGn0vWCIRyZQVFHvitdWNyFo3qtlnI
TKg8cJP5PYO8OjcdLzp17GzUzGmDmq0VnTqvyagoyPU0LKRLxwZjG097z1X/
Oqw6MiomvuiH5PB0KZeMCvQCGry5TUT1EHrmARz2rLqOLIVuFebgJbLg0WlV
Z1CokAzYtT0f/Q6Wq+Px45dJ5LGQDcKjv1q8casvEzv1KreOSr/JHoiOeePs
EQI2xj61Sci7MfOoT7gOaoW4w2E3X6HmqVCHGsqc497BbfOKSjXqILajf0gR
VaOOSgIjkd65de+mZVX1ULf4hJu70/VHz82oY1SraN4woU4QCcKTs82oA4X9
fWPyzKhD9ZiJ6WbUjTnqkWzu4hENTp5+V1XNZtxOW/UBiUpyBPo0oVkUtXZd
4SK8YNgV29Ju+9qi0SvmxegK16pJQ/f3WGIrpYI6G1cJSrtLl+ldT5oLEGR5
35vU5pjZ5tFKQYtYw+nvuVvqSeBR9hpmGDZCkFoz2/moH6X9Yv7Q97+gjqEp
S21nd/emSw2AacrShJlDTqojlZ423RDC0Tp0jTxSiSUQDuAxmRxJk6Z9gM/P
UGbMEijwlXSvIskTIZYoW/GeoSwtGBPGqg856Z/NDGzFFyacEFN21ZHaIbGg
bIJXWJw6TTsnnylCG8J8miLc+ulxD59mlOwVwloUX72KXRMyiaurh7D5bt4y
HWNCmBob7fkiHel8mfAoX6QjXaEx+6Vi/a6jLxTriSu6+ASXmBu1PzruWvia
Yj2TN2gCBWG0xwvl9Ipi/fLESnxub40wNqy/iZWJjJgRT4QrhLVaMiQK9U0z
wtrO6u5leFxmkrAokhKFEpha6tgI6lP61Fo0ZmjzDdbZ7fzljzqOGfvhLmQE
9Mlpt7RvHJRMqh3KoraHk9cSzQrjjpDupk+RaBVGC2x0dB11e2X3HV9e4Dmh
QyNHygowHQlxZlYG9URWR9cioMNpN3ngcY8cWBEsuVPWhR9IDDvkX/uRbUGf
c97eE8G2qMGR4cJi1Aq7a3zZlz0W4arQBFBWjJnTKNdJQpH22ApyF7l7uTe/
eqPMsqZ6GJvlHRBQoRHlZCN4rtrv7GLGWPMzV+5MdQuMNGMMLfdJJ4PjzJQ3
6PVCFVKxr3r5RhT2PemTX0HOCrlEpVlT3tCYpE6oODZ0RLRxPnJD+iYeL1CP
Pt7yRZ6uD/HFOcO8C015mzFnrLumvCHiJNLEymFDgQ6hQxpmNL7w4AFEs3k9
A1XLlx1dhzMHNlvdcHTdfZZaNvI57GA6sekeU1DsPL7VAQoNJhadw7jRH+7Y
NqDDcv2xneYPCDz+cadPlQWjZ63TurkZ3HGrLxcWiPAHMafDWx8unT3xpIOH
8w9MOkW6qpGqPRyYPGGb7sNhOoNQrSMocPO6pBuK7dNyf6YVr2762a/1mtMP
qiwY8UHXmNPF2oIx7ZOqqbJgUH9GhcQkmi1Y8/NXb9LxgMKERpdU0gnwFSOs
P6seuqYEhIZWqPSoKteyQy5uINrMd6cJEW65GV30CxFOm9E1Z59LiOEHPNXo
YsCNTZbUgR4b3FaNLooPuBaKUEk3Hcei7vxavnihlyZUdti7rXSk8ZqrcKDW
+GVzIlvQsiwTWLeWTRl2CDkmdhJ1OArktF0pAzZiWh/n7kg/mAwYnEqyFOae
wvYTWx9Z0bfJoq09G858e3pbD1nZsjqMr3f0g2F1ttDxD7AUHPmJRYYrhriE
virKKYtGd9vy7rKhMcqOdeSUJEbRmTe4RmJOhnHzE5bNiaC4xWP1+WJp1pCN
n2XxwO327yifulaGASR8Vy1b5m6NiPyVMXUocuow4OiseV8y64IVhh+CS8LS
o7Dz6bb9FdR//g/HyL7o4c+aczT7uE8wjr/yxlCTRqOJccUaaaTdFrh5ewtN
OoW0pqXXb0AFETHA2uohjXJ/m/ySq2akUacFWWakWcseiykx5nbXZbuPe9OU
YW4TQrVWqFkrpEG1YtyHQhrJSGaaaqQ1DI18IpX8BNLwaRkiq5FGvAW3jYWn
rQvBZ4U0B1EAUr37fCEMBs1CmbLRsw2jgQy6simDpvc9uav/B0to4dKYwAbR
/ErPvmrnquNgHIXDhrfY/Gn/JssRLiEh0m9Uy51EmNMHNvtsycdNlizv23gR
KTpav+xtPhy0I9GyI+Pb9mhWIINnTr8g345sOzcppl+oKj7RJ3OD6BSiYAwV
SbcykG9rd0zKaTAeWgygM9aLbmvIWiwk83UZMcwyW9Nzf0EPUdPcevhHXRh1
MjBVbRFzUiuGUBhfONWTPEKilV2jwDVAzx9VaBsTFBVfMWzZXpM87t2nl7DF
lWullrqihm/tdLns3pqIyJKVUdElrW7cfvgSwdJc56L8X8HaNMmFoZ9jPkKX
7T/h6Xjx/o9mI4eeDqV7c6c11DezQhq5HkTka9ikwuoym66S9IuXo1LkJP6E
h6Rn4cEhZ66fPkiZYgqZEvgxWgQ/TXN4qbPSQ68OUju8IjpVzB2uQw0owK40
2zparenw7zm1i7PqcHXksCSY7D2m5W7Yk9g+/l6TrlZHTRh5z51gU4QXEm7d
YAmQXdH8caHuZHhqDdbPyOOuOi4fH0fAiVmGzCs6xZWFQxposLZwB3aUC7qM
sQY0tzGGniQH2UmEmPX6IfoiZhMrmQRdY3Q0j001doZBVIt3HPEVwv3G7qHN
teSAi1eDi7ee6ICTzgACQEIADbpeSafOTAoKj4AprkGHVMk8Dx/fzgXnCxTo
HHb4+Z//bUSlBtWUtLI51St3VReGc529goQupwmG6HFXzr0RA/X3CM59MQvi
HNUo2kZWGn7YJb2ju/dlFS1M3rozppWH5y1ztKDbCut7uX2lpGOEiiCyqbqt
kC/OKTpSVMAACLVrzhcy1lRaFQbBo4GRPUICQClKkBehtWvkuA/30Mr1tq2N
v+/olrtQRERGQv70BxSv5o/pvk0ncBHmRByRLlU+EGk8ZqNRfuOWeq6enWw4
BUJOAglupqPWdD/6HSrEPFezk8fvI/s6/bPVkQwL5/kZgzbowJFT2heZsWlr
hM7iMv+QydgsbD/P0PzBXuGaX+kwwi0kHblUbdkmuIYk4KaZzlGUykWHoPbY
CstuEnPSCqNBhq4rmY5+macyFMjs+lwouv1y28vY8KZ37j8WPzGneuftxOCI
iBbnSl+YIEGTVou8y7fMaJvkERxdWTSH8VcVQ64V2trGnb6uXQuNtoFugTmo
YFcQyf1CS0Gcarvsd/REPnRfjTam7X106HChSvbOXLMyvLGbyyPgxkBwpuPo
M7fNznWXJi2dHabPXFL0E+ZP8FVWj9QWRXOBDYU48LHQ8LuQPdSIo/GUshcC
xI0WfBRcT7p6JODw4jBsqBHT/q9+pXtfIyQlyaFhh5GbMb7nbiGep7K4k6YP
PqHPU+DHDODah7cKXh9kGNQKdCiqZW8JRYEeaSCKCAgeMFwd+vjsjVvCxNwh
Yw2HHHPLZhCMyqg99Z46a1Wd06XfsAstkwvu0LJkuHBCH4cMPdkzu/KnPyro
Uasn9BQbXsPG6J3j6hvYtrDkkoZekys3bn7q6unV8/SZHEs9Cb2dvn7nX2o8
TUy+Iv6Vr5faqKsfVAiFbU3fU9Ab5R+d3D753AtFBtG97xr8Qvd+g+ySrxAo
MEMPpZOhLn5ZGnr1DH8PgVwFvWaBYfdx9zT0DKN3e/KXX8ZI6NVjJOLHO7dV
yEJTYW22Z0O5bjImt4DesK6Ov6htYgfDRDTKm3TCmi0bGgvTvM7qkalKfslK
woxDl7YEEsC1pcGD34tkHRzftz/tFarASrw7ZHzH/RyttsilE44dUteaIMdg
CQaPCQF244SdZZy0uuOH/6PZQpBKqg19TkoIDFSbv3JZkBhtoHiZcJRYrE5u
Xpdh5bCKNLwt3rLH1yn7wg8y1eaXNdjTsHvGPlBFdZ275PNOcXI2CdzyBQfc
Akk86NMV9ghjG8SIR2X4+iRm5Y4Jj4mVFXtbOnexm4dru+LLRZb6En37PTzz
K6NvdlJK6f8s9A0ITz4FB9iMvpaZJXcmOvuY5+M6LNlx2Kd2xrlvtbdHvyC9
HHK0aF38X/Qm9ZRGMfZFFQmhhdHUYK/UYwjjmMSpj9jOuzcXD1WFR766b1yR
hyKSUjNB5peWUH3EIptI5hfZfqUdZwe3bsb4HrtFtCFh51hzce8oRDo5UMcb
GDPi3hNN5/UMJOIwPlr4fiTi4J3j83H4woBCbQzIavjWMKznmCm9j6C9jq6T
BOQHXecPEEMhrZtnX9QBLcU46AjcOL2D9GzxRNQZEOFrrJppGEslBqwaq0HT
A4JheqYQ2nRIoNIviPSaJl2PPuicQoNDRY1ht3OAmEZobA997II8ojJzEIbH
+EYm6swcCl0z3f2Dhd+lANnmTEmZEMkxXDwNyNq3Hz1e4OXj2ebSlRJ1Etsz
urnD+eJCCCYHDh5wN05lDUynfx01ImjT0aPHF/r6uE2JjAgckZIc0zcvN71j
cdEZBjlOrx5WESYTgbUJq8PCE1I6MdvZ3CCRePq86H80YbV+/o2v0PY2YdVu
7An/pI6RmZdfbOvf4yumdyhLSaNhtwr+ugPJPv6qLSU6MrB7lKVEaIxR3mLY
iYfzD9TGmdyp+gueiE4WJTbBUKe5M0e5MKlCWUo8RCBrUlW3gyhALhmYKqXP
usAXxU54etMNF5H21LlGUIz1pG+Qagb6s8bpfBQfUShKKJiiEoqrSchDHlHC
tDPlMKKS2htnFmgtIPIuTNWTkdSis8ikoTlPtY9paULDQOnR455QohA6x6tW
CTVehGZnf/55GAo7LN+wfYcydOMmZSBK3zq5SmOKHjoIx3PxHhffWoV3vmX3
IBrzd5IfynT2ic44g2ai+eAm74umHfkWjVQoT9P8gkN65OafttQWSK1Z69HT
h73yz2ROjQgPWOLl6TIyOSn6/dLSQodvv3m4IyigkKDFUkMgt9ZfxxpBS2ZG
aY2ffnxa99nT281v3yrtcKnkbO8zZzKHpabELvTxce1YXJxflTajQnDXU/kF
Is1tQjBTRivrAdQruv2MFLl5SPCsIz5hrIz5rKf7d4Kzb4IZwcR77QMirmoE
o/wOj08hmIHklHc1gtHnQvdSadXS8cK8Ln3WM9SQ2pqSecfmUj7QniYDm1FQ
oclHB9nQWyg9MCtFodjaa05/LyhNzIcCgY62TA+xtuPiPjFq1ICVhjPmkpHg
ZvCKBGgXPEumC3DluooYRWmZViPd+i9ESudMdtfOCQEZc0SZswZBgvpZPS/3
5wDVeOboXoZ7rRlSMEFZobZGYINrZJ96+iems5IUFPNDISMbbtQU1NyNxWfu
HZITeviYXcnjXyAOUEEzH/AI1Am9WYXSWuUPnhHZfJB/4aJGKbVbBgGMiE+K
Uyi1HxmXGLvYx9u1f86pFFAHAo2f//mnZxZrp2vld9bERBetjIstbnXv7n1H
+e0Gjx/dxLxOiooKrn/34Z2q1Gp72aw5It6MXjGPYVlyxNVDKFqZ5t0KzXiT
WeUEEf2OJlA65pf/iBaqo20KhqPhgF4ZcfhExWRWdH2pUqI1o1iR76AdQA+C
GsPyJwY8INKgx8ih4oNkiCAeGGEqo4D0Ttsd3/mcGeOMVFYTMBjSuHDaiGMc
uBqaNOh49u4wmxyMgqY9ziOjVIAn3iPwNHx8wYBHXnnc5F6HiKQhSZuUyZrT
nMuogRFzhnnRR6mrbnwmn61blbgt3ZaBx8lto7bB+YB70/bYYTEpj5yWHvWL
eCMa55YaQhClDiSCFkp/mqJ5PyWFotsy3sksesLio6c+zi00UZ3vSKxXiFAY
X0Ta8455Bn6Yfa5I4xHnc5pnUFi/lKxshUdrDQOPKHHrJtmaMo3Y6Mad6xNi
Y0I3HTywq5kByYYCdvZvGcjscvFC7iJv75MfFeRnCYaVWUDeSWDvbWbaMp75
P4xvTc3KyuLv/AuzbfcfOnRodkpKypG9e/eKWbev+/6rZuD2rnBlwzCmZuM6
PCw+WbyRlRgMw4LiXtAe4IjZsHHPMaah6R4XOX088UqFRGTW+e/J5doSlzUo
Lyu7SmAwavf+VG1Xex88dE7OshJ29f2jB8sFTUnZVePMLKVvWo2tAsc4B0JC
RwEYAQIYUEJ6VgG44/LxsYvHf7y75ZIhURY59McBxUYmHmAwAXCzeT0DMKiO
anTLwl4RLef28MOvnTu2+w7Cc7iuxuGfo50MUlGM8Ptw+YQ49VFdKDqCZd04
AJYhO2t5KW556adzvLWwquERJIq8rPG8FD2h3JPDRSlzzrrPQ7UXgKEd5Ox2
SnsBIjo4XfILanPoDHeOSC/RFRhE9bTQHtHGp4fd/QCxdlYneobEiPhdOauj
g6MTMKSCDGMnwUwKCc8RAqr1q2+eOcr0pN1X3z7rdr7w9KyQYJ95Af6eIBgk
N5G2tM6zp3fGx8WGGf/siy01z9qoKTH41t///newLP5WQ/y39vLw8PCZaWlp
/G302bNnv/T09OTPr/z+G7BMW8qI0NgXHAXqQWKEpQnLDNMlaWt2FI4sXbf5
vfi8Gy86CpmllfJRTVds3OnR/4RnnrbJhLPYZPNsYuIz5KtUC/+PKJXUU4MV
SA/OWr0yjDZs3eiElJV5lCRkMAZ8i6kdCtefLJ8eI8bumWalqcT8fnIFEGYk
tOszJavv7I89mBqzbESXjYsNiINfuPkoQ0LXp7eYJkxEAQ1HeT/CVKQXLKaZ
WMRk06YOEmeB/MQ2JEbxHTS/kDcP3fC+XyzN4t7rHdx8l1hM67f03L6xkBdY
O7mcTlpjd9jOnRlDDhzOFv6Dd8D1uVt2hVjTcn8mkGBFmyRK/4FKNhUfc1VO
d6dRaJx/0D0I8dIatua1sYFRcWKuqDLXyMjP9vIPsD746rlCuNALIjHaJ/t0
lmFsha1m+BXYHZOYEIn70ELA2s6IuPIXe3udbFlafvmF2Vi1BBbrV+BZfZ0b
NWpU819++YU/1/nrX/9a3q9fv9d+/w14pvWYmVziUUw+Bops4oVWPgai5Ah3
mW1zv5DUM8wIqyxRSarBPBD6I7/I83N3HAo2T9piQHRL/+DbL07aOligxFPp
5TYXNinnUWNRE72Jwzmuax7Z9kgnuyYunRNuHrQFssd+OjGAsX4WNegNi00S
iiY5iGdyWKBjzTUjM5CvfN+wvmT68W5BKiNq1ODB7qgLMR+OAb4kUXVRkv/3
WTQ6FIvM9CzNK8e7wCnn9rhNqGOdd28u4QGMSPSunuMEbKdu3Bit2U/k9AkD
mJDN/CcOtqaRiQ90GUTMyjKWtWFS7mOyiYZTJwrKNE5S5RMD443tGRiYmAP9
uYaNVyPy9jeefKMhyzAOZhCJcVl2No8X76JXTt4pBVm7YQnJ8fgQRnxVYGkt
8dr07p0ysgZkCV4YKyjx6lAZr9+0bdsWP0GaY+svzZs3f/nbdvrbNsttbyqA
UshqWHzjntn2Mkm6Q9rZS5V7S8n9m7HaKPfqY9J8b5nGEk4/5B7ZIjbzrvYj
YObB/HwnOe+pwmltqAhChFbhtF5EzHMcwNo22/vT+oULnbsc2FOiiLi1aT/o
fHDvJe1S9Njx5XmEVXVjM3CYu2CajyDuV8zUXX2TKUpwd5jRpiarIq6P+aUx
EFQKXfJ60r0gScBcckaS4HoMWDAyoO6GmfnSjnbDciOAP3rhpCBcBM1fomoO
T1v3v385Y/Lh3ts2nNXNEsRizU863xPVc+MVHL1tewpPSgs32X448JxAtNn2
cvMT8jvtAyOu0r+Bu0DigJHwzORlneGbfrrrWIAYMWTsBTXArRt27GMWL/vl
eOXhd/OPegSIKk8NG/tw7klv/3aFJSU6FqOeTg5LegnSmOIrDDfQeWDrlvVN
DES+J8HZvfBczqToqGChYz6KH7V/ozH9rk2bNk7/9m//xp9xHv6pcePGr/3+
q4ypGug1MCEtrUfK6RcmPLTPOX9pjHFWmAEKV0UoIJrIIdOO+0e1Sci7Wdk5
GHfcz9z87NgtILpopLN3mnYOIGURhZhGndeGWKlb3ITU/L79ectXrPDUlXqY
lYuXLpaTl5RJRXFr0pqlsVo+HLIYx65Ja9Debu+am31XzoinXklWV9hApbpL
QYm5XAw6x2PFA2i7aHA4ujLYUeHV2ssOPv7OlCZyW3gL5LemTB98nH4qu4o5
sFZUXofNHe5DL2nrjQvPyLtoT+aLjFeLXV9cEb0uh7c8MBwC35nLF4XrudOA
uJnr8fual8BoYPxdUto4CK19A29qn3eEYVVZScRCUG/Qkt9DXPyytHQLlFas
bfPsy/fYL1RoVu446m7s5HVpYR3J1/aPTT+l+1J0/NYzMzdPY7jL6bNnZwSG
BODuGosh8gkIa3UpKMyf5+3nRf7V/vvvHlnaSSBPjI4O6Xm2QA4uHC2sLIXV
t6isvtk/ODt69OiWP/74I3+u9y//8i93evTo8drvvwHSzD5BGdsMac6QpYdd
3OE4vTiJ091P+AgK0p3i8y6PqCRhTRwHN5jjS/sHyP8QLAsJQzXVGta0aD1X
dpeW9LkbNoUIz06NISYoFxMUlJPARkM1I6ukxxCTDlUCTMLvxfai+IEKiPHE
wvbW27H8MoPFIHvQhS1HnzdgTDAps4kzBovkFqheObbvdtCKA4GppoSKMvuy
cf12Gjb6KN2APRePCbcNx+5CCqKrYcbJxn28YnqsVc2zYK4FcjfcTT2llP7u
7vVX8Wt0G0e/revz90ydvKuRu8sjnrDr/j1Fc9euC0YCiJMHTTPatlihPsdc
Cqbt3B8Fm4m+JWhjmlnWPjz5KmJd1rM3fmEHmAGti0ZQheYd9AiCUqLyY45E
4jM8AkJ0twveIQ6v4DQpLHc4c/7CAi9f2SotsWylWR/MTo6KDGp0/155ewnj
2l89u7vQx9uVbykYU6R9i1Tui6EbvkDl0I3UxNykpCT+Nj4vL2/n8ePH+fMr
v/8GKOONL3Lx8BAgriWhDLQZB2C2zjAgBoUlvVClcLpw74ele074iB5MVaUg
pzOEqqLJOjPNdNgJ30xtnWsnZX0LA+PtsOhnyjo7tvYNujV987ZIbZ3JyCMA
KKZ6ShfCkaEh5snGpNWmrVwcKYYASyhbKUpNXzQjkCyww57V1xWaMY8M2gZb
WFBH2VuGrcaxwC3Aa2jx2ZR0agoO0tFgpN2g+SP8mCABM1DQUaTBbWtcMZcr
Dl+1IIGRtmJW56ZVBTt2jN+zPW/8vpXnZ7oP8Fibs2zxIu/2Rw6WC6Qe2FtM
o2Gd4JBvMLxUrfsdOX6GJSDhQL3RKfnU90RjdNbpyhgZXchPOnEGSW2ET3S6
rowxBKlCmsn4IipDXq5+6Z2H2ntA26RSsoHRJjnzvXy9xOxhhdZ3bt+7RYbh
k1PZyWRxO0i0trtSen5OYKCXFUM86pVodbIlGqZkZ2ff6N27t/FBAq0kzw7v
27dvTnJy8p6jR4/qpNkrv/8qtKrR78uPnTwpEr8mw9s5I//8kIjENDNa0a49
uWjlOtqStOGd4BoSr90vbXghnlYegUyPwLJNu71hHSjDa9fVO6hYjIMHq8qf
YB6mmLeiENvjyBHjRN0YpadG0Qs0a83KsJ47NhYqf8LOyf3od8Q8XTatyteI
JRnMbFr8CgAmEeuAJey/fHrMEgN7RGcQ79BPryuRCx26y9o56ZhnGAx9Vs1M
qL1zRZmav6OtNz1gDNLgo6zOO74CrXGpH8387W817Cw1/gOr8t6//d9WxyU5
i3xE49K+3RdJhemCGEPYRuw9KNih1GKo3eq5xSjMiNdaSDufE64AfWEsLQs9
95BniLVYEpJRUaIPVUzINrZI1xoQFK6h9Q9z8il+UQQz1kZkwwDrsOjExOmB
IYEUwiRG7d4ruVJCXuCDy5fOWTpJgA5PTYkdnJGeIH5i5Cu9gldVFRSw5nr4
+ja4fPuhGVi8PYjlCUipiH/l3mOuNFtWprWgYGUu1g5zD82AMWs2g2iyM67D
XFWg1NXe0/eqNoMNwqOfMRvaQTXRkl6nyUU0vUgzaFfbx+PbBSuWBsCaV8Cy
MrVw48zJRwwQ+RnO6tcKW3QEkagd9NmiFMIdia3GYAvZc6IgqvvT54z16LNy
ZkK7lROTWq6Zkt5k3bRT9dfPyOOwZ24i5VXMI6J54HHdhMG7lk8ednDE4skh
8PQFgVUirxaqwoCRoaU9Ny7P1a4z7W+I8K09Oe3E3/7+Vg2rAF/rv/yPmvVG
ntiQNm/t2iCaxfQDo+2He8OCEFq2C5QseIbw0A6K0KvDqYs/cYBr8mSjjIuP
F+5z9ccPZWvwSz813C/SjmxfvaLbTxcdc/Mi+lCgoxf7U1cvr5p3Hj/RVrFv
alY2vdfWZ988VVbRrtepvFPz/f08xGHdWSLO4btvH/I90KhMIizSqsFGTbVX
es5p85nrvHLtFx1TC0rMVoyy8SfhKS/Ic5I6nXPYK4T8sgZbk/TzD3Ef6QrQ
VqxWZuF3aK0zPVtbMXx5Mie1ouK/04Drf9g5d8SOHenainEsoYIqVO8V4N72
dH1K7CDmmyvANT227/68JQuCp65aElXv0JZ7qpEb2gA04CWzJ7lSz6SZ2zDA
YtoDuScky+DbjzKQh7QnyINWsMjwA1dMHnaACgL5KXJWBFktNy0qgAilvNLa
1Ez5N34evWqtuIdtY0gpChPdd266uLN0/B6Lg4BYS6+IMavJTACtkXsOpGG4
SSQ1MNwP7NmHfmFCxbRNSPQNMh0M1wJeTHHTTEnS+yzxe6oZUcyNOOzmKwhS
xmYhajLH2Tuoi3EY1ahogr5Ns6DQNFHQal9wsWiuj7/Ub7La3MMJEVHhFPid
vn5+v6vtwGXsmPihUVXURhWwkPIkbykoWgpYI0Njkz6BiV+pYC+UCUoe/6KP
x3YphdcE28ZkxSYd9Y4VBQ6bFbND4goqhGn0mIhLRh08nqrjEhT9UZrsecLt
vIpL7NgBGrNRmtHAauhx8gkpPzGq3U4ekYjeMwBZWDc7yRhllxFcB1V4cBR5
aLFpII9K5JU4C5lEsXDuFA+GfDFmSfFN2xuwXbB4fgA90Hq6q/P54RskPJrO
O782iJED5AbG79iTAE3pbRs0rvCIiJASBYskmLEMsBPHugQkkThzOnP1e3oI
tYqW4RV/P9fZK9BUWncc40cYnJatw2AGnC885i4bb+xebIOud/fhXY0Najno
fX2ck5OKM9ZNYqPGjz88Ic8o/LaqsNFPXn58SGQUXWTmE67W1QfPgKjIOjlo
znBIdAVxU2EDXFR2nRgjwCww0blrJ084+vZx9vUJR9Q1d8uuYN4sZXDsSN9y
wqlTT2BDJyDeo/tQYsNKdLdgxbJA2qiJWZXdYSAiLMhRn69KxdeXCHECIfTy
UL3BBkxdPDOYuBJRE/s9q284Sreo1s6VZYCHYiVAwgRxUA1bvSCBzImYJyFh
U5O/80nwR8lN8/lwL5FN2rd/9HYOMYs8xZoap1jdFvFed1EOGbH3QBonl8ZQ
B3+JIYTfCegbJ55+xHIxpIbTy77g+k9EULSfax1Thk7CoOkZf+qcxlCPhJzC
qV5BYTr8rH31/lPSgYyh0RhqePXW7U89fWSjs8SQXdNrN8tpTO188UKe5W1Z
BLf74fvHRvx5p+GD+9da3Lxx6Z0HD65Z3pXg6pWfnzUkIz3e5EhVCS4SItR0
zCcaAUfvmMz8SkL6pcxiNIMLjShcRVMS2o75FB8FJxaaDQ8nmkiIxKU90yca
pxv0F0aHaICRiiUlK8gZCmAkSCgGtjpx9LYGmJOf9w8MGkfyvK7r4eeqkZo8
CVsMGY7AkoHrxq0KlOHLNNm78TpF5UlLZocxr4hRIzNmj3VHVtAOPFkcl86e
6Br88UfziUOhgFLxaLXz81IRJkp01eVSeGcTls4JhxzPwAWt5Qv5B01s4+4S
EMLfUT5177/bHPamf/3NqfbCgjV+sNUGHjyaQwkUaopEW/gVVau+wWo1TTj1
QGvVQC8nZ8dKY71ECHlZTuGilViwEBXaSHzg/Orh06S3mJYpEncKbR8nZ2Vt
3b1nV9vi0mKNtnZFl4tg/7a+Vl5kqS0QVb/B40c3+p3OSZ1mnHAzwkL9CC8X
+Pu5L/fzPLLC1+PwwhD/E7OiwzwnJcUGzA8LPDk7KtTjo5JzabWef3XX0lSi
0umbr+9DfxMnZzVRSfQwz93HVzCGa5mdendvUnMalVDssdgg0fheRea5bcr5
62aTVzfn8tdMFxVhuDR5dl0DYoqE9KutjGeHSJqYNIJipEIlaNSFAo1KGNug
EraFQqU9ZWqCsJ3Tp+4hTScwoaBZx/XI18M2rMmAx0D6rvme9VcNsy08fcMB
eoYfRvHi3d1flNmJRLAd39JDchSKe/IjBJwM0EF1sMPeraUYNqGFZ7wIXJp2
rY6H9pdyUzCcqXlsOTTv4NYL8w6sLF3u0Tv80FksdteTHsWiBTMk8jG5tQ/U
rNa2QVHXF23Z66dryYwoBH662+Fjv5gzk04GxYkA3VhwoAj35y0VH/aPSD19
bOW69bo7HqM3yTc0irnnCn0fnjl/Yd3ho4e65Z3N1eijCZ8ztPG9u1eNQw7k
1LIatg4S5OTEGP9FwX7HPzl3OqHZ03vFjb5+eLneD1+V1/3p+TX7/+Onu/aW
v/zpocW+yVcPLg04ezp+SaCPc7crF7MEk03SLOwwiz3OnT0lPmzEK9sSP1Zq
ANl5Z0aGxCaaDSKCnhQ5zAYR4vqc495BZkZE6/SLtyp7Yp0iMi7NPOAajl+q
DSInL/p7wkmRjHU70vY6XtfQ46TlxBXVOQk9K8qSxPk0SiB2qmwi9nH+ymWB
VJXfOXHgifTJHCF/dd21uYj4jQbG3uuXZWPQRKW5juRaIjrRZse6S5zC1PVI
c/TatuGs8LgkgDvTsoUkPsJbfXdtLzCQ9ZNuECSDO3TnrkwkV3XJl8Cvpb+c
+kGCkKShJou2C4q6BsIaqeOUpk0QRqOgRFjsmVlHfcJxx1jXPmHpZ6e5BkRY
rz75QebIiq8tPeLi3uFUYbHO5rJjI6ISEuzMckhe7g1v3b2pEYbU9OygIG/o
tRYnAQuHdx4+uLbC1/MwkBmXlhDc9u61ghr/7Zf7dQWirA2+f3p1UlKM/8yY
cC/jR683lmB6+9HDG1hBSh2WYVW0GSpYoaO+5ISbu5gIVsuW/xodFB1vTlPQ
+NU1Ke9i5Vpau9ica2ZYQekQZAXTOcsry8lRLz7jubZoSAJN3n0wds7W3dAG
BKwM5/4CbTik3TWsnELDfmCI0tQNG6PpTTEZtc4H95YQRHKmihKbVTbEEkiC
k3FrlyfQ1oeO+ph1K5Jw4okgBYHLSibB4oigPxYLA4j1mrBmWRy07uZH995V
8UNXjCSfsXTpIp+hhtUSCWRlxVC7JKncztXtGjdMHna48bbQo6UbUmmd4SDV
o83bGG4brn8jajPKktGlwGGgcTZT4uwH3be1wJR0INOFj004qHFGGwBzyO0e
Pv+6hs1zW3zC3b3J9dtEi8L7p1I7ODktCZas47ffPJDEWXssEsVc4LYgLOBk
nZ+/uW55R2DNrsON0txFQb7HO5VfyrEooEGCJJoUFx1exdHZ3xYtvHempOyl
CteRkx5ikIkCWsPC6w+hfqOorYHW9FTpAwjwdU5f+UYDrVZe2XfEz8L5VUdn
N+PonLfjYHDtxKxvNdBozty6dOWBXu5+hRpovZ1PnmO6HiIvxvfE0Ykqh9jJ
o4dYLkFadPLz+mHg9i05y5Ys9IL7RCSJxbGXkUN9wxC1N7ysnjs2nufLKsoG
1o83f54HF4ECKbiUsOyENEUnI1SFXU6nFTpidNHyUXRcdTt6rIgDEJMl3gDj
tpp7ed87PnX6eqjBJBiIJOkiIMlXJzFLqNF0Mvww3q6GCk60WEIE0H3OfQLi
CpgArs0WPgkLrKdGk8Oi/ZRGF53aX3HwhOscTz8/0X5aw9bjTCPMeyWGb6bw
BNV1RFxi7PjY2FDr9989VkRsOAIzQ0J8x6UlBnMgNpZQwmzNiwhy61pWlG1p
JKHU8vr1kmnhYQG/B0oEneRwzUch+fqKuW4ONiXqATrbZbWJ7VPcMNssAlHi
JqHCqKD0kW9kIVQLpk9rKFFIIfgU6R0FpfZeflc5VISQi4SStaGf/xMyXmQd
MRYSTY6k7yE70+O5fPFCT/5PfCrqqPUFSLpwtpG7GLF5Y/qSpYt9Rn25IbXN
8SM3dQmAk/XDw/uvUPOBMdIgIPCZTrLB4kfbtK0imtaMTvieoQDDj7hkkFuB
t0sPLrkWLS+OE79o5xG/Btklz1gM5hDMOewVqpviyeEIrSIl9ExWirEwnWk5
UmDpF5+R88W+Q4fEAEkTWGb4BgWJhlE7G4tkbFRs5JiE+AjyDQ4SLLSdDM7I
SMCHb3P/xrlmEixvf/e0DHsk8qMKLLjrog7K9YZVDyw17z5+ghkUQa4CC+wm
LKqorDu82IUtVP2tttTojGN+EUhFG98TYBnpGpRGg7eEifwvqlvk9oTOnQIL
hx3Vtw8p6EiwWCGPTNq2K+7Tzzf6N/T1e6xkkmpERv1KpzN9Q/13bsszIjQO
M0BTt6af1/e0vlH3wQxhPdB8wekhqMTuwHdDbb/tgR3XWqCHWUNwkp34HofZ
pC/WxnF44YKP3fB5ElbIwd/7J3WWYnwIGCApU50RVlHeWis6Yeev/zKIM01L
yLT2C7o1f/POIKZC8qz149KfLdy23x9+rf2pop9YE+gzjKvXg3Ip4iJbj4Ip
a9s29fx1dkAbIeYmMC5NkJkVrrqmnzkHF63W7UePdfmmzq0HD+d6+Pr1zcrJ
5DCrIaFl/+ybp9DpRiQnR3OYKWiRjMAh6nOxIMX6zz/fe1dCy/Cmzs6JDHEn
Z2GRJH47uM5i7G51oPWJrR+PmMFshziIxYxxkx3qnpBTSL7ObIfeybv2dOG+
k/4cY9oOUTsk79c+LOmqhhYEz7FHPJJGoFQuXXLr27FpT9kAZsvUSEj9VXrl
VoL2mcZBsWbF6pPICEprZM9Z0ufgwbML1xhny65dWWIkvL3Y+gZkLFoaHjqI
AGVM5u1nOPCcTUgoj964PmXiF2vj8d5pR8cc8TNoxZFHkCC1JwM7ZMuXWYSe
DLRFqFUh6H2MIQ7cvPWbglv6SSaqfVzST4MPHMnmIUQ5QbGvV6/f5jp/x4Eg
zRLkvZpxyD0CKWaWqGt4WvG8Qx7BtVVjXJu0izehxDPZRVsnVM0GRyalC6at
sSWUZha4ennXvXn/gbZOZLXp3+ySX5ivrRP9mwiDD0lPj3+rAkJ27a5cOb8g
NOAklsnAgsDPkLys6P7nchPET7wjf47Gj4qhMdXED416aJSbfe9a5Q+fUWjH
DdL4sTfM1IKjHv6tMooqsgnoSaAEZj7HKClw8gs6isIPNEGqW4w01PhxSM35
kVLr1F0HomtHxX+rrBOiR/itdG3QuCDx48DR0tnZ+dK8tWuDCakI8Bq7uzxq
KH0kOpT67N5xlkkq+6bP2M7ke8pucvvbkIglD45CCyJneuZFK2VEkPvifnQ3
BI5x24iU69w9NXT6Ise4BCZbz8oWXmKL2YY3U6vwjjAkiNYBAW1InC4/+AZJ
5E9i0rK0IaFxAPUC8wElZIKMSKxd0eWLCgJ2ZIJmBAYHDMzKTLIoE0L9ZFxc
XNjsqBCPxs8fXmotIUB4Pzci2K3pndtXNATevXXzMr9eLQgMkLcBf6JHVt4Z
swmh4kNaVmQuHGyddFSHREuo6XQiHu0QnVVxOjXMLHqCV9w8LvuehgB9aLgy
YoijVZ5OPT0CREwiUppy/+1xLuGCIXXYf9++XKG0aRXbWOdt/4CndPQwO4Io
n4FCcG9pl2S4KCRAw7A8xd0hBpf2xYm/YooQhyWTvWTlKp9P13wW0G//gTPo
60qIvccnDdq95xSOFNGSnt/sGJv4I0MS6SegjVP0HBlnLBPZqas1TM57wjPW
Ty34Ci25gd6ROaQi4V4xvBeithNxhLFeTXKuPKRCZfZkZrgHhPRKOpWncELb
N8UuQdSuYWMzGZ6wv1D2MeFkln+QP020GicQtRf4+br3u3Amyc44at6rOGoK
SEKKH5Kpcjv77759tNzd/fjvwck71OEML0bwyhVOsHBTvYLDhS/mKHFCep9z
9C1T9kc8uRE9CWk3hRNkKsGJyKZJnFhrZRZ+S/aHmgt8IWUtRKXKgAqLztur
0IJ3iao+Hid7ZCAEriX72ZCtxWQM3r07e8SOnel0idNvCo+O7V+2YqUXAnXI
WlGmRxcS5wbtaoxFj8NHLjDQUMzakBhphxki70RBja4c5GK0R8LJ94Gnbxnz
YYzbPEOViJuH0E97FXPo6F7jOd+NzbqLx8tZwlow/JDiAEGBtfiR4Ja0Tr94
c+kBFy9YT6wrGR4yPXi6CisM9xLRNc3WKruDbsXAFHUGSM/EjmNlZkCwP+eD
wopdlwvncxcG+51o9fDmeUs7CZS3/vzrA3ySZiaDgutSR7u7Q6sAykAbE6Bv
avYps0GhAQGWgmhmVUCZ4BUa2zc6I8/sk6C4hkaASKkqoEC/WbTzqJ+oUyqg
cKYMc/HNxKggsaCAUtMIj8bvO5IwY/u+CJLSVtkYSNzaxdWzZN6GTcHwgHEp
qY7Wlu4JNXSSPMZB8TVfgqfiII8ewt9hRjjMfo/buSeRSTXYBqVP1cY38Aak
NmSl9QhC4rWBzu45OKRtI1OvqxxUA5IsbDuiOGK6g+F3zTzoFg5NXvdydEjI
v8LMJC3WigEmhTwiNC65hk1Jk203l+D7J2dkik5R0m5q2x2MbecsoE9eb3tX
Y9sJf+v8/PV1S3u57R9ev3x6dGJCpNk+bN23d0evnNxTv2fb8YtJ49Usf/iV
pba8177xmafF/DGTKwoEOEdaQPawr+hhPi+8qtwr3+ptbx+TfZWclJAyscpz
BLeU41lMdJTniJXp3GTpyRKj9i333AkNOzZr+ubtkWwefJDOx5xLGhH0GBte
V+yvE5lZpiHShkSwzPs/Y/O2CGoA2BflmKC1NXPT1nBot1gjJZrHiUCpjrmx
otdayvF+j7tMz4lOgBDbzj/gHkS+VvEb65AGoBvibeU2ULAZGRCTQkVAl0MF
3cLY65ZFZWUq/EDzjTdsSkh4CG+23u2nXz+BUNbnTF6G3u1ORRfPkDcj/2H5
QO42hYHFxvfMuz08JSW2e97ZvFfvttjsQXKPmSiCZ2t+tdHbRPNBiNY52toe
ICmJDJp2FyMyCyn/Yu30HncLSy0ivy3OALnHViTMpu91jiTcsK84A+w5DpjA
yFYP33cwg5lIxqXZnaZ0aHc23m9CRKjjaBfOWL8+AqPPy2uc9fnktpjdS5oU
uZCux44V9zp06BxuBvkudpdJDyjO9T/inAd1lbK+dk3qh8c8H3jo6GmaYaYY
bzvKsCrQttJkiCLz/O0HgpjlIl/4Ju9Fpt7AGe4bEJfPFHWemSl3BF1aswAP
aqhhAFBoFjlI1SdDspvOaY2ERsU3BAuG4WkKCfYPnn01ITwqfFRsQgyJDRMS
YHr1zT2dbiyQcA1IjA1LS40z/EX3Rt88Kv1QgoEaZb0nj2+JH2ogwdC56GLe
oJT0ZHGxwVVk8FV/b6dbpbfWXIzIWXkx8nSruzfv97VlYJY5n3StizqrsggM
Up3p4hdqZX6IQsvAsOTskXQPgBOFFqZ8TT7qFSNo2LJUad/pTP6jNRl+Bdti
TqRs2L/Ph7SjRk2N3JJfaZhj9ivxnDQODvYKNXO27g6ZvmNfJKkQIdkjNrU+
p3eToPCHhhm/+aG7TyntNPifaIfSSQ6gKEbDuEdYuqO7dynniujPVYcL4e97
PoE3Ru/el7Jh5dqjq9ducH03PP6uxEYzTgNG/JIfJfWl0xOcYDBugL8+EXAc
iS44AUk46zo2egIoxGuR4zrFd75CCbdffKZ2Bt65dOs+HX6ij0oBBNLpVP+Q
kAFGUGjKVHS9c7ncP2S7i3PyUb9Wz+/estrarWlXNULLGOt//eluR4mRUVkp
YYKSasII7IrJoREh4nqNlMDp/bIba0ois1deis5p9ej23Q+rODXkPTrsOOeb
9lvIsC3/ETx4E19/DRu9feallEIFoU+NR1q1/5gcalq7Is+aKia8mQ4VjCev
EAMvje8JICGKoflMO9Jcs38LGbrFUoMPsVj/GjJyu4vLVm80EkUrm0RRm6i0
G2TvoUWDInuJIsomY/cfS4JnCBwQKKkbEft1Q0k3xPxgLkDOwnUb/CfsPZJA
rRjwKRNhjz/INHFOL+YBiFNN2ol3UKPlU1HX10EmiRiEvUZ5RqZqiVd4x+Pc
wxJR5q9R/vQnHr1u8Z1nTEFhErqCgmEq7tH98P7ZomLtIIyMjI8X0iY2v9Bh
V6Fv8r8HD91csfThxtLfyMivYdvkT0P8XbqWFWVZOkswdCu9mGmEpolmMFD9
o4NfXLShEh694J/60q5eTTvb4SVQOLwACuOrz/UL5X8LHrLZKjbK7i/hY3c2
vXfnkbmT2eHe02dg/d3CKzc0KGAHopslZmMpu0IgPu+YVyBiVMquWHG0xnqE
J63ycYmzfYz1L6Gjd87w8EmCr1Qn/dw3Eg/2VKbRnyDSY1qNYIlLUNSsH5/+
VU8P//P4m7TlcTDBF6SPlDmGwkY4CYTUwmMk88qhBZuA4UuYpKXrt3iP2380
EWSQrVVnHalypCkXbDsQMMrZK7W+bJcSEHUw7AfD6uBsUPlUNA5owvMMU8Ip
qzwMp7pnb32NrUW3WOOlTvHdr8BLt7S8cya8IFcs1BbtbKV+QRc2zhXtUPa7
dbH078FDNsmNEf+1N7ZnR9NvHt7FeLisW7uq3/kzSZYuEixNnj+4NCM2wtsM
FirM0IvFFd9RAqJ3isr+FjJks+m6duK6T+7LuKP9S6ixr4yanWd90ywO8nfn
lSSerdz83v5sUdEsb/8AMSyo9ousGZG3UZCpU3L3OUlh0WisjiJCsmiv9a7y
iSVe5mWHF/UMSTzvPWPBqrZxudftJV4wJfS3IGE27IRvhpgq5Sg2tVGDuPSv
2FTSTfM27wxiti+YYQAcHidSrijKURXEYV362Rc+4IpyD0cXv9fJN/QyGIRl
L084+0bRyY84VzhfyFQ1srXb2ZPAxFVGQAnjIiTJFWC6hKeVLNp70o8EpgKM
IGlQgDALKNU2VgSFxO5puWctLyDG0/O985cua8SAHtEkRpu4Qgy1ufDwrSdN
K2e3oDz59PSwUP/uly9kWLpKpMArWObvdRQ3RSMFbhTtEGak7Lzgl6JNikUZ
iHlXkvMrFBff/31ImXUp5Vzl3jHjwAwV6QzTicOE9jmuPgHi/FVIaXDh5mNR
syRAV0jZlemZVen+HGZlR4ognw5f0h3sA9GtRIwDCUZ6KJZu2u1Nsy9uJa+/
k9hdpxoZZ36tlZT1LdKC7DQ8wboJmV8bHueP/FtNeUDhgBJezthzLIKTpJdP
xDnMmMIBGXyUMefuPBQywdk3nqnxCgc1uRcYEySq6hXcfK6V9glVFhzx8BfJ
Ki2mdfbqfaQFetL5XMNWyKqMBUZwkdwWw48UFnBARsYmxEaFb3LW63849qj3
sJz0SIGCbhILMJpQy5AsO4kFqiQr3Nycq8LCrLK0gjdgoTpnTZP7dx+Z2eck
4vC7xVymOvKR0YAfGRKbJEmFtuyoDNwv39LJjD7nCu5yeZNhq/mX0DE7m5wt
+VYPOuOV/MQ3OnfZtoPe/J9GLYvEhhMRJXwC6nq0PVDdolraIDbtGTnItyVR
naQH7gYRCPmQ5V/u8iJ4Is2k8iUCAe+HJ5fjHm9ftXGf6D+XCKhFq6iBgMQD
S9Zs6xGVfUHnIkhbMm5ykmdIDEepAsGHhmlk5kK73IuXK4PATP3uk5Z9iuke
In2kKhwEFrQEfHLvQjEmXy38vwaP3DI9OzaUApmlu8QBJ4mgpZlOj5WuJ48K
aSsu9vabT48mTx48eM3p8bscUVXDHRKbnFJBdq9tkykmS947NjPfOOnF6rD/
4MDUHe2wI8tLOJ/60v89aPjW2VkRRfYyrOENxCrQs9fbJ/yciBAcxL614M/U
Inh7N69af9hl1oIvEFRBwxGKHNLpOCLYBrxUzAezNeBnd/INuUSSne4iUpL8
DofI7G17QnFDSUkCL+grJsK7PR03H4YklJKInXLEK+bdlLN3VX3HSnJ/9v6T
ofCdW2SVqPl81voFUtrTcL9zSVnVsI3H4+wQhEdT+oqKE+xqDZUBiWnpU0LC
g8lnKKg4kN1ef+TwXhqS2P0dJQHJ7I904O3+LXj45i25vsECLD0kZN67d/3s
qKTEKDNklnp6nhCXtZmO3+GdVivaVaU0Jtswwa321QdPtaVA3WK2q28gbYAa
IbAjyX8JIq5CSKfzRY/W5IQUrD4Vmj/HLzBxsktgDOlBB4kQaFlDPcKyOD9w
L0RPlJMMHogjaaXtHBRbQjxJpQ16xYy9xyImH3CJwSdAj5KmxsFG4NHPCJJ7
e4ef7ekXeQGeDgaFzKoEnD3ZF84j3EtkLUXvo9p8Mjf9g5PzGMpColJ1b/FH
HggevDoprIAA7gsuOQkiU2ca1rRV0ZWyisMi99w5Y7P9yFvo8kb7CyXnF7t5
uEFCNL4nFReflpevvRyR4R+64/i4CxkJH8lNb/nw1nkq5+ZNX+7u5iwa3Wwh
ye+OT4fLu+uXmpVdIQCldpUmhQXHPX3JZahdteJEQrcmoY0BlTGolcGVKKjh
lmNn5YY6IBA+yjUoFT+RTSNpxEa+K50C3EgjFL3JucxGcDCQSpRZMyuT2Bbu
d/Uf5hubSRFSvYS0b2Gvcfmp3aqtwPNHHmiyT0ikw42KrYAIx0Cmppdt1YNm
l65dZ0yO6NZRW0HXhfgeeSKZKrCjOM2aD8rPjrX0UiS9m1fyhqekxJjPbX5u
1cmTR6qVRlYLTn6T2RYibVxX3qvuLBJDF9WCO1x5+N047/D4cT7h8XSWqKAf
qboR3tHpn+53Degcm1si1ATlqjuiWIXbiwu0ZPthH4wbE+UFf6+R7PYxXoUn
GEXEWFC3IgbvaLhuIg+l1r9lUr4YAA75lMqWfA+skCQp7/WNTs9j0dX6w5mk
1DEmKDqeNm+1/u+fvniZI7NR2a0KSSaqw6y16HRR648PRZUYQptK59lxLk6L
j/Sp8edfH+j1JzSnvd28/tjOpZ4eJ96Q2B1hqzEyuI1SpF51kXI86uZFO7Ne
dd7rPjEZZ2gLZOSHo1z1d/LKn1C9IsfdIbHgimh7cZTuBZnPZmmF93sFJZyb
dcA1HE4OrAoMD7hnZgCejrRntepknPsGz6WjcQJBcuKUovoDO473gAQqmyH3
wh4N2Paxp66ylzOO+UaIcEZtiEPRg5+G+8RkoLfZtKDsrhzjY0VAlS6Q3onZ
ubzWakPgTMPSECV6/UJcvna9coke9heBTpvyqxf1hrA5MMVEpr233JC+F/KT
RXnWtCGEyZRoq5VcHanYY3ceP4E6wDwOvTVkPir4tzXluUIgQs6dYWzGdol9
AZ0c1eu2HHD5xDcmV+xLTfk2UIulAkkKbNIxnziUdPFC0Y21WPE3LTUZErR6
0143vihdTT3iGY2rApeKmbaCOqQOKWoc/Y0NWrzziC+NN+8nnytXO2GPRaTG
s2vN5j2k7qCTWEz2Cc4VFrWZ4RwoHcmPMk7nMkAa2Tq9HcQYi9w93VqUXat4
Pzg2OD5EJ5i9jQZB7CgYM30qGDMxFETM2/H2o4fXcVGrZZ9GyXtoWVx2lQQK
p5reDniri465ezU/U6q3QxwIlHeG+MdnG/bpR7UjHATMoKMuQKq3Xs7l58Zl
REhO7g+RN9R7pYZvbXlcsG2Ia6GWjuGno45YTXoPVhTPsEX0XHD+KJwTuaM9
Nd4/IobwReLcCuQHRKdmwmGrc+vhw0p9ASjM6rUlZqNdlz4nvbYNHj28gURc
i0e3LxhBkljb0ZnJoe3Krpw3ry2kyZkBQf7VWtvRqoyZlJExNDwhVdyoWtvW
BZfKgTqUFL222H68C7wOYFZTelHwJvFPWN+JrsHxMEexD80k4DkKsB6GJ5XJ
qQrBHWkca/Ej3TBsj8kYEJR0GsJpp9T8YkGAsTNFv4fd/YSNlCi1EgLQYMEM
B/oY1GK+c/X2nQriu2qyIPaBpGxSkbYj4UHjxfu3r+Zb+qkAOCnGHwCbF/M9
w9aMi4yJ/D2LSfYf7iI0AUs9ebuoQTDDbmB0SiaPptaTJ8Nr4DwlaSjX05FO
ataQtVy2y9mLvGnHhDOlokr7tlhUJ1DaNK3wAekNw9am4xtOOREYgyofl1J+
EJdht4YFxaURS6rZee9nni+DakaCRS+p/c0n3yDGDi+J6fF2L3K/218suaCX
tOuZc2dIPYsYQeETSXjhl7CYaklhNZCmNi8pzQYDNFuuqiUdI++BkjuZdWF2
1ZJiB7hd3jLyQ3JJ7dEE6ZaYewEg0eRqZYhhLVn5hQaPs0B/GHpMS3cf9+bk
nHIiIHqUV2QqACQQhxTeMPPi4xr1aMuowzKT8e0emiKGHcG9Y5YwBpeBg7gk
HHeIcUGeVh4RBaS22ReuYgqmuQaEi+ldcv2tVBqHB8amMmCMWbBqC2AA4rkT
9NJvqLYAwdMpASGhMF/1FrQqvXoZwac6Xz27o7cAhdMZseHedv/8833Lx3IL
qEPXev7VPfMWDMrMTOyaf+5MtbZgrGrKNcwUbqsZ1byEkO9p5SS/XUtuAfZv
/jHPgCMrPv8SKyGEAeqKRWkACZgQHRJwV8MGGGYjd4xHeDJdCkjAsi2s52jP
iBS2AzsBhpvklD3E5a6pzIVh2NFfB9oowbTOKbmuuuCs7TMLr0CZRCkOeqWd
zZclJkamSAts1TKOeKjqH2dkp+uFpQ2e0QZmv48FpHhPF4Olv1zYVd5uh6Cy
mxcWM9P6ctmlai3sOHkPolPf8EdRtzWuI+61R+rpAjwlAZnaclV5ZSd6hsbi
6VK4bXSu/IGlrTTAHPNoeHDmkQSh8EAkolaEHBn9gjDGSCGrwcN0spIRIGuo
V+Sd8tt3cLK6nTmbp1cEztvcwADP9qWXz+kVwYBCbutVfDZVr4jDP/14B0ia
I0J+TwgLVGdFxitv/PpdkdR6t6T8mloRK1HTp84ePpAgMFRyURxAHWJiTJzF
C+0Se7qEV7ClXBeY1p8EJediDJDwhyIH2d/e5lRzbuNs44Xaqx64zIILIlNC
Us36ImdUWEEl4zImOi66N7QP0Ugln5duhhGn0iLEiqh1af3gZuGEmOiQV2VW
RZ2nKiLgBJtTjEOK86DXhUQHKVE8IxzVOjI3ypPhbhs2Jg2NbII13gvBwW8s
TxnsE8Vu3iM6HUg6E2LQFKSyq9aWpy/dWLnnmBvTB2nettpcGVi2RC7cjdV2
VHDy9cgtOG2pUFcqLZ7v7+9h98MPT/QikWaGWA2T1vKJXCSODo4G8yI1uXf3
6qxgVeGsapEmynvolHuucIZvYJBQLWkgb7dtXvEVCk4ol8B/qCserjYtIORO
xnuHxTHRE/FaHGh4YRwD2CgQxPwq5djXhioCRwwfhSzbWJ+IBMYwQhnEEH0c
mZbLvwv/xVHbw3vPiapXHjjuMsV4BUVKw6oP3affMsyFFjl4JdYXg/EhSamJ
eiXxaXCuzYYJGPGKCYd7gFxJY2VdaJI3ryROOjyUV6+kWMhJ8pMHJaSmTfcN
CsZc6vXTIKMU0yUp72J98VxNeEbAAtA6p5wpYj3G+UTEsx4M5sUIo1KPVeoV
kXHOCFDLOJopo1PBwZKxZoNDEjL5PtcxHSPE72T8SUD0SsrOE/xX+YpayQRx
UCIHy0GpZtUNiUtO0YMbtPWiLoY9F2GjImj1yz2dBr9CLJgCIK3aML3N1muo
sWSiUYArDakibJxsq8FwULbPuXDJcNbE7XbOzL9wfMVnnxOCgaBG4glr4qsw
2AfWFgsIiQKvAPPdIf3sZfEm1pOrgdniRIPM2SchK5eMkvE42mCd/2LXgSNd
cgrOqrF9QvqfySY6vWu1VQYpBJjJiUQMAKvWr9/e1CD6uDAvkdaZyra80c07
N6r1Ok6Rt8F5Aod6SGRSmp3hLkhE2QP7vgmZp7G8pANEXNpB2nRtu1gF5rAM
jUhMZXKMfFgrMBiQmJ6+bv/hI9AvTc9L4XztkWOHaQlSLw0ibjSdyd5q+RxI
Z4qWVp5UPe/8sEBXoVtiemloIeKZq9WfOFXfxtNnjG8dFREbh3skAWCP7eQ5
OMI4XgTjrJ18XuLwD9MKLs014oPpHoGhXdPPFMLldKwIHR4QMgJ1LISCOqjn
eQekZaYqrWa7ZuU3y+cFBHgKt9zBZkNhnkIy1g/b6OtHl+lgMG8uM8n6ZZ7K
rNbDTrNRIkcbD0rEwMO+I+7YARcD0fBlh13cp3kGhn6UnJNPVN7Str8EPpw1
5B4YuUdexTTqgVQ14qeGBZVG6WVhajsm/bTX/Cj1sKOSkqI6l5ecMu8srHze
90pI9mp08+6Naj3s9BcfdqJfWBTb2VB2M/Pc+MQch9hHzhneYRq/OD0x/hb5
vjvSd0BEALKxavQg8C5D0lZ90VaIErwROCCkiNUKoJQieSHfPNMrQM8aQSzZ
Xr0CJLrwwURFb4BuWPnxLmGAOBQ0ecjAegW2XxKfqLQCM8R/7VkBiosUW8gS
id6lxpKSikFuf/rCpY/jMk6h+EpwyXKwLDyyYeaesPHSttfkrzi0fWIyz3Ac
zD7uE0I3ODLejLTjcqraJ2JnTqRJgWHhzMFVKwLLqkL9zMGWs8WSoYZgkQ3J
dgyR6l+Ym2jGRM9LhekIQZsxAYG34gWoakVmyRXB91nu5Rsbuv5L/23u3rmt
iq5/ZWkqX3lO+cZF1+9Qs6eQAdQtTqv3HTthqWl4Gx7wCAEBXwwzh1PImcHb
g6VURQ8rhh47B8W726kz+U7y8RmnhqMunGsHW8MBrbSGo16oHx+ta3pn6/z0
9XUbIH7SgLipucizg4N8RAqq8uOrCUadHj16xOyA5++//z5f/6VJkyYdnj59
+ocnGM1SZWBv34u/DbeNzP7vo0aEzAuPu/K+reQLEISsZgPbCiP3zWnLyCYK
gRa1PGQY6L2o9fDpA4sce2MH2X5AdlaSeGBHWz/GmIykEDM6JqTGB4q+dBM6
6htLtcDTR74vZsUgqarcYODly5eHFBcX87caf/vb33rcuXPn9wzEedXKzFT1
/IIL9yrPef7XUSOCuxRckIoKvW0HBTNymAXVqOzW7Zq2Qho+EYeiXglGoGA5
RPwqdUfsxsXHhdOyZPaJnP7L97c3HTu0/f0rpYUaKKTWxaFTeSWUTDob3uvm
zZv/sDEqahl2evlerDz1NWDjJu9REXFxIi/U0+ZafByXLqxU9+wz+UKiWK0F
iom8NMJmqNEbEyKiwxnGKZ5OrcX0sDB/WHTmtRh0Jjt2UGbGCxRMUooEN+Is
GfXSWjigXuz7xRdfNPjzn//8h0d0TH/tOjjMi0koZWwS+lTT/IKDYd3xxnSR
S8KZQnxL8IgijXhRatnSD4vdPd0EZcjJlgLhe4gdKeEj0ZBED4M5sG38/OFl
0iJO33z9QMODiZDjKAtXOIlqMERt8Tj1hhYVFQWtWbPm9w6F+H0viBOD0Jtc
v/uMnwABVDDIFROewpjrKFem5rWHX+Fv8W1auhtfuXHTuFNxWTqFK4qCcgyc
3dDElEQ8JTNYOH5FKP9ff7qnVwZva2pClK9JJk/oLC7w83Nvcv3WNSXR/oKF
bf3999/ztHpugIbBH54z8BoL+9cxo8NmJqSUKweabIcRzwdO8w8OITMkDa8D
MCL5Msbw8egpwLF9t+RqeR25SK0ull6hMoRSm14kRuPOCQr0FqxCBR+q2KIA
Z4IPfdT01wr/RS0S2lp4duJKr1ikD549e7YwNjaWhVocHR3Nq/Napfrfo2A/
W3FMLpY+XBMScWllWOTlVmU3n0hnwwEIYTwIZSAqfphdWMzKtJaLVL/0ziNq
KJxEEP85lahK1JWLxF95n5pfvXFVL1KdB4/vL9KC/bXkwxshahH6OmJ5PraV
93FXhU+vmgNnhIb6CZ3gyoukDqMVYWFh97p16/Z1u3btRhYWFr5WHP0133/V
+iy3LQTv0tbtu/ds37pzJy+P1bC4zW1ogSwwMTgiAmozCmvUdevLhWhRXHaV
zF6DO/dvGw8tFqJ/RnY6iqTi0dRCMJBD1NRNtQTicxaMOlhF2/XNG5cIeMQU
mjFV+GyrxH9rNy8pv0bAQnDM8JBRITGJnBc8CUDnLIFKJBjLMsvmgDvKdHKc
ctxQfE+84Qam5KDxWGKymHosOgJJGNZ/8vimki6k3yuGHL14IFXCq/XLtzd4
Md67WnZRC1JMjIkO6XC+qFBcqarHWiP+W5dqNQlCUGoEC7nkcXjM6X5Bwdz2
yiMnTpAknOAfHk0eTJT1anSCSWPPn4nGh4XFiy44KlWWGsTeFntop6TNcT+h
i7197c5dY/lfyPeJBmk5u9WO9PfUiIhA8SS1bXgV3fI8cR8b9RgpKpFAbWiK
Vb39vEQ35dgqnnujdMEBZP3r9+4Dyp5ZuXlifkaNwXHJKRb7fgb68JPbnSsu
gWLDz1lq8GLSNfnwESVue4bJNZTPw78gGm+EARmG+y2ehyavTkXKPZDP44A/
TbKk04Ob19ckx55fmRp/vtXzh7cUMwrkjo2PDxc//I7tkCDv8GHhxXOWcVU8
mo+NlcLy8obo28HFh1kizEEdeW2W+5iXa7ppeLOdGN6cl1Us7qi7LRLGzRe/
q5a8W2FhDt6huHpV9+Vty0MvdvN0E88iR6DbIfZTEVGp+1oSHpbEKHSz4/qX
8WPDm3739I64I9mvYCVWJRs3JTIyCGWyhqaCt7uXO5byhflnr7o1L1Ox0tXL
u+WV8lJLPXlrc3z9fZrdvl1qvrXDHm45lZ3JeTnpReKG+Ookb83xn364PSUx
2o/QgVxrQ9tRjvboh4VF514YJWhLp3q+mMgVw97qyxtaetL9pGZX6hvaGeh/
rvINzdL7x5fsCrPW/uWbG7OiQz0p4YGpRraE5pjouCjbNr4hUaluDU+Q1iRh
PN9wa30uldx81TY2+V5tY0ebxBeCq0j+arU4TjesYM1Hzx5aJlaxh+4q0WK8
0bzFOpHbQN7ayuMuzqKEz4XryheRkeX/PnxocIVLo1Avd8+u+dO7RVAm8En1
HXGJGQHBAR3OFxe+MKn3VXfkZsst4h1yR3R3Kwb06mMnjomL8lVPkiX7FF28
EvnlBq/PEqLPYhLUthFx07+FpW91/VqxkgCdFh7uPzkkXPbzVXUzrvJmSIHM
8g/0wypgKN+2UUZWObs4m8MTwpXhOemR2FqLbD21IrpGIxCpbeS3mtji4IMb
vtyARrhlchV3ctKWgsSnFthuaGMFASLTbVhJQZCDJaqq9+Pza7L/3UovPKJN
+MSsSdMKJ+hihXJ5VWO81Z3gZrA5AsqvuhNlhRl0u87Z+QCLYmkrJVrJjuHS
Y9T5vxgOpu4F7gKOm6CTTK3iXlxs+X8yBSLzIHs07fjzQg9vWVuQNsRKNfXz
Y8cOkKFGNUQKDNmDWSo13A4GlYSepZm8HUS2BQPOcLAt06q4nRPydj4QIa+P
p1jOxjbfk++JqzaybRKfNzM0xLfhN49Lm4vbcWCTiPhJK8H44Lyo+fXze81t
ZeBp4WH+gk3QXBF+L5fdWxMRWbIyKrqk1Y3bD/tUcaPOtteevD4K9fiHTeS9
1r/74M6aEycOi8+TYHUgSADDtKxQqIB/znksZSsdWE0yw7hRZAPR9MEQtbDV
zIDjsITkBHXPDoza4Ph8ITZKSSvrXcW9H5P3zptA1p9cAid0U5VmuXKt9MiX
G9eJz5WQqsWnU8Hrer7wNOjnOXgDRmWlhqMQ3PTZ/RL4G07iWWoSSBqGtaz9
rbIzxEscRihdwwJGn0qUVVvKLcRw41KNjEuMpS+9mbwLBtdUzh8RHje9c1+y
8z965QEmH82uV8bp02OjYqPEq9XMRggwXi0XkR+QH94QigQ+LOlWHBJUbkii
sfiDz2THcMCjCTkxJS6Q5kT0a+kRQCtSlNmMVxMhHfH6tbbRLsCj8MfelZ/N
nKiXTu7E5CviX/nqXsXpd1SHIlevEt2LVNC7Nl9PROx8ehu5XzwjA9+pTfNv
LDpy5HTpIgxNkYg9VeME6z19cou8OtrRlhavv+VZBrgqbrlnFSg7Im8ZxjLW
qIUBK31tUjXGu+khMnkT5D3ArkS3X4QQLd8MgiZ3HrwGBJXu4bC8B6FbBjG3
2Ij3W8lrg7cKhuc4W+2M5RWKoa3/2Et2SH70yKj4+N1bt28xXdIOQ8HMMfH4
Y21Gfqmr+8m2xaVFlvf+czbpoMospZ06hcE1ArtSdSk7XKaK/qhR8s3DIsL9
odgqbqmKyx+Ql4fSWuEdtZWXr3v/0T2ca1GsGSkvD9aY0MGQa97DBVVcfr+8
PCEhl8cMya4843Q6e75ganBYkPCkhsnL40di43G2cZwXVnH5ffLyquIaKFhp
H8jLj4uKjUSgADfeMkReHhk1RtJwQHMQLqri8nttQTWXF5oYHeQ24g5CiaDu
Q2A9UFJvsBnMVOJh9RpZFlfxMbul6SZiIK4liQVvpZN8EPhPXE4QQvvLj+E1
l9/39kBJWXTcLn2l8dwlL458JYkBngFD08V2LvB5Yu5oX3lxNuHDkuL8T419
xg7Vu/forrz4G2yZ/BiU5KJxgcTVu8mlAkfo0sBeJT/bS27Gu1evl+H+TgqN
CCVrvbKKVdopP4GxIIgCc6xYeohPsLczNgPZQz0ORECqu/yYZuU3ryKRwmHO
+7q6io/ZIT+G9SJvz69besmP4S6BDlaVBRNzHDrKGg6vPTmg/ulZaXN8A3yw
eh2NqFQkENZU7zNR7qqoZ/SRlqrptVvl7PASVw9XYwEjyG7ajLwTe8U7ib/E
OciCUjokv8dHr63ik7fb0oIUNkXH1Mfikx3hg9GENTE8KgyIfJyRncFHmY5a
Ryif+DeGe5+A+wALH5aK8DjXV/HZ25Qdvyz1J+vcf3zPMlB8thNnCUctCkc8
OffQIzf/NDvAI0vHtSa3wmthoLUA53Wet583RpIp0R3PXTgrkntfVnEbW9WG
GyZKxOtkzgQ90FIPjGGGIGXSjLjspJsLAQ/xLUEP9h1hFAIF7gNDwObIdrU6
eEE4WNyeqFVlZyXBC2CTNu47uG/fpi2bGLfePe9sLk+8tYo73WIL5KmsYWdk
qcfSWESndx7cBuEkQAYlpyVzPIxVVnC+t6/XyuMnj7ORUPI5EJe7uJ7gVpDO
xnJCpYZUSIjBG2W8cdW6H1zlCmb6FFuYQQ23Lpt6sIrrfCnzZzwXotrEt+Te
iG8t915p1DbIFDC/wTRlXrbxkdERZPygJdytwljJXxcqdZgGUWx+VMVNrrcd
lCymeFMeV/E7X8jfgTQ9z93HB6K05Un1foc6O96MWM6qfqeXtPGv0WCiksQ5
bjrbX2qFXPDqb8+p4oM/kvvwusbp3rZUGH08Qtm4rfLAXtOAO+/N/zy7ihvq
qbwl1dVfqSPcJiPT05Y3AG4ir6ncniq1SGZX8+dmvlwzoh5/adCgQSe3bdu2
JCoqqtmvv/76WorC76EuqOdB2eIldQyzFkoPW5YCR0i4J+q5q1TWmFXNn5vx
chmI0g5/+vDJkyfZU6ZMeR334PdwEt7wyC+IenSXP4cqFils0Qne7vWP8oKA
xBse+YWfMz+yqi43/dOf/vTXOnXq/F7iwRse9XWorhCsUI9KuZj6nyikv/9m
tFZoJFSB6oqfM6NacQvgFHht3LhRV0D/ELegx5tNinxEK4KngHiBm7c3LtEH
f8iqTOef7c3PVH9Genr6sw8++GBMQUHB7yUIvPINfY2N7ibPPmpG+MgcLb1P
5WaLqsGH/2lbrTD4yZUrV9iY31u7f33V1UpbG3EERy3W4/uXjRzLwIvL37re
v3//L/Xr1/+HFMaX2Yw2tcQPLhSft/z4srHpV15enjB//vzvW7duvdXV1fUf
UXNWHw3rbUJIpHR1zB/9qrNoqfwdJN/pGBOu0E9V/M4S2yNSuBa9Lz9X73cQ
5qRkKGx6Vb+z2BZMMSaYGdSWX6r4nUXyd6DpLDnu5ia8pl+r+J2F8ndqG9EU
n/N+0aWLlj+90qX7VP6kneHS8RR9sk5nyau/wY+bLzHJcA0I55zkuOb/VMVN
zZUmxunek6f8OAHGsMSUhJ5GgAE1rXq/bjciKj4BnWXBZvvnKn5njvwdOmxn
+wX6Cff6v1XxO62UxajEA1EiVeQ8sH6iIPDnKi7VUhnV1/BulJ9GqZooT6C7
qku2UGfSKyiBIqV77c4z89nVsuhKmREX+4qw/S/Vu/areHbzYhOvVj7aYfbD
04Z0bvmX//y1ZxlLUfFz3Wy+K767MDb/5x9bE80C09cmfIHjJJLKf33lW1HF
xvXQUExIoAVMbNy/VPHSvAZW6lKwqacHhQQKdvf/VcXzyj4Te9qMOcAg9S10
93IXw3H+tYrflU0+9nDrl7m4uTD0YslJj5OCkvbfq/hd1WBFXo4cTUM4j/+j
it+ZYLOs0KZEVrzbq1Oy5dW7FBMTiMOFwe365sTy1SouOd6EZOOJRMqt65vz
5RVFkytVXHucDW3MsiUxop686hJGafWurQv4prRf1bWGqq6t2n37pUjWsOik
6v7mNamoIby0JuLSqoebumiF3FDPN2/clSreptE2w06SViSxev3nYDXKdr4S
rgvD/h/yd978i1I2R/CPiPWhGnMvojYrLlCjWhewDo9OSCR9NiQpNQl79x/y
2d/8u8NsngTJJHGy+b56AapKCA6Vl4JsJPhqEAB837w9X1RxySHyklgotD9F
z6xvNd+rddW7Np1+ZGjF7/hW872qKi87WF6bdBhIFdbYr5rvVVXXHmSDLK6P
aNvwr+Z79dKaiEsr+X/YWFxR0JQD37xx66p4ryomjty+wyUFloP/c7BS4mz4
4bAhBFNKQLtOFb/Y3+QC+Ph54x/KX6xbxS9+rH2esjKCOnG+i1+sV8UvqgHP
MCfnu3n7iLl14hfrV/GLKtUHHZpTWFAsfnv1cjWo4lJ9bCtPoCfM0G9v3kzz
3anQk4HeOrr/PdmtVwVfyj2FboTHK7DwWzVf4rpvvrU/moTqZXPG6UAX9NN/
r6YNMMPPUV6bQJzbE7doJ/5b571vv/32jyaQPrIheXJgaJgA5N+qaU5evk17
oub1Pj4+ukdA3KhM6zjpLI9e4d+X/eluW0/UMETF9e/VtE01TVkcmYqw0sgw
JTs7W9+k/PDafziZ01re5gvfqye/B4sX4r24dZV8Ez+n17PPP+Z7+l2soNmq
d1H8hNnOyKyIHZkVlsO0V7X/cD/Hq9ahru3IZRbwUCOylgKs//B1cNDfe5OJ
U/k8Xmjzi/+Hk1FOr3j03/c9pxe+Z3zhoaO+gEYyQYXdK57c6X9/7///33sR
uvX/8pe/YJk0dH9PLvN/EnQdzd8DtlAXyKWZ5S7+v7Oe//t7/6/itlWFTzBJ
fmOSBOFHt27dsv72228SyPz3XfFH+ee18s+Wt/4fuCFTFw==\
\>"]]
}, Open  ]]
}, Open  ]],

Cell[CellGroupData[{

Cell["\<\
Spectrum of cortical receptive fields\
\>", "Subsection",
 CellChangeTimes->{{3.5425266423748493`*^9, 3.542526653447671*^9}, {
  3.628060843461239*^9, 3.6280608461025333`*^9}}],

Cell[BoxData[
 RowBox[{
  RowBox[{"Rspec", "=", 
   RowBox[{
    RowBox[{
     FractionBox["1", 
      RowBox[{
       SqrtBox["3"], " ", 
       SuperscriptBox[
        RowBox[{"Abs", "[", "r", "]"}], "2"]}]], "2", " ", 
     SuperscriptBox["\[ExponentialE]", 
      RowBox[{
       RowBox[{
        RowBox[{"-", "\[ImaginaryI]"}], " ", "k1", " ", "x0"}], "-", 
       RowBox[{
        FractionBox["1", "2"], " ", 
        SuperscriptBox["k1", "2"], " ", 
        RowBox[{"(", 
         RowBox[{
          SuperscriptBox["\[Sigma]r", "2"], "+", 
          SuperscriptBox["\[Sigma]s", "2"]}], ")"}]}], "-", 
       RowBox[{
        FractionBox["1", "2"], " ", "k2", " ", 
        RowBox[{"(", 
         RowBox[{
          RowBox[{"2", " ", "\[ImaginaryI]", " ", "y0"}], "+", 
          RowBox[{"k2", " ", 
           RowBox[{"(", 
            RowBox[{
             SuperscriptBox["\[Sigma]r", "2"], "+", 
             SuperscriptBox["\[Sigma]s", "2"]}], ")"}]}]}], ")"}]}]}]], " ", 
     "\[Pi]", " ", 
     SuperscriptBox["\[Sigma]r", "2"], " ", 
     SuperscriptBox[
      RowBox[{"Abs", "[", "\[Sigma]s", "]"}], "2"], " ", 
     RowBox[{"EllipticTheta", "[", 
      RowBox[{"3", ",", 
       RowBox[{
        FractionBox["1", 
         RowBox[{"6", " ", "r"}]], 
        RowBox[{"\[Pi]", " ", 
         RowBox[{"(", 
          RowBox[{
           RowBox[{"3", " ", "r"}], "-", 
           RowBox[{"2", " ", 
            SqrtBox["3"], " ", 
            RowBox[{"(", 
             RowBox[{"y0", "-", 
              RowBox[{"\[ImaginaryI]", " ", "k2", " ", 
               SuperscriptBox["\[Sigma]s", "2"]}]}], ")"}], " ", 
            RowBox[{"Cos", "[", "\[Alpha]", "]"}]}], "+", 
           RowBox[{"2", " ", 
            SqrtBox["3"], " ", 
            RowBox[{"(", 
             RowBox[{"x0", "-", 
              RowBox[{"\[ImaginaryI]", " ", "k1", " ", 
               SuperscriptBox["\[Sigma]s", "2"]}]}], ")"}], " ", 
            RowBox[{"Sin", "[", "\[Alpha]", "]"}]}]}], ")"}]}]}], ",", 
       SuperscriptBox["\[ExponentialE]", 
        RowBox[{"-", 
         FractionBox[
          RowBox[{"2", " ", 
           SuperscriptBox["\[Pi]", "2"], " ", 
           SuperscriptBox["\[Sigma]s", "2"]}], 
          RowBox[{"3", " ", 
           SuperscriptBox["r", "2"]}]]}]]}], "]"}], " ", 
     RowBox[{"EllipticTheta", "[", 
      RowBox[{"3", ",", 
       RowBox[{
        FractionBox["1", 
         RowBox[{"2", " ", "r"}]], 
        RowBox[{"\[Pi]", " ", 
         RowBox[{"(", 
          RowBox[{"r", "-", 
           RowBox[{"2", " ", 
            RowBox[{"(", 
             RowBox[{"x0", "-", 
              RowBox[{"\[ImaginaryI]", " ", "k1", " ", 
               SuperscriptBox["\[Sigma]s", "2"]}]}], ")"}], " ", 
            RowBox[{"Cos", "[", "\[Alpha]", "]"}]}], "-", 
           RowBox[{"2", " ", 
            RowBox[{"(", 
             RowBox[{"y0", "-", 
              RowBox[{"\[ImaginaryI]", " ", "k2", " ", 
               SuperscriptBox["\[Sigma]s", "2"]}]}], ")"}], " ", 
            RowBox[{"Sin", "[", "\[Alpha]", "]"}]}]}], ")"}]}]}], ",", 
       SuperscriptBox["\[ExponentialE]", 
        RowBox[{"-", 
         FractionBox[
          RowBox[{"2", " ", 
           SuperscriptBox["\[Pi]", "2"], " ", 
           SuperscriptBox["\[Sigma]s", "2"]}], 
          SuperscriptBox["r", "2"]]}]]}], "]"}]}], "+", 
    RowBox[{
     FractionBox["1", 
      RowBox[{
       SqrtBox["3"], " ", 
       SuperscriptBox[
        RowBox[{"Abs", "[", "r", "]"}], "2"]}]], "2", " ", 
     SuperscriptBox["\[ExponentialE]", 
      RowBox[{
       RowBox[{
        RowBox[{"-", "\[ImaginaryI]"}], " ", "k1", " ", "x0"}], "-", 
       RowBox[{
        FractionBox["1", "2"], " ", 
        SuperscriptBox["k1", "2"], " ", 
        RowBox[{"(", 
         RowBox[{
          SuperscriptBox["\[Sigma]r", "2"], "+", 
          SuperscriptBox["\[Sigma]s", "2"]}], ")"}]}], "-", 
       RowBox[{
        FractionBox["1", "2"], " ", "k2", " ", 
        RowBox[{"(", 
         RowBox[{
          RowBox[{"2", " ", "\[ImaginaryI]", " ", "y0"}], "+", 
          RowBox[{"k2", " ", 
           RowBox[{"(", 
            RowBox[{
             SuperscriptBox["\[Sigma]r", "2"], "+", 
             SuperscriptBox["\[Sigma]s", "2"]}], ")"}]}]}], ")"}]}]}]], " ", 
     "\[Pi]", " ", 
     SuperscriptBox["\[Sigma]r", "2"], " ", 
     SuperscriptBox[
      RowBox[{"Abs", "[", "\[Sigma]s", "]"}], "2"], " ", 
     RowBox[{"EllipticTheta", "[", 
      RowBox[{"3", ",", 
       RowBox[{"-", 
        FractionBox[
         RowBox[{"\[Pi]", " ", 
          RowBox[{"(", 
           RowBox[{
            RowBox[{
             RowBox[{"(", 
              RowBox[{"y0", "-", 
               RowBox[{"\[ImaginaryI]", " ", "k2", " ", 
                SuperscriptBox["\[Sigma]s", "2"]}]}], ")"}], " ", 
             RowBox[{"Cos", "[", "\[Alpha]", "]"}]}], "-", 
            RowBox[{
             RowBox[{"(", 
              RowBox[{"x0", "-", 
               RowBox[{"\[ImaginaryI]", " ", "k1", " ", 
                SuperscriptBox["\[Sigma]s", "2"]}]}], ")"}], " ", 
             RowBox[{"Sin", "[", "\[Alpha]", "]"}]}]}], ")"}]}], 
         RowBox[{
          SqrtBox["3"], " ", "r"}]]}], ",", 
       SuperscriptBox["\[ExponentialE]", 
        RowBox[{"-", 
         FractionBox[
          RowBox[{"2", " ", 
           SuperscriptBox["\[Pi]", "2"], " ", 
           SuperscriptBox["\[Sigma]s", "2"]}], 
          RowBox[{"3", " ", 
           SuperscriptBox["r", "2"]}]]}]]}], "]"}], " ", 
     RowBox[{"EllipticTheta", "[", 
      RowBox[{"3", ",", 
       RowBox[{"-", 
        FractionBox[
         RowBox[{"\[Pi]", " ", 
          RowBox[{"(", 
           RowBox[{
            RowBox[{
             RowBox[{"(", 
              RowBox[{"x0", "-", 
               RowBox[{"\[ImaginaryI]", " ", "k1", " ", 
                SuperscriptBox["\[Sigma]s", "2"]}]}], ")"}], " ", 
             RowBox[{"Cos", "[", "\[Alpha]", "]"}]}], "+", 
            RowBox[{
             RowBox[{"(", 
              RowBox[{"y0", "-", 
               RowBox[{"\[ImaginaryI]", " ", "k2", " ", 
                SuperscriptBox["\[Sigma]s", "2"]}]}], ")"}], " ", 
             RowBox[{"Sin", "[", "\[Alpha]", "]"}]}]}], ")"}]}], "r"]}], ",", 
       
       SuperscriptBox["\[ExponentialE]", 
        RowBox[{"-", 
         FractionBox[
          RowBox[{"2", " ", 
           SuperscriptBox["\[Pi]", "2"], " ", 
           SuperscriptBox["\[Sigma]s", "2"]}], 
          SuperscriptBox["r", "2"]]}]]}], "]"}]}]}]}], ";"}]], "Input",
 CellChangeTimes->{{3.5426164441354856`*^9, 3.5426164457165728`*^9}, {
   3.5441710348701773`*^9, 3.544171041444167*^9}, 3.5568747456776533`*^9, {
   3.5568747850630493`*^9, 3.556874793626183*^9}}],

Cell[BoxData[
 RowBox[{
  RowBox[{
   RowBox[{"rfspectrum", "[", 
    RowBox[{"k1_", ",", " ", "k2_"}], "]"}], " ", "=", " ", 
   RowBox[{
    RowBox[{"(", 
     RowBox[{
      RowBox[{"(", 
       RowBox[{"Rspec", "/.", " ", "ONrul"}], ")"}], " ", "-", 
      RowBox[{"(", 
       RowBox[{"Rspec", "/.", " ", "OFFrul"}], ")"}]}], ")"}], "/.", 
    "coordinates"}]}], ";"}]], "Input",
 CellChangeTimes->{{3.5425271270614567`*^9, 3.5425271286999207`*^9}, {
   3.542527178379861*^9, 3.542527179403233*^9}, {3.544171060916666*^9, 
   3.544171096891513*^9}, 3.544172617242441*^9, {3.544855746398962*^9, 
   3.544855746872143*^9}, {3.556874778733448*^9, 3.5568748004492292`*^9}, {
   3.559363285500124*^9, 3.5593632920518827`*^9}, {3.559375180083168*^9, 
   3.5593751820974817`*^9}}],

Cell[CellGroupData[{

Cell[BoxData[
 RowBox[{"ContourPlot", "[", 
  RowBox[{
   RowBox[{"Abs", "[", " ", 
    RowBox[{"rfspectrum", "[", 
     RowBox[{"k1", ",", " ", "k2"}], "]"}], "]"}], ",", " ", 
   RowBox[{"{", 
    RowBox[{"k1", ",", 
     RowBox[{"-", "0.05"}], " ", ",", "0.05"}], "}"}], ",", " ", 
   RowBox[{"{", 
    RowBox[{"k2", ",", " ", 
     RowBox[{"-", "0.05"}], ",", " ", "0.05"}], "}"}], ",", " ", "\n", " ", 
   RowBox[{"PlotRange", " ", "->", " ", "All"}]}], "]"}]], "Input",
 CellChangeTimes->{{3.542527131460969*^9, 3.54252718894853*^9}, {
  3.542527767589876*^9, 3.542527784580255*^9}, {3.5425287654314423`*^9, 
  3.542528767239052*^9}, {3.542613390274452*^9, 3.542613391745623*^9}, {
  3.542613534732768*^9, 3.5426135695065393`*^9}, {3.5426160338114033`*^9, 
  3.542616039299768*^9}, {3.542616127173222*^9, 3.542616130979927*^9}, {
  3.5426161646120777`*^9, 3.542616167727357*^9}, {3.543030809769825*^9, 
  3.543030812473542*^9}, {3.543038052347459*^9, 3.5430380537476482`*^9}, {
  3.5441709182872467`*^9, 3.544170919800825*^9}, {3.544172686710981*^9, 
  3.544172706981724*^9}, {3.544173048479706*^9, 3.544173050252021*^9}}],

Cell[BoxData[
 GraphicsBox[GraphicsComplexBox[CompressedData["
1:eJyMvQV0Vcf3sI1LkRZ3LVIoUqQ4DO5WtIUWd4p7sIQEkkAS4gmQpLhLgRYp
lMHdvVgpxaHF3T565zxzv//Ouuv3ZrHWYd85Z2b2nu1jhXoMadM7WZIkSfJk
TpLkv+fsWf/9LdM8s3d9lK3ro0UWDi/S5OO/+RbOe7pOvtN14i2c1fV+lIVz
ucqD3eUueKKFk7j+etUA/sKUK+DPzfcWzmXqt3BB076FI03/LJzT9F8JvCRs
8ZRP8AUGX2DwBQZfW+7gCwy+wOALDL62PgdfYPAFBl9g8BXjJuFEeAHLJ/gC
gy8w+NpyB19g8AUGX2DwtfU5+AKDLzD4AoOv4EsJJxo3iRewfIIvMPjacgdf
YPAFBl9g8LX1OfgCgy8w+AKDr5A7CSfiSzluEi9g+QRf+7uDLzD4AoMvMPja
+hx8gcEXGHyBwVfoFQknkjvJl3LcJF7A8gm+wOALDL7A4GvrcfAFBl9g8AUG
X6E3JZxIr0i5k3wpx03iZcvF046vA9vxdWA7vtTH+DqwHV8HtuPrwHZ8/69d
kHAivSn1ipQ7yZdy3CRewPIJvsDga+tz8AUGX2DwBQZfYfcknMguSL0p9YqU
O8mXctwkXsDyCb62PgdfYPAFBl9g8BV2XcKJ7J60C1JvSr0i5U7ypRw3iRew
fIIvMPgCgy8w+Aq/RcKJ7Lq0e9IuSL0p9YqUO8mXctwkXrY+8bT6yoGtvnJg
q6/+r18m4UR+i7Tr0u5JuyD1ptQrUu4kX8pxk3gByyf4AoOv8DslnMgvk36L
tOvS7km7IPWm1CtS7iRfynGTeAHLJ/gKv1rCifxO6ZdJv0XadWn3pF2QelPq
FSl3ki/luEm8gOUTfD3FEdLPln6o9NOkHyPtvLSD0k5IPSr1jJRDyadyHCWe
8vnthD0dJ+xZonm6qsu30MKtU4/6+G+uhWNd382ycKirvXALZ3a1N9XCeQ1s
24ky71v4rGnPwt+Zp8d+ySf9A6Z/wPQPmP4B0z9g2vdEB9mufNI+MO0D074n
uko8ZL3ySf3A1O9pnCRdZD9lvfIJfTyNu6SzxFv2k/EHpn7gT1wVDrLP8uap
eEo+k+MaZ9pTwG1MfyxM+8C074lv5ZP6gakfmPqBqR9Y9lPWK5/UD0z9wNTv
CW/ZT1mvfFI/MPUDSzmW4yrpLOki8ZDtyifte9IbUo4l30o+k+Mux0nSVdJB
9ks+6Z/MQ0n9JvM3Uu/JvI4s53vkTeZFpB6TeQOph2ScLfUI5dATGDnlfSmn
2DcptzJOoBz6A0u+A+Z7xgOYcZB2XdJd6nuZX6Kc36UdknkmaSdkXkbqeZnH
kHqacugNDL15H3oDQ29g+BsY+go+s7DkKztu/9fvSYSntJcy7ybtpsxTSbsn
8zrSblEOfYChD+9DH9uuw3/A0AcY/pGwlBNpb2U+Ttp3mZ+T9l7m6aTd53fw
BwZf3gNfS0cHX2DkRcJSb8p8o7T/Mh8n/Q2Zn5P+h8zXUc54AoMfMPgBow8k
LO0S7YGfzC9KOZN8JfvlqZ/8Lv0ZT7+Dj/yduAH+pByY95BnyoEphx7A0AMY
+Zd2Uup1KVee5Ay+8sSXchzBU9JJ+n3/yy+0+UKH33kPmPegHzD0AoZewNDn
/9XOoR+lXvakp6VeknJr9Z0Dgyf1UY+kB+/Lp/RDGW+Jj8xvSX9b6k3Jl7K/
wDbP6cA2T+TANo8i/FiZB5B+JuXg48mvkHaQ/kq+kHQCJh6XcYHMO0m/XuZp
pF8u8xrSb6bc6i8Hln6RJz0g+VzGCzJ/JuMTmUeTcYrMO8k4Q+ZpZBxAOfjJ
/Nv/0vNSz0k5lnwk40KZT5Pxk8yvyXhK5tlkXCXzUjLukXkcGXfI/Nz/suPS
7km9Dwx9pBzJeE7m32R8J/NxMt6T+TkZ/8k8nYwDZV5LxmGUi/grUVyA/FPu
yc+TfqDM90k/QtpNGX9KOwIM/aXeknIu5ULyhYxXZT5Qxq8yLyjjWA/91cIu
aqmH6B8w+h+6g5/1E53vgXkfuks7yfdyXOQ4ynlDxpX6pNzIeVTkiO+l3mHc
rT/ufMdT+ntyXlL6c5QjL8C0B2z768DWX3dgxkX6Z5IOEi/ZLzlvKv0vadeB
wQcYfIDBx9M4y3Gif9LPkX4EMO3LvLr0vyQfSX9B8qWcf5PtyDy3nM+SdLB+
gcNHcpwlnWy5w6eSD4B53+pvRw4kn0i/T85XSPm1ca5TDl2AbRzrwIni4//x
nqd26aekG3SHLsC8L+e9/9d3kn6yHuCNgy5uGHRxseZZwfW3wMJd/huebD9Z
uIPruxgLt3S1G6o91SOf1AdMfcDU56kfsh75pD5g6vOEh+yHrEc+Jd6y37Ld
56f+o/cP9vl6+pqX09csVcAFXfw/SvGkHPjJf9V1nafmuoY7UI1xMdwiC59z
jXOkfV7Z8F8H51iY74H53tN38sn3wHwPTD9kO/I7YPmkPmDw94S3xEP2S9Yr
n9QPLMdFjoPsl6wHfnhlYPvk91Hmffs7/AL8yNRvYfCV9Xmqh995Uh/wBUMf
C5809LNwtGnPwiEuvT8lUXuyXmD5pD1g2gOmPU/9lPXIJ/V5wku2K7+TT0kH
2U/GGTi94Q/7hH88/d7QpW9/UDzhL0+/Sz7oYfSJamv0ifrajLuFNxk+s3An
o6fsk++B+R6Y74GpR34HLJ/UB0x9wLGGn6zcSDxkv2S98kn9wIwPsBw3SSeJ
t+z3/2qH33n+r9/RA3K+TNpJfod/4AP4CBh+AeY7qVc81cPv+L3UJ+0Uv+NP
AeNXeeoX/rrkb+qBz4GhE+/hl0B3YOjKe3Lc5XvA9JN+AUv/X+INnlIPS72L
vQfGTwDGDwCWdAIPT3aDfD4w+XzZPnqL9oGpD5j6gMEHmPrl9+hRvgfme2C+
B+Z79C3fA+N3Mw7YH/mUepXfgWW8yO8yDuc96pN5I8ZDyg98iz6TepvfqU/G
a7zPe570IvkNYPwP9Bb5EWC+B+Z7YPwj5IT60HvUB0w571M/5dQPTDnv458h
h7QPTP3A1Cfboxz6S78ZuvI7T5k3Qw/Ad8DwKe/LPCL8Ytf1OnE5T7mujd/p
B/abcuJpyqET5cRzlEM38JDrF2X8xnfgRTnySblYr2D7JfsBTDyLXCHXjAv5
DMqRa8pFvtD6VZQjx8CiPxaW61Shi+QT8LP7aBwYukAH9CftSDwFXjZvw/fg
ybhQTn/Q+9QHHSTeMu9AfbyPPEA38KccuaE+u47DwZvxR99IukAHGWfxPvjK
7xkX+A99JccNfOF3xg08KAcPYPoBnhJv6MT70J1xkONi+VngBf7S7kp/TfKL
jIuknZXfQTfsNd8D8760m8CUSzuOvac+YN6HT6Udlu1RH3zG+8CyPrleCljo
DwtTjv6X4+yJD9DH0g5QP/SVfrT0b5AzT34P5dLP4ndP9TB+/O7JL5LfyXVG
vA8s/Tm+h/68L/0o6YcxPsDIIXgip1I/Srsh6eOJj4El38r4XubzJN7AtOuJ
zjwpB+Z7njJPyHvoPdq1dt7JM4M/5dIuUk596B3K0UsyLvAkt8BSTmV+Q/KF
zGfyvl0/4eBj16m4+hll5Y/30bPoTeQRewY+vI+fIfMpvA8+nvQK/Mm8Af0D
Rl/wPvMQ2AH8UOwf31Ev/cCf5zu5j5Lf8S9pj6eMn2VcItf92P4YOlv/Evnj
O/xIyrGjtMf39A+/nvqhB9/jN1I/71Of1NuMh8XD4QvGAb4ifpF8BN8TB8lx
hP58D5/wvqc4TsZ59Je4Sq6bkvOVcp2V3WfltEv9vAfMePA7+oH+Mz7UAz2l
nKFH0Df4Hcgv9dp1lM770Jv35TwBv0tYrpeS64v4Hfnle/Q+dgD9AZ7IM3wL
HSRdZL8o53cJgy/9oVz6EfAnfCz9CvQLfM94S7my65mc/sm8IPjJOBb/g/bR
d5Sj/ymnP+gtxo9y+oPc0h79R58BM68n85SU0z8J8z79pZz+Uo5eoT/oOzl/
46lf4OUpTyHzDjz5nnKJp6c8Be95qkfmGaCHhGXekHL4y5Mfil2kP+gz7Chy
Rvn/K1/JPA7l8KmnPJGncZd5G9mep7yLJzrJ+vkeess8kFynI/18/Cj0i/Qz
pd9l41DHr5J+FvUxHjJOp5/YOcoZL+pDD0m9JPM2Uu4l/L/kTsKSDyXd5Dom
OV8p42wJo0fpj9SblNMfGW9hx6ALdp9+AWOvpd8l58OlXwCM/Zb5X/QSMHpL
/i7n6XhP+hnye/oh/UC+k/MZcr6P3+W8CvxDfdKuYwelfyHbk+uFZB6Zcmln
qQ+YcZb5GE98QrnkG/gEvpBxkIRlng49i78h8yMyvwEMnwCjb+T+KBmX4udQ
H7DUQ3Z9m+OX2f0LDsx4o1fgD2D4V8bpUi4kLOcl4Et+l3zO757kSuavKYc/
KL/mGp8Z6qirvIWW6yKA5bwY/bTnJzh6CD6U8yOSP/nd7hMQfqJc7yTnXWSc
BAxeku+BqQ8YvsZeo3+BwV+uV5brUaQ9BqY+YL6T+/Vl3kXqeblOGDsJjDzI
eWe+k/kc+J/+QDfoz9NTO8C0I9clyf3+nuY98DvlvAflUk8xbrRLe8gv4w2+
0Bk80EO8j56Q6/vkPAV6ge+kfZLrD6AH7dIPvpfzBJ7yKsiZJ72Mv0E5/jDt
AjNu9Evu54VetCfjQGDiLvJqwPBTU9d/lim/akt9qy1NrNfpt9TLwNSL3WA8
KSdOZbzsvhYn7oYvqQe6A0NnT3aG/kk74SkPix6jv+gn3of+9Bc9AgzfeLJz
jIfcl0e53Fcl1xnTP/rLeNlyR/6AsevUL/Ngcp0v/Gjzc0570j/id7kOQo4j
sLRbcp20XEcl98WhF+AL6mfcpT3gfeQO2BOfAyMXyKGndfDA0EPaDRkXAtMf
6vck18DSj6c9aedkHC/tFjDtUx984omP4BuZl5VxvLSLwIy/J7lBTmReGhi+
AJZ2XNphMa9nx9uTHpFxEP3xFBcJP8n2T8aXMq8k40e7X8b5Hv0NXeW4y/UP
9Fv6jdh9Ke/S75T7KWR8IvdJevLLLrjw81MdXL97qy6u/vlbWMqlnQ9w/Ajq
l/k86Ia9kH6DjFegC/wpzykAH2kXZdx43OCj2xk8rN6CLvjXg11wC7decvAA
f+gCX0q/SvoN0Jf35LpQuf5Rrq+Q862yHujGe3I+B3rxO+3JdRIyLyrztsi9
XEeNfeF34DQuQizR5w1dPc4r0C85D4G8yrhczstANzkvw/cyHwVMnChhxm2E
axyjwMPyscXbgcF7rHlfgTd61q5Lc2Den/xf9zrG2feRIykf0m+y64McmP6O
N/XZ/vZyyc9MGy+iF+V6O/QufAtfIR+0x3t8Bz/wHfhRjj5ELqEXeho8kfP/
vNCP/yy/IHf2XAqHHvAP/AQfe4qbgZFr5Fjmeew+NQfmfeSdfoMH+U45byfP
PYEu0An9Bn8tN3gr+Ac6wB/AyAvtMd58L/cFovegF/oQmPGFP7Dj4Em/gRlP
8EY/IFfQBZjxxc7SL+tvOeMKjLzKeTt5viTvy3018Asw+Et7KfdTYkcYF4kf
cgbdJT70C7rSf8ZD+snyfBU5bsByntzOMzsw+sLmsxx6Ms7YM/ga+spzSeF3
abehM+9BD3leKvja/jv10E/5HTD4yX1Y9JNyYPCX+7z4Tj6bGz9FdzJ60LYj
6wWGv4EXuro5TvGEr+A7ua9K1iPfg//kehh+h78YD7kvAzrL/SMyfyZ/91Qv
v6Of0acy7gLG3sp5b7k+B5jxgj9Lur7vrR645CvM/u5JTumPjEuol37xnsxD
yH6Bj/Qn4Pdkpn/6qemf9QvluFMP/WR8eV/aA/ot5ZD+yfOTaQ+/nvqB+R6+
jHPhO1yFGljLZ4Apt7D0m2ReV66jln6w/A486KdctyPz3fK8HX6Xeo/fpR8P
jJ+A/aJfcr2LnLeR60b4DnuP3sTuA9MueBJPwM/wD/qGcvrJU8Yh0i8BH/w3
5Eb2i3LiMegKfwAjZ4x/OZe8R1j9CAx/AYMHeMEH9K+OyzGZria54JpWvmW/
gMGPJ/aPeuFnGRcgT4wX8gFMOe1VMv1XL1x+a6yW8yaUA9Mf+I92f3X51dF2
HBg/xhs+leuq0Et23sTxH5Bz+T7jBSz9Iuwq70l7D0y/gcEHGP0CjFxYeXXs
Nu0x/vAJ8oMcgo9dl+L03653Ax+Hr5A7e74Z/r1Tzrjy/f/Sg+gr9Bl8JPWb
XF8n83pST8v8Af2ED5BXGafZc+cEXpLO0AF87Hosx9+WeljaLfCgfWDGF5jx
keuZ5PmI/A7f2vV9Dn9JvSLXO0q5lOsL4WP4U9pT6uF3uQ6T8cCO8YSeyBPv
gQd87klupFzx5Hf0M/JOu+hHuY4CWMZZch4a+lE/T+iGfDHu1C/zHNDV07o1
T36b5G+ZV5f5Qd6HLynHDmEf5LpD+iNhe46Cw+/wD/In9b/MgwDjp9EPqQeQ
L+unOO/xnSc5kuerSf/Zk9zSDuV2H61TDh0knp78WuQZGL0DPwLDj/9rnQN8
LdfJyHkQ+b3MswBDR+yo1EPgJfN+0M2eAy7GEztOvbIdOV8DfaTeo32Zn4bu
+M34HeRjeHrym/md73nKemmP/sl12uhHa58ce0t7wLQHXdEP0AO/xM4/Ot+j
R/md/BLl2DPkF3rJda98Tz6K7z35LdKvkXhLvpZ+kvSj+J58F+OFfpB601Ne
Gf6T/CDXB0i/Rfo1fOdJL0r7zffQm/4Dwy9yn4H0W6hf6lGbV3HqoV5ppxnn
34xfa+uX4y79IPgUPoQvoTfjauejHD5Ar1CO3iL+of/QQ+YF+Z1xR49QTryB
n05/0Yd2/snpP+Mi7Qp6SOoB6CzjEDm/Lv1h+kF9Un/wnrTrlt5Cbu28v9AL
0BE6EMcwzjKvIfPe8Ik8z0zylz1P1OEv4ifwA6Y/0B9Y2h3KaV/G5di1Ka5x
D1LbXHDNRH4l/ZF6knqx9/QPWPoRlGN36B/9gm+hG/YIvgA/9DD8Q7nM2+Fv
ANMf+Ij2qFf6gehJ6kG+gNFz+EHUK+eV+Q4YOkq7KtcnyviJcvon53XhL6n3
+B1Y+g3SjkNf4lH4APi3a19uu/ZliO7gen+y1aP0gzwAdlDGHfzOEzqDF+OO
PNV05T9mK/x3/D74BP0A/MbkI+z3ch0S+RBg8hcybwrMuMpzvK39dOQduYCO
vG/74cgFdgF5oB7wsv6NgxfyB17ILXwr8w4y7wLfA8s8KXIo8zrAdt7IgeEX
3pN+GfyAXMAP0AlYnuMt7R18x7jDlzIvCX8x/tCX8QCWdpl2kQup1yiH7tAP
fmEc7P1mDv7oJeQQetl5FYeOtAdM/2SeUb4n8ZJ+D/2UdNjhktsEJf1gOY8P
Xth77JSdP3PsI/jJvJanvJLMO9m8m1Of9Jvxg6XepB/IL3xAv+EfYPgHeaa/
wJRTHzD1wMfwL/UyzsByvYVdF+bIB3oFvQBMuVzfCH0YP/QifAFMuVz/Leed
5TylzNfK/DB8D17S7tE/9Af9gQ/RD9CJcuQBfGmP8aXf0I9+yf0x8AH0hw/w
W6EDfAyelFMP5dQDv8N3yBF8if6kHLmS8R503m3spfWvwI92GAfaQY4oRy4o
By/sGv6fnZ9y6CbXMaBf8BuAbRzqvC/3ZTM+jB94wr/ocU9xIHIm/T1g209n
/Blv6T9Kv8f6V45epF92vtHxK+ALvh9r/F39j6v/PpZ+cp8iMOtv6DfrGeS8
pfQ76T/jhzzA/9h76IufA134nXGXeh08kX/eB6Zdfpf6Qe4PBuZ7mYeQ+3Tg
K+jLOMt1aNQH/sDSL0FukAfel3EYMP3AH2U80QvobzkvKH+X65JkXgxY7n9D
TnlPrs9GDilnXKXfRT+kn2PXMTh+I/XQX2A5r2vz/Q5Me9JfYlzhV/pv63Pe
k348ccDvRu9Z/IAZH578znfoHfCHbxjfYa72purVrv71V1WNXGg5r4k+uuL6
bqR99nCVj/H4e0vz1AfN77afyIH0M+FXGUfJ8wWkHynnV6Q/Rr7hmcvOBuha
rvfbqw8GVv+6AsP2dvzRt/SPcQW/Nx/++3P7c3IdF79jr+S8sZxP5j3kEXqj
74GhE/2Db+FnxrP2f908HWbpLPMX5J+wY/ANMHYaPLAv/C7n04GlH0h98CN6
Bhi8GSfpB2LPGS/0JOMEf8o4T8Yd8vyd/7WuQNplOS8v1/Uy7rwv+Q8/Ezng
Cd2gK+PCOMGvPMEbOsh5JuSd8YRu8AN+0dX/ireFe1w3wTgiF/XN90riYeNp
Ry7gB96TcYLM04K3Jz6kPslHwNgHmSeW56zQLnwp+duTn4pfLucjsPNyHkLO
K/zuqmeamuTqXw9LL/i0rOvpqxmPqgZWNw1s4wLwMOtiY219xMdyvyvfMS78
zvoW+rXePHVl87v+xLWgN0ZNM/ZAN3TRZ6ge0Oe/v+hEcsx38BX1LTb9U53M
9yoh4925Ge+G2voWGtius6FfyB/6DvmGD2iHdukXduYLlxhGKn6HvvQDvUL9
0BW+Ay/4CD6/6Rr/8Rbe/9/wToiy8PHD//3F2fqQI/oJXdAXxBP4DcDQF37z
NA8BjH8i9SZyYc/5cfx37Av+CPloxgFYxq3YKewcMH6sXD+InpR+td0/7uAh
8572/i8H5j2+Qy75DrtOOXJHOf2j34w7T/J+9B+5oRx/Cf8SPwl9KtelA8t5
Gzvv6pTLdfXIr1wHLn+nP/DpeGPvFfpZzuOg72S8I9fNefKb0d+0B78jb9gf
mb+iPvQVdoT35DyXnE+l3cXme2vH5LpBYMYXPpDrEqV8yHWQyBH0Io/C9/QT
/wuY75Ef9B78YfMtYp6N+vHj5PyLXEco17nLfUS8jx7xpGd4T66r87TOTu6z
Iu4jrqcf9p7J/8zWtRnqiqui0lafvDDfWTrIdV/4ufAp+leekwAMf0M/7KDd
/+LgiT9Eucwr86Qe+WSc4QP0C7D1P5z+8Dt4oIeA7X4Sh9/Qi/Cj3LeAnpXv
AcP/8Bt8Jdd1AqMvoRP+N3QBtvOtTl4HPYSdRD6B6Ye9j9fBA39WrlNCbqgX
/WLPm3P6ST/oF/VBF+jLOEm/QcZRfOfJrtFvOY9CXIwfAr2QE7teyCkHD+gv
190hL8gR+kPu2+Q9+If4Dr8Cvwk7QLw0wNWPyQp7JX8Hpv/23g6n//AXepnx
kfNe9Bt/FT6jHmD0B346fCrncZBvuZ5BrluV8x4yjyLnqe18sTOe8A18Ccx3
Mq8j8+KyH9LPkn4Y78t1kOAl581lnIAdof/EG3adt4M37VKOPZfrNOgH9co8
mKS73X/i0At/ht9l3tHOmzp+hsxr4Gchf+hVYLlumHK5zhJ+Qj8gX1JPUi9+
C097PpgDy3Upcl4Me4e+Qx9JugJ7mncCJk/G066fdGD6L+driINOuuKOINXl
jMve2riIeAv7Dd35nn4yLoy/JzkHH95H7tA/xF34a/hB+G3Et/AFMHpD6hH0
FPXL9ebgSb/hY/wM4kzyOPAHvw/9j6wb4q2fIeMK5IdxB6Yc/LH3dp2n6bfN
k9NP6ADdgSmHLuCB3pH7EInPif/R28CUYzepB7/Nnn/q2GnkQvKxtbOsp3Hi
MOiEvuZ3uT6I3+FbyumP1Pee5rUl3eW4EHefNPG5O5/jlDO+yLOd73Rg9CW/
w998x+9yfY+cJ4K/GD9g3geW+wgZB5mHkPMhct+mXB8iy/ndk10AT/KG9lw0
R/8Bo/94H/61+xqc8bTrzZ3xph15j5jcJyLbRR/L/Q/489gZ/Hb4We7ftPGQ
Ywfw39AjwNhHuU8SufbUD2D6Qb/kugPaRw/hp5FfQ79iT+S+S+IKYOymfF+u
Y5J5QOwN4ynXVdIPYPwQ+kl+gX546if9ol3aoV3oDyz36cl1V3Y/vjOu0m8A
luso4H9P66CAkUu7/8MZb7k+G/ohrzJfLe8pAx/ogf7iPWD4iN/RS9Rv77t1
YPQE+HlaxwQs50mAkTvyzdhZ8qXYJeIWmUcB5j2+ox7q5XvsAf2gffC169sd
Pwz/h7wrMOOH/oUu6Btge6+oyVepaa7jJNx+tJyv533a4X3sEniQx2U+BljG
F/ST+UXy7eANDL8Qv8tzevDzoCt+mYRpFz+KdoGpDz8BeQZf8nT4U3K+nLwQ
413Y+HvWvwJ/+JHv4Fdgxs3m9R3/BbuA/Np9BI78y/2q8j3iY5knZnylnw1f
oYc8rSsGlutb0AvwBbCn74B5z1M9ct8v9JLnj8p1trSDvkEvIV/YKerF/tG+
3O8BPTyts5f2A36Cf+W8FXpW3huBHpRxlqc8vrwnAvwYb7mPB5h6gGnH0+/A
+JU80U+efkeukU95Lgh8iv6U++7xp4DJD6Ffge36LMcfYfwYV09+jz2nwyln
vOQ+YOSROIU8Lv4L+Mk4A/1Angp+gv+gN36Spb8T3xA/ER8StwAzruBDvXL/
PTDl8DN2VvoRcp8e/g9xKHEp8SWwzZ85fq88pwF7hJxh52QeU74v4y30L+3Y
+4WdcYRf5D4c6ke/APM+sM3fO/1HzuQ5HHa9rQPDN9TPuMg4GRi/C3+ZcZLx
mMwb0R/4Dnmjfcqt3+7QBb0r4zu5Pg85Je6CP7Cvcl06eho7QtyN3rXrPx1+
pB340dO8hFznz3jzO3ii76ET7UJXYPgIuSHu9hTHy3U+dn+rgwd+Af1GboHt
/gbiMec76pHvyXr4jnJrFx06AJNnwP8i3wX+cr8r7TN/OcX4d3Y9AjDfyflQ
ee4P5XzH/KY8Z1WuG5fryuFDypEXyj3FZTJuk/kE2pd+gOQTS3+nHPriN0m9
gV9PXAgMHZETGa/KvC2wp7yJ9OPRK572vcl9cdhD5Jp66A/vAct98ZTzHfV4
+k7WK88JAG/sK3jirwFLush5Nnnunad9iXLfotzni16U+zLkvg25T0Pe6ybX
ldK+p3Xo8twAiaekC3wNXZEz7C9yCIz/Br2Ia7DjMi+326zj0Tzxy+1+c8e+
A5PXxe8Dxh7JeUA5T0g8hh8HPsDUQ3usM6I9uY4cP1muc5Xryq19dPKltIO+
hR4ybpL7limHT9Ef2Enp58h5JvQ067HkOZjoX/SNPe/EgeELe54DdHHifLnv
AntP+/gBwMyDYseBiRPhJ5uHF34PdJX73mkX2O5DcfCmHfoNzLjBh3Z9s8M/
6Fn4DnsGTF4CfiavgD8OXuAvz/lBj8K/dv+0A8tzxtF7dr2voyeBKZfnGMC/
ch8FfCj3WchzIDzJKXwNPfAvaY/4DPsFfsCUw0eMiz13yBk/8kPwDbCdt3Pa
l/tGiXvQi3JfNH4N5egF8i1ynTH+BPoRWK5Dpxz+QA7xz5AnGacBy/lPyqEP
dGe8PMmdJzkDtvvKnPbsOiMnLgSmfXsuqTPPgRyS3wOW+y4oJ65l/tLuv3Tq
I/8i94XJc2DpL/qP/gHLdcoyf2nXXzj8hd0i/oY/sHOe7CD2DX3sKW5Fn4KX
3EcBzDpauQ4YvSPjJOZ/yVvCz1Z+HD0i5znlvkS5LoTvseP0BzyAbT+d99BT
cr4WeWBcgKVdl34S8sP8NnpOwrxHHpYndEvmoleoze/KcyGQH8aZ79HP0BV5
IT+036wH0LVcet/HwnEuefe2fCrXG8OnlNv1x0Lu7H5A4kqH/tJu8708t1ie
C4G+gm7ynGGZ95XnQNAPYLkuE38J/vG0zoR2Kaddea40eFJu9887ciPz3NCX
7+S8KfqQJ/2W+wHlfCX0kue6wcfYPXvviAPb/IFj95BzOU8JzHwBekOe64Df
Lu0G9cJPNg535MvKgWNn5TkS6EPwh342L+uMC+1ZP9HhV+Jy5FaeO2HPx3P4
AD0Mn8j9Jdhp5Ay/CrmEvtSPHgNGXlmPh/21+4rwrxz9z/4y6CHPtYJf8VvY
TyHPWUAfom/kuWTE7+TvsSPgBX/Bt/AffAYMn8l9ozKvLfPY8lwb5AwYvUg/
5bo3+EauG0Tu5T1ByCd5ePSGzNPD3/Qf/rF5U4d/kFu5Pk/WjzzLdWPyXEro
L/NQ8Dd2Bv4Bhj/RE/A18mv32ziwPA8a/YU8Q2d5Lih2w8ZjrvXec6y9lfeK
4E/DTzIP72kdvzwPRu4XlfMOwNQnYehM/hi7ijwwrnIfAfyHfyvvYfSkl+z+
GkcPEfdDR/wSec6UPMfWnsvpyANygx71FCcCE+/TH+Yn0XPkSeBf8odyXej/
imul/qQd6vHUDvwg8ZbzG9CB+uV54Z7yFnIe086LO3Ig16Ez3vjd4CXpYPWK
E7/jL0IPeY4M8gQMHyA3xI/IodwvKeMiaR95j3J7X5ZTTlwg9+UCI4/k07FT
6B/0CzB2Ab5mfg49af1BMe9APXK9oPQfsR8ybkDfQm/KoQ/lyAl6Tq5vBYYu
cj8ZMPKDXwGfod/ot9wvj12D/4CpF/5En9r1YY5dkOt6iIfgF7uewRln5AZ8
6If0uyUd4Ffqkeui+A77CT2xb3Ifnd1n4Yy7nIelHuJF6pHnbEE3+EWeB0S7
wPST+Al/FTpif4EZZ/wn1gMjD+hn4jjyZ5TL/fjyvB3kHX4kv4A95CntJHKH
/0f/8N/s/kpHHphv531g5Ap86TewXP/NODCO0J/f6SfjJ/md3z3ZYerztO9f
nncJjP6X+4iQG9YjuIbp5WyP+67k+cDII3qe/BP6E75D7vH3GV/GG3nEf5b7
koBl/keetyvzyPgD2CPiJTmvJddBwo/wB/oc/sC+QAfshjyPyZ635ryP/uF9
ua8RGDsNXsDYF76HjsybQ0fGXeYR5LlFMq4Cxi9GjtDP8A2wPNcIejBucp7B
zm859lSezyTPMbfn8jjxF/YIvwH9yHvgLc/Vkv1mnOEPOe7wkd135fittI/e
54neBEYO4DfwRJ+BJzDtA8tztIhH7H4rkXeCj+k39dlzeZ36rD/r4E39wPL+
PHnOBPoGfQ5/ADO+dr865246fCjX2wOj3+Ffua4FGLuIXoHe2DuZt5HrQIGJ
X7Bz6Av4mfEjXkZ+GTfownfQV+YX4DfiJmDoBP2RG2DiZuSV8YeujD+w9Lv4
jnrQI9QDLONQT/eYybyZXMci14kAy/hOnkOI/8K8DH4wdhC5wv7YdT0Ov8vz
SDn3DJhzz6CTsf9zbX3oHdoDLmPicZvHRq/IeE/aJcoZDxtHOfoRWOZdpR9M
/9E/xEc2biU+dsaHcbDnEojf4Te5H9Xui3PyZdgReS429sJTXAFeyKU8hx0/
G/vJuPM+445/gD7gffxOOc/AOEo+wW+S6xpl3IH9sPfAOb/TP/Q2egL/BPyk
voOu9B+6ynl3YN5H7/E+8aE8Rw39B73wd9G/0Au/FFjSRebVkG/GEz+QfmGP
OWcQfYa82fNGnXyFvLcbukr/Ezsl96XIffnA6Enogb4Exn6RlyIfgLyCH348
cgq9gPH/8VvtOk5H76An6K89f93Rn4yv9X8dGHmArowP8THrdKWd5H2e0Bf+
pl7oDExcSj8Yf2Dqgb7wOzD2TtoNYGmfZP5Uztuj/9H3yBX8zHgh58gh48L3
8t4puQ5A6kHGD34Fxj4wftgH6A7/yXMAaJf6kAfux4WfKac+YPTFfJefPdfq
G/gZehDvynutZFwELNd9wJ/SL5T7qsEPv588BnIBjH+MHyjnKeAv+E+e3yvp
hT6hHsaX8QcGb8YLvKEffg/9lXm6993rnEsd5W3XdYbF3Pk7OHeIjSPa3xj2
SdPakxLdn+pbfnHsuUGROmXZFrNTBsfbvOFPP40+eG1psIX/Ohn4fpzPdDtO
xyJLf//zGPc+jLUjK1T+u2mC5edrTXt8lmpWdKL7Vi+HlnvgNXGyqts/7O6c
79zrLMBv3c9fRt8N9rZ+Q/vU3S/16xKi+p5YEroqKNjGpfS/ZqmGzaf/6K5/
Vevu61rldZ9XcaL1++23ckfb8TkxsESPb752r+tbW/mv1N0C41XxiKoXxhWf
pP/aNTmo5vh4XWD4vXsj1wbbZ7lWb+74+U7US8MSfFf2CNb7i/es2uTje7sK
7wte+vG71Bf2j50/M1g//LPV6aGXJ+qJ7xqeXjgwSvGcPrl87qe/hdln9KxU
5X7fHatmFtlQovHIMHV4Rs0Wj0eHqVNJQtr13eeO0xp/8bJJ8d5xeu7GNbP/
auKnOgyq1vHbQbN1ZIstBcoWnaZOh05K8Fk/S3+YNjj7Z93jbD6qUPpldfrk
6Ksylk73064+fnplyNJpQ5eEqdoVfn7/fJWf/rFd6/alD4Wp3W3Gf527TX/d
JKrcxMpPZqkfOxS6PHvhND3AlOukbV3lqoEp12NMuVpk6tMNTH2qyOKtf859
Haaq9zj/c8d2U9WLdK72dQ7Tvnpn+ue+Z8PrQqeTDaaqCut+r9jlSZgKNvjo
CwYf+16pB1NuhHaOs+M3v9ysMgOyu9cRHq1Y+kGBHBEqcELF+bUrj7LPFzlf
phhweqRqsuhusXYZx6hsBtbJF7tgvbN+2VxNZnkl2lc54HDV4M7R7nvhkp1r
9kWSlCG6Ytr56VtMCLG/NztVJsmqrfHWb2g6fV/j63/FqBdPC2ZoP76zbmJg
nfmZC1ZNzPu2ncqmvkTnlb4762pPHU3Zdv8p78567MzRbX5cFqMm7F3cYN+4
bvrg9us/d5vuvg/n7cCZgzpFxKvr37bS2zMF6l+OPmiaIfl36h8Dq+4Gtnxx
aM+uw53HROvf5n3yxYI2Y3WxR9HHHvq599WmOvn654A6EXrHdq+fjlyZrjYO
y9yldtv6umQqV3/USNMfHWT6ow6Y/ugC9W8v2VjdT2WOqX+x9eAwHVmr8ydD
s41V3uapkzdw0dvGLdnM+zqHed+O9z7TP7UpOKRn06Ij1cRgvyU1ln/0gx9M
blbvnm+i+1RuZ8+bosCicJ3i5pQf3zxz35P6OuB1Zb+fg60ds/dl56ocviDN
NEvv1zNnZF/4IlS3bvDKK+76UKvXqx6LnvDJV7G6j6rx96+Dp1t6Jwl1va/q
mvfd93Wb/iU6H/ua6Z/KmbnOjEtHvVV4lVnH83Vzr3NOlc7rSXRd9zlvvVf+
ERtYN1zNmb359yJlx6gqMzbu+CdrrPq2cNq3ZQ6G6yPFAr/IvT9M7b+Sc3CS
j98dMU+VZFjHT5fvDNTJn7SdMTMwVIf9vr7tuKqROrNvuuO1wkJV2+YRZ9/V
ca/j8952pu+qObMTnfcV9Ee9NT2quc+TnlDrtU/ckxn6TrEtmbIf7ZboXttH
E/puufpZsM7epP7l1PGT7HxcoeZFS52f7D4HDTs55fLledvrlbd5rRfh03Oe
rTBDHWxz4erXuYMSnWuV5qs82bNmDFAFTH2WT65f67tpbefIROfqRpc48WXa
ebNVc4OvjaOD/UpMqpbHT3dofqb7sEvRel2rHe/7Je+pMwQe+PrwN7F6z/ZN
i192a68DM5T5dHq9WL1xTMGSxW5H6yOlI/45ntxPz+9wbE2aMXNUjl7pq+/v
PEXvXu0dmPbSOOXnt25ZiY7j1MGjW7LknzZOTeo1pkC2VePUh7E9/nz70xz1
Q7afwzJ8HahOt7+6YuIjH+3Tqmq/v+vMUX3LVxj7WeFANf5uwR/HL5ujNvnX
9sq4L1DfK72j2TC/ObqpKdfeplwXu3/r7n7vObpMipBNv+tAnXKcq35dx9Sv
u/30elmVHjFqwYD1leKn+Kh1pv/qrum/6jalxr9vR/go9aWeertTjFph6KHa
GHqoTR2STplUdoyu43WgfIpssfqq6a+aZPqr/86SdvGzm9/oE78uux/RN0LP
KpD6i7B3kbpI+0F1qnSaoXPeK7L5clCoLtH91YCGBwJ1kpJe8yqUTVCrt3zi
/3BFC/2+hAvWAVtdsMrr9e2eb0Lm6GwJI7b9m3qKmmvoq4sY+iqnPlXS1Kfe
Lm7157cHe9j4EP77823f7eHf+Sunf8rpn7rW4dywzTsD1dMbETViAkNVhR2u
8VUzzPgqrwKf3wqq0E7Je4BqrLo/aXg5t1+zx+vD+u92xejh9caNeprbva41
YNPa50fmjbPPhWb89QQz/nqA4Q+9wfCHnee/eGX6zGlL3Pn5IUa+lH/lqEl/
PHPfN710euDiP6vOTnSf9Nf3xn5IsrKdfmz0m5VD9N7EXWmOJ00zzX2PjpFP
lbJuQOaY6AYqTetcKwfcnqECJ6Z+MHvpAL25//F+hW8H6+oPB/96oF2IOt4z
eOu7Z/3Utwe6H0t3Pli93Fbw3P5X3az+S/HuVb4iH+UFuNakJ2NiN0XoLH9l
6vBqjJfO3OCbwocGROgW31a/HlHQW6/tnH3iqzQRuuqfbds9KOijq+2rV05d
Dte9Kt9v+0WySTaOqWDa1z+Z9nVr074+b9q3cdzOrpN+/PLfdnrrZz+/mPHD
dBsXE298behr9XtN0z8LJzf9Vw1N/9Rq0z/1vemfqmD6pxaGnb4TsKKuLnog
5g/vK+Fqf/NzQelUtJ6+JkO60peD1evbyT+7t2p4onv7+uRO//2s93F6wPSo
Hd8MTXwvYIaCQ5cGXIrSdR7/uLnjR71dwzz1qe7BvbKUitGtit+4et43Qhcs
1jb07Vz3vrrvuk0fc3T2TP3zgEF63qgI/Wirz6PHV9z3G684+dvWLbfbqR6b
A4JHhwToWnUK5yw6ZESie/yyrLneYUJLL52sxDfPfp8bof5+/PPpvK19bF6h
weI+h5e389ZHagwbtzhLqHpW8drmiwNHWv4rvzcwY1SvQLVgbuYZ1db6WHmM
upGvm3c+9/5J+PbhgXpP/u0bqmL3LXi4MqX7nK4bPy9/WXlqhOp/r82E4aXd
92b+POjssScf7V1dI2+J7u/NUX9l+sqlE/STkz073Pw6wfJhj6efldlcO0Ff
PrE/ekXT3vrB+rzZpw6L1TsWd0r6VdJeutWDJXfG947VPRbm/nChTltdY1ej
BWP2RKj1vea0qRQ+Uk0Y07L01sURakZAqbWjDo1RG8dPbV1ncKiuvaH06fHZ
I1WN0eHJq6UNSHROjm+XRt/k8XPfo6UO3o3dPj8a/LSDn96Yrs+djJcS31vd
wLxv/ZqyAQXW7Czx0b9tU77dib3ufY7dL0dmTlUs8f7HTypt7bNrZ7ged23+
hWKLA/SlHg/XbP83VD9Z/UvqTDH+utaaDk2uNgrTkw1+uqPBT488dOF2ifUR
Ot3g3P3bz+2gU+zt8faf6/72iR9zf0qTrxtV7qmzdo8vXjTOfd/uM6/jY299
HqsDvss3O93AMdbO7z8/M8m4Vz6q2Dfv4zMn9010L2TyGfe++PTtYP2+47cD
9q6OUD9XeuKdr1MH5YyPemTGRz019avppn7ljLeV4ymVy7et9avbz3LkR7U2
8qM6G3ol2q+X3NDL/l7a0Fu9/8ZFb/verbu/dK21IvH5cqdfrakxIKX73t7s
hh/V+VlJa6250lLdv1ou5kCVBDW5VMC8Bqt7q+xpN99vUDFBlTOwzmFgG78c
N/Go/ivcpW9UEaNv9FSDn/XDjlcce6rwXz0S7bc7bOyfHa+bzW98u2SZry4y
4Ot7p7K680zwTXVf13iqLGY8bT1NT/aafrZpgtp9rezJYqGtlSNPqshJlzyp
91+49IV+aPSFnY96bNpThU17dpzvvdnad92k7xPdJzJi84uktza76bz2+5ap
n/8xUX1747v0HftFaZ5j+idd1mp4iI3P7s2f+/nqFiF67dvVhbOkHavjD7br
nz8gRGc8t3fxpNLDdObfh9bOGhiicwVHHLvSY4SunSR+fp5HTdzrruu47J9O
buyfrddrRZoNmwLH6aalM3Y+nn60207/lazyixruecH0r2LS/flDlLpa/dKT
U0+87DzU0A1v9v5da5SuHde+5/4K7nOpxq65+M+DX+PUyDrLutbLPN7KfVjN
+1mubx2jzpr6rV6elnpV/Mk67ri2lqnPlr/a6nOt6aY4HTemTvk1ecar7mrK
H3NLxut06x4UKdVytDpk9LXO+rVLXytVIfm1T26473tF33xr9LsKLzKiWJEF
P1r+aPBDv+3513rZ9ooa+bXxKu/VNvKruprv7XiPNONl47sHZrzUZjNear4Z
L5XTjJfKZsZLVTPjpVI+m336ZNSYRPe/7twSc79rDXe9TQoXbP1v7hD1NNv0
ApvzjlSbx47KWbxUiFodliPzW+9++tOK3Tp0L+2+5955X28372tt3rf+kqO/
Ld5Hlrn4QX3zlYsfbB6zWFvvJ216e6mLI06cXD89Tlc4PfLNgB1j1LnnVz8/
cSRO3zTtqwymfctf46tm/3NSfIS+uqXy0en7E9/7vDFpwzFtQsN1/Y4TSlR+
N05d/PDhfOWCUbrfT0nz6lJjVLJWg7L6z4/SNU08qjqbeNSOa/u207anSz9S
TzHj5+ZX51nN2Hv7+2fG/7Bwf+OvqN//yNggSTp/Nfl09kODU/d03586qWvx
V9n66PyHkwe/e+++T/XTgC/azx8WkOicl7SNuvqMO95NX67wpV7n5aV2z4qZ
MG6ge93qzs0N2v5TM9yO8yHjz6qoPbtb/3g3yM5fPz5/6vLg3kHqUB/9z5Kg
6urH39tXKT4tSKXq7300pX8dyw9bDH/Y+RZt6ldPKnUe/ebzxPvl/PtVrJv6
Vrhe65t5z4NLM3SquxWT/HIsUncw/pVaY/wr9a/5PtH+uCnme6tXLm0Y231i
rDte/qdF/mnnU8frr1KUWViq/AxVzDx17jnZRgYfj0m0P+6h0X+6VLuyC0Z9
7z5Pc8jzQbXzf+s+TxP/673Jn+plO3aV/P6de3+bXU+6u+imfztEqpvGP7R+
SfOerd8+7TBDrVo8duqDN5HqX4O/enzHhb/1a9LPWbY7/M9Ild/4n+599Y6f
e8LkZ/XFXSd+KZzcfT/osOqZZzYJHKi3fXLm60Ybp6jacSEF7zccqTKXzp8t
10e+1RVSnFm8fKja1bJL4L1G7nPbBht7oBMKvhnxWbYIddpbVZowsYkudu1D
un8+0vn26zM+zdu31euL5S3Xt657v9qBjF2+O58jQk3YdjDum1realWrVu/n
vApX/Y/W+O3r2+55pRQmn6XSm3jDzqfXGJs5U6ND0Sq0ZdE3gWmG63Hj8uV4
uSBaBT2rnelNsRH6z8DtHRpVcPudzBd5j/x3YmefYXp24fH7z5WNVZNm9i99
Kbqa9Y/3t6906GCDcWpk34wRn3aN0kuf/Zop+qWX8vOtPnVJPW91Pe/ZN71u
DtOFAt4ke1jFRz0pXKN02x1D9dh5cZPT/TBMx82oGfLs3WQ1/XbNba/LDNNb
Es7X+TsyWt00+fRE5zA/MPkTnc7kl3SUyS+551PepM+za1Ckatl+RNeO8ZOs
n3/K6KNE995X3n72jQoNV2WNPtJXjT5S3Y0+0imMPlJZjT7UV40+VHmMPtSX
jD607dc3+Xm90eQTddfhrnyilZ+kI7ZWO5O9vVrotfNNdA/3+aZrjT7Sc40+
sn5PznK/3Y3K1kf5+zzrsOi9+77ID/4ufZToHIKEzI+TFrzQTS1Nufx11Zr9
E52z619kdOymfKF6pClPdA5HsClX1Q+OupVleAU7v4w/c2P2hvjJfQPVkC/6
lIuvGqHLpwt/MLl3mPqi4aQPc2a6z1fdlyXdyAoX3ffxBZ7KsPXvEe57cD4b
uTD7aO8gPXX3ihl7/X10+SdfVp54IEiXvz29Upd/vO16pouLM3Q4tXiAmnX/
/vGKoyPUl70CZz+dM1PVnt/zcJ/MTfTvRX6LX90uQubH9dT+U7yarKpk4236
0W5I4YafJp+u4038lugc67xb2w7qvyPI1tesRraVZ15P11n65Xw+S1VMdN/r
OOPf6LSrH2Sak5D4PrPUyy48bXstWK0z8ZCS95l1y9Wg1NF9USrC+NP6nvGn
dY9eJVP++mszXSXh/oZ6H2H93O/siYAeuur2ghfrf/RLx/evc3vn7f7au+LE
VQXWReifjT5Sq40+0gfqjT5w+Lyf/qxv+3vT/+ynar4LvLj93FQ96WbIh3Md
+6heL+eVz7IlQD0699C36fVQVah172Pnov3V2Q9lVu1qFKYmnYxsmPHzsWrn
vRY31ugRakpogbVve41R79uPKb1z6wi154SrXLe97yrX6cJc5dq/g6tcF9y+
smn3lYE2Tvqk/Kx6rwaOSDSfuSBN05fvf5ukWpr8QaJ9ttW+DpoYM+j/d1/V
h1On/W591A9Fw15NSTrY6qkd6db8+Mv5xOc8eN+vsqZqy3h1M7ZAbJv+U1X/
uz/MzLA5VB+LO1lBn56R6F662akL+3ZaUE75DX/3fuTAEaplzqFRuZbM1P5m
ftHmXbGPTQ0/WbsZfvF6s71FwtTjhIbJs99x21Fn/kztNfNnyplns89SZj5O
OfNxNu/7MEO2N2d3h6nuIwc1y9jEfW6/XV9tyvU4U27ny2+8zJquYfIAu775
WzP/pCua+Sd9s3zYzJxN/XTKUjMrbi4frku+nZRn4DI/vXR+moIX4uP0o5P7
J9X56A/ffZt0yZ7rcTp57zq9ljUeoirtLbR39ZR43bRSiVZflx+mCg7PcnNt
VLRuuOfC80d3Z6opN4uUOB4XqVc2aXU4cnCo+tLvRatj2SN1WLnrhXN0HKaC
80wtl/TlZJ222qZmZRfFq6U+Xvs7lBmqE0pnOjSixgy91DxVi4QDz5pGBquX
U5J/l291J9W5Yr2N1ebEqbACT5uUWuinZuZeVyrqapzaHNNvxPx0vupw2gvr
vJZOU8N+6X39fvNoVf547UfXB7nzdu8brVz029UIC78zsI1rK5j3LVy4wv5d
MdXCrb1AfzycuzRlt08jVak5T26luOy+T+12lvfXoj51+6GVzLycfTr916Gm
/zrK9F/Hmf7rUob+yqG/+uSUi/7qlqG/yrdt3pPfS/fRc//9a9bgCgl6V7tN
J9p9+F7FBoXGv63/0b+7sudahqBiavSSQTnypIrQqVK/2RDwUQ8+W53i23U1
vXVu/8/Xhr8I115dI9s1vu+twyv7FHryMX716Zbs1olxTVTGmd9lW/9XuB5c
qvr9e5vaqg6mfj3H1G/95zmPXw+v9PlIfbvg2fLr3ia+7+ytKVfjC7nK7Tke
2LkHu7r9/lWfQH37n5jvRhyK1v2KVs9XPe1wdePT9hf7/xStL87pkaRi1REq
teEPvdvwhyo/8kTlTnW9df/3Sbsf/HuY2lVgSANdzkevedJu6S/Hhlq/PGzB
s3XD5sbAD9rhBz3czKcnus8s2Lyvd41q1LDUT6NtXhV8xpl4RtX9fH//6wen
6LsL0kxKMT1c1zawcmDV7Ltbv667EGP7Ue/Bwu7Xz8SooGRVt7Rr3EU3NeWJ
7iPrMXtu+/2FY1W++CJFih1y30c2fdP7vwsuDFSpJnXodvPNVPXyjM/JAU+m
6gmfleywaE6gfv68xaqSXWLU7aVTDzRMPUCX2v1zhZDBMWpYwZhKx5f200d2
Jt37aMQQVShlcMpmW0J1mIF1EQOrBakn9Wu9oYq+Fng5b/Ou7vvFBuQNOtB1
Sag6GX/n+a7a7vuUfRflH7vno32YnHvI5Gq3QvSyNK7v1VnzvQ7dvrfRPwU+
6uXrDS/HrBitH827tj6DV6SqoDc8K9kyWk0vNGJBq5ApuvD+O929Owy2+cTL
Jp6wdEv7alWr1tUTdPY3aXokzBipyw/9rn+WS+PV7N07r53To/SETUWbvLse
pTp2/Pt27i9H6Qpt3meq95n73papERdjNoREaId+2qGfnhNSLVnGhBD9x/Ns
QRsauecBZ5n5Mz3+6Lvhh3NPt+uwqy4Y9KBJ22j9/a07+yv+Os3mM3Ka+Tnt
X+PfXvcC3PeNZR6R6+Suc/4qyfv9B1v6e1t/Ivv5tPMnhk/S1c9f6/dHviBV
75LvL1deeek23sc++fScex0N+xkGeJWIPnymirq6+/B3Rd4G2XUx77NOe5Hm
fqDO+NuWVL/8G+PeP9+nU5oP+4OsnpoX63c2oUa4XjGr8ogTdWJsvOLMl+l5
Zr5M5zbzUcqZj9I9721uv7rQRz+2bdXkf6Tx1hPNfGmic8nXDl7YI0Wq6Wru
4euv0o503w/2fd15Sy7lnaUiugyqu/tRqPoQ0358th591Sfx6baVCg7Ta786
VbxkQqill5OP1r+afLROc7Fww51XInSHT7IFH/96iJ7Xyjd1kV0Rdj57tfne
8k2aFy5/SFUz/pBy/CHl+EMqYwWXfVNvvnTZN1Xnr/1h8V2m2fV+9KNrYMi7
kTli1YJJ/brXnfyx/X2D25w94KUnbi3ROW5ahG6+fGj+NafrEq8mujc3+fCf
Ws+Nr6nKL3D5o2q78UetHels/BVdvZjLX7HrVU9efrn9dTb3uYn7Sj6YtiLV
x7jxePWkl9e30cMTzp9o2DVGf3rjwj/FPxugrpr4LNG9YqtMfKZOmfpsPLHH
1KdLn3DVp/oWXhiy+fsuquv0bEPG5A9W3Yq75rcT7Su+er/fgy3LglXtk2sL
Z63mm+i+sGxpGg3NcnO6rtQpR/9hyWYkui+sVKFJnQoM91VzzxyoWTK/n47f
uPbeXx/7eS98b/xXBd33hZ0qPGz52xLu+8FSHf2QdV3LLupp/SPrOlQJ102P
JE36Ln1P1a78ilax993rj6MqNypY61WMqnV6YdtB5WYk2i/pd2FI3XvjZumU
2VzyotIaebH5gsNmfZRe2/TvK2erTrfzofUMf9j19aF5sp3tVX+2TnO+SvSA
mBCrF7YY/te35l6uXm+U+76wLzoMLlt0fIRuUjmo45lFM3Vjs97L6hm7j9fE
AzZPE2X8Rf3M+Iu2vl+uZDn/T38frULS94zv8VG+S2xr1rSejz6+9mWhsBFB
esOcB12Lr5yh+vV9XLtulQL66ZDWn92dHKT6b+84tZq/j+raweuHjnuCVO6p
NT7ze+StxqfK8VWmarPV1VU1mu6aEuLO7xh6qYNmPZY+adZj6fp9A5Ksuxaq
51edduffL93ndO6OORDs3TpW301+JabngX660/Nh/aa3i9WVpveeVvyzyton
85/PthaK1TFmvZd21nvpIUY/6DFGP+hAsy7MPrMs+mJvmr+i9YyfNz4e84X7
/rBf93j5pS46R00168F0D7MeTL0OLfSwbk4/ffLY1P1f+MxWzvcq2Hxv5y8u
bz43p3DVGJVyyKMXz1tMVAuics0bsTNGzTf8qRIMf1r+z7Jr5pvHq8J0pZZl
/8hcrpc9fzy8/CcV65+K1LMf9/3h2JkZOlvuFSWy502wdudt99SFDpZNUL3u
n9hxa3dzXW3QrVnbLsarSumyVfEe3k/vebbg+0sv4lWxF2vTlvqml85qvrf+
wGvzvd5uvleVzPe6m/le7TDf6xbme6sXHXtn+1Ey5u/k3z6PV30zbZgZOLSn
zjiuV4b9H/sxbebcqc0KxulBc1L1zJLKW3Ux6yN0LbM+Ql8a7KKPXmjoo09u
+6lD2JtQNb9k/eCpQQGqyqqByVO3CFM3ll8Z32Wev/p9xKnekccS38P8x6Af
L3fs46+2dThepXpPH9Uk1YFddzsHqdRmPWaiezIHG/uliht9Y/VItz/PFl4T
Hqy3jZv18M1vnXSoyZfafdY3Tf90X9M/Xdn0T183/dPbTf9s/ElcdMv0T5ft
ljCxVe8gvXjC4KcRodV1f5Nv1Yf7ufKt9rsqi77NOWffLHW2YJffC/w9VZ88
V+rx+SWBelF277nPbvjpgYPf9m7RY7qumDah/Pp/AlXAg/sTGsRPVcWbjshw
ech01f3x80ZTn/ipdGa9pHpl1kuqDo0nfLYgZoDKXXlEt273g1WNt/m3/pOp
n+pX/cjeFweCVWmz/lItNusv1Rqjr2webEf+1ksa9w/Wg/xedsqVMlrVGeLK
d9h834urrnhADzfxgNq4rPGVDIdm6KrXH3ZvPMJ9/9ihDu3yZ9kxU3vX+bdV
/+2j1MqYoQsL3XDvA/wpT8cD7ZpN1ddKrGrcL8R9r9eTX5rk67w6XJWPbJz6
37/D9KNFA17lqh6p+g3cOerPcPd9Y63Melb90KxfsnFU4Zq3JtwqOVNl3h89
avgFf51sUOzer2r5q6XZ5//V5q23rncwR5Ntu6aqX2cO2eObZ4rOad7Xec37
SvmP69w8mTtvExc8reOnp933j9FOofv9Tvf0naY6Xgpv9Nl/8cM3f7ecGu5v
83UNSs6ZVWZeoHo+7S+/ty0S3092cnP57D+3+Oh/z2lQO/QjX6XJFN0o5eMQ
9etW/UP4Rff9ZMOSXf10xRb3vqX5xp9Qjj+hypXdOTns00B1bVnKtJ1Xus9p
qfIsVbPTyaNVJWPPbF5o3csWf7/Y4r6fLI2/q3/Wb9neY0m+1Lm8VJ85I+MH
rZqhkxn/U6cw/qfaZcbLjuPSjbMKNp8WoUo0HDZ0w5W6KuLkuS9L5/LSPU8F
LfReNUN1MfpehRl9r+J7/tF7xT8+av6TtP45ssa772M/duFGxabu/Wj3G+a8
X+tOvIrpkSH/6JPDVO3HeQtVzpigvv+1+v1a14ersFpriudNmaA6trikerwZ
pRusWD0keuY4HVetxYXPT7vvS+2cv86YyZfc53GwP+heaP+AQ/Um2fmD+8t/
q110czd15XXPHldnuu8bO2zWZye6pylNmOt7dcus5050H1l945+rPC1v96v9
UZ+0Tjl46NHN7nWRlV72eVHy4XBVJ2x28Mt49/1k/i1d+Kiay134qIXVXfjY
8weOmPUzysesn9Hb12c50WyQ+xwz7P/5uOJ3ylUPt3rxC7PeRDc1/G37iVx/
Odjlb1o4ZbfbbT7PPdnqzcUZCtZe+jRS1TXxp06R3BV/qotLG51sPrCt8gr1
3XYwKlz3TDt3+7o0ze19Y/eLbfl3x8rARPeJeT05tLFefKCuaOIX/YOJX1SX
hOJ+1fv5qKw5U41u4z9Uv76bK0mOmkP0+7Nx42r4xKsi96qXqJtiuB5XeOrG
9G3j1SGjr1Q/o6+0X9tDPcr9O1Gvnze56HeNI9UvL9I12z3MK9G9VteXp8/S
NyhC7TL5O+1l8ncf3+/w/rsk03XJizMq/nP2G1Vx96cJX0xMfH/YmCtFfq73
oqkqn6LI6TLRYxKdq1epRZ9fz7yboUuYfI8dF+T6nsn36LVlQgf/Hh+jtj5q
eLjv+l5WD08dfCj+/tFuusjrkb8W2Oi+b+yHTG+SP40Isuf0dx7h1WdZi8lq
yZUtpVc+nGP5sIpZf6d3Zkn6d+934933jW1803d+62h9c1bxYlMnuNfRnKn5
3KvmxUi94eDXJWrvc98vlvevbuFNpgXrtvtXhkxQbr9zupkf03ONfkx0r+KG
UVl7T5w2Tc/dM8v3WkCkqvJ3hYsdHk7S9cx8eqJ73kb28r63K36CDh0Z/9Wn
oXHqRI4vm6/qNkEfqhyd9M5XIer7YrOvBBxzz2vvM/NDutHwqCYlP3HfL/ab
sUeqhrFHqlPm0NFPygcluk9sXS2/gq13xajJSZtNTvJHU122VI1CcTkTVKsV
lTPUrtJaLx9dt8ugzAnK66vbeunp8Sp9zdin+ePjldfiNLpxybHqxSJ//4zH
49Xb59E3V7RJsH5sY7P+Q88x6z/00cmpc3f9CG8sd3Re4+FNLH/MbtF2VKlF
49RUE+/b+NNZD6qc9aDKy/iH6rLxD5WzflWVM+tX1bLMBSdU6Bdq5wXOqzwb
juybqasu82vSY3Wk6lA/04KcBWbq569S5LieLkoNNvkIJe/3+OdqyLUnRWJ1
UTPfqD8z8416xeI2/ScuHaq97w0r072R+/6vdcZ/1snDXP6yOmL8ZWsnvzL+
jW6ysofKcCRC14se9UtI4e76cfNOM1Z9jMfTly55rlyLgXrRiWwBtyvHWnsU
Myq0/Zcf20nltSf/grsjdM3BOe+d+D5Wz197v3Pt90P1+g0leiX50X3fF/7X
txMHVaqxw33/1yIzv6NPmfkKdbuPa75CFzTzFeqxma+gfyra9E85/VNpTP/U
P2b9m/rdrH9TDQ82KJLlI3yql9qc70ZfFW36q8qZ/iqnv2qx6a/yzdQlV+1s
capv1pNhw2r7q2Mmf6EzmPyF9bf3mvhHHTHrqdWnZj21KpbCFQ+p7008pJov
7PZkUUN/Nfq7ok075YxTCRl+XFc6+TR73tlQM99t58fJJ9Qy+lyPfjmn7MQ2
seqw77HXuefWUauXv/zi9qkYdT73qPNF0kxUucz8upUTxnNc/6OVyscHqp6X
q8ROqRyvq/sdSZpr/yj3/Vxm/Y4KvReVdsMk931dd2qGFj59+Uf1dltcRJGv
3Oeh62FRyS9/MkWXmNpwQNDvQ93n9Dj97mjWY6jW5Wbn/fneZPc5rqY+nUK7
6rPzN7tMfSqjqS/RfVwZTH5BnX3727EtB33VlWHpzn2VZ4Y6Y2B92cC6rsk/
2LxElSqX8iwqPUN/tWtG1q8u++pKBlZlDKyamPWMVo8yL1LV+F92Pce7xpd/
a54swOqpw+mS7xl+ZrRakqr4zPIFxuot5qmWTvguKv6hlypSd22mno3HqD9M
fiPR+bVVNxbL13p9hBpZM2H11Cwj1dw3qYOXLXfft9UuMk1Z/zER6vYE30Oh
zceq3r9t6jPqo59W+9ipyP69xqhax+6dfDYzQmXOsLjRxMfTdLuSXoGz97rv
13r63a2Jty4E6ONe6b87djBAhfxQJce659PU8IH9dy79232/VpFhR4MLFy6o
Ck+s9E2Z0u68Y52VTUZMezddZercv1hUzQr2HLjc4568LbG6mX62PvJFF+9A
9aZ98TdN0jZ135fl5G3ebz5SI03t6aqIyd/oxyZ/o7Ka/I3uaPI36vch60/M
iR+rTqXSB8ancN+n5fgruolZr6FXmvUa+l0hV75Kf2vyVbqr7wA1onW0Wrbk
737+a6Yp/5ShlSJ9Z6laIwb+k7Sre9/D8TTNpnxTLVSdTL70SPAn7vvSb6+4
6VMlMERNTnn/ULOa7nNvCn0V2HlQpRjdKmFkjjuPvKz/tnjFwbRTAt33MOKH
xT3qULFe6Bzd2Mi3HmXkW9f/9pfCG6bPca+zMvpE9zb6RCcMHbvvcbB7H3HY
wguVm6uYRPdXHSxdKKT2u3h9Osu7Atne9Fdf/Hj37Yrl8fonE8+r9Cae1zrZ
g7BWE+ZYPV+9avn9+TN01/fXta//Y9A0dWBjRL1p0zoluo8qm8lvqHstXPkN
ez9VyRmu/I3yM/kb1cD4K3q58VfURuOfWL/85MQsb+I6+dhzFux+3nIP/p2/
fo4qk6p9833VJupLjad/vnmX+74pJ39n4QBjX/WM3G0ell3q3jeQ2siX9q3j
ki/9ysx/qIlm/kMt6T/qSOZts9XC3UleZw933xc1rf+KjmXGTNFDWteqOPq6
+z6p5617j9t9+SN/bav9VfnNU/TK4JhWZfO574viHAbfuIwZlp/z0fNM/XqF
qV89Xh417lqlxPdkdp6Q48v4Yu77o2JN+6q/aT/RfVIlCwz7fGzpIJXmfvlc
yYI7qTwv9KWq94LUpdZ5V92s0E617Ds8cOTMIFWgkCvfoOJNvkEtMPkG1d/k
G+x4/mnytXq0yT/o8ib/oIuZ/IPuZvIPdt1U0Wspo4e/CddlU+2t8eMEH510
4bA05w6Hf9SXJWMCc87Sl87+FjkuJsDmQfNFXRv450B/9fp61JjI4e77o3a0
n5qjRbT7/ij2rfcJ8F7dt0+g5fMCpj3ltKeSmfasH/6r2b+quxn/z+47Lngn
pOP8sqNUXKVl//TKFK//NPyW6HyTAYbfrN2pZNYL2Dxz4JNCetmFCFvvwuDq
y+sujdC/Dqm7tPxhX7XCPPWOLH+UulHXW+mAEhU7RfjrfBWa7Wo48aNdvRvZ
8Or4QP1gtZ4y5IWP6n+nb6rlP03V6R4ebvHbah/rT9OfLbkztSr0rb9OluHB
lclTRqrnPurm05Pj9VEzv2jtSkTzqztbfRuiihZ68ySfb4Dlq/R1K1/weumj
fVPuatspg/t+qB1Fy4Ttb5H4XoWW5QYk+6nNaL3UwWOdg5e9b9usZ1EXvqq9
pf+LQJv3JV7cb/I/6t89J99PWvuVHrlve9u6aT76RbU+PRefub2Nc8i73fms
6eKe12JUsovpqu6pNlFler8xYdNH/zzPiNhPqtdK0I/+aj+ukF8ffaL809yP
h8daf7uR8cf0VOOP4d/otca/Yf5HrTTzPxbP5xWax816GK+bGP9ef2r8ez3O
+Pfa8e91uMk/aGXyD7qSyT9oJ/+gM/w26c7XEyN1q3Ntvmz7jft+p95m/Y2u
YObzLd/sb7uhSlvfcB2yovz75R9i9IDMJQe/iAxLdE9T/4gO234bFKN9xnYL
mP8uRm8peH1nUx/3eY99f8jhn3lmmK47tdJntwckvr8p509vs72uEmbP2alm
/AW92uwH1ePNflDd3vgP+ifjP+gceVJ23FxxqA75OkWylpsi9JveE46dXDtU
l808oOegjRHav9OY0Xt3ue9ninrRbEXK2RE2f/py/++38vwcocPGxJ5uPKK9
zjwpX/kGb0LVh911o/7abP1367eR3309weW/2/jxU5Mf0XVNfsSuu1lT+fKW
XyaHq31T6nQe2L6bztH0zb/3srjPHaxSNfuDzU/d9zG96PYqoVtCvF42t2f2
+cfG61W+A48MOxmvW+eLPXumwlh9r8u+ZiezJOha2Tbuv3Z7mD5/6unsLekS
dL5uRQvsODBcrzP+sV5k/GNdyeQT9UiTT1RRv3decO0XX/VsZ/VOHecO1OFm
Plo92ueaj9aXSmf5LmiI+36mbVWWj2v5tft+psqmvxZ+avqrzpv+Kqe/qr3p
r7pv+quamP4qp7+qlumvatK/cYZekeEq6epGAQv+nGLXDz36YVP67UX9VO/7
Wya3b+a+v2my4S/1m+Eve65KD8NfqqbhL5v/PWj4V800/Kv6Gv5NdB9TH8O/
Fu8Z2wc/blE/QbXv7Vp/pqqZ9WeqsFl/opz1JyoymSseV2VMPK7bmXhcrTDx
uG5m8NPJDX52vitVFxd+up/Bz/rv3xj/RV0x/ovN6+3PeGTMqjN++q7xZ+w6
x1WGv3RqXxd/qayGv+x3b0y8b/E6ZuJ7Nb+8K75HX6l3Rl+priY/piea/Jiq
msaVH0t0f9I6c36Cnha0e0SeozHqj6y1glv3mqgOFI1vtjUw3sZjp774EDij
SIj73s3XU+7dPxOsZ/tr7/m5Juh3+t2Y5a+D9bfDMrVqmG68Lr3k0uhMnUN0
vyc9b+bv674vqbDxF3Q24y/ofMZf0AONv6AbG3/B5lHrtpi5uFc2L93HxH/q
cxP/aSfes/JZ4sQ3CfW/jFd3BqzNFN9stG41Of+K8FdxqnnD9Ccixo7Vf9Qa
1jGsYLT++srDPF+sHq1SmvWNNi8SZ/JFuqXJF6kpxl5ZO1j6h8OnO30+QVe9
Pf7IjZMj1TFDD/c97YYeaqehh0qy3UUP9YOhhypj6KGCDT1UROf+md6cH637
nHyXe/6vwWq0WU+a6H6h9XuWRKwrEaJil9546PXDUNWzQq+QvAVDVO6dg5eG
BAxVvVKWzVygcIgq+OW/ybfnG6l6d8x6tlAp9/1Ca833eqb5Xnc13+t3O1zf
6y7me13SfK8HmO/1ugZxh/7MEKgL//q4zJQVUXr3sWbq9eswPe7X50M+ae++
X+hac9f4qFNvck/sdmOqWnYmbYo0Q9zzFn5q+GrdN1SHv/ny6qBB/na9bDXj
n6kTxj9znw9o/DP9xvhnVj72Gf/M+gHIfTfjn+lLId3T/pVngtqeK1OyHw+N
1F1M/J7ofqE/TPxr+fhSvsDb6mKwrnNs8PN8E8foikHewetTh+hHX1/dFFVk
rL4zNSFDh7fBWh/a+uLs86lqZqYC8bVS93HfH1Tp5smhYT112c7Jf+m1PNjK
Sw1jz5Rjz1SSPi57phx7pj7Nf+rm3mcT1NarR70rNYxQrzPOLrD+/GiVqlT2
wpN+DdZHvX2v+R4M1Z8ldCwyLyHczvctGnbmp86ZwvWulSM3/5zbfX9Q0f4H
l9UbFqRfzW5WPc1PkXyvnO/tfOZ8873aar63enOK/3rfkWsD9PX0P/ZJfi9U
B/7WLHOpozH66uFOqSN6TdRzTbxn/e7blX+8vypZiEp9sv6bGznGWvpeNfRU
zf0CGkcemqAyTUhI/XRCsHr/9ufOBWZ5qeNTW7yP3hGsGhp6q0qG3ip7JRe9
1V1Db3X4Qf/2/51L8KFwfECW+t46v8kHq3YmH2zj4J+M/6sKG/zVS4O/cvLN
ysk32zzGNOM/q0l7nxaPzhyv26Zds2TpXR/rb2cafaFA5tqxKvXV2Z23VRqq
JmcYdiNb01jV8ofpC6/7fW/z6eTlI3aezef/0T8Km7an4Myj4Wph2r7Pw190
0BeLH5h6N02E9TPbJet2p8sf4erUzvnvx0f5qP1zfQasyxhh44p20cVXb9kZ
bfm12JVBu8eOjVZbC1ZvPqP3SO1v9pfZPMfnXfM2S1c2Vl9bv+nM1p7V1IJt
Lec2LhGr9fRc6Zvtr626JS237+lXIXr15mP95x4boyqYfLUdpw3G/0503ur3
xv+25/wFm/y47efyxpce9Vo5TF+8MPhl1+ApesuHzg3qDgxX6XJP2zG2oI+d
x8lkxl/nNuOvH5nx1wfN+OtudzYGr8oaoBfXOHP4hy1dVWin+HO5mye+X+dU
kr9b/5I8QC/d3P6bMend9+0kMftcFc/xZn2z/sGsb7bzUsPSt5p1b/4M5f3v
nOv3U7bXjy75rcsbHmDzNQ8P3Gn6aKyvfvl1qcuLYt3368ROTrE6/FCQ/nFH
oSmnb3vr2Wb+UDvzh/rHIz3G9snvravOLtugwkf7FWHmf9QqM/+js1Yr7evX
eKIKaj7z8KO4QD3VP+TBkYRQNbprkXb360/Tw7Lt/u5Z9RjdKZUqtLdMkJpo
+FE5/Kiil7dZfKRGlF6+aOWOe94zVZm9leMH/TxD9x61PceBt9Eq3pxbYJ+/
mfMnlHP+hPLNnX3S73/3tfF6h32ueEgNM/GQ/u5V3oedenvpeh8G6fiio+x5
0T71Vqdd2cJ93nwHk8/Tp7fkyhU3eKIuVLpE+d613Oc1Ou/rr5q/ep02o5/e
XmLjooA64Xp43LrI/Snc96VwHn+t16/8v8/qr77JnW/xJ74D1fpJXjtrFA/T
ET2LqGlxw1T6cyu2/NkkVH9hyvUmU658TLnOZMqV055y2lNl59Xdnr9MO3vu
P3rxUtEuAccGhKmiFSe2nzZvih6yd15Czr0z9EuTP1GrTf5Ere06LXDt6ih1
fPYu71pZA22eJWnPkf/fxATvTNvfsbr7TsjaSnv08zHPMLYkXeubDc/nSoZP
rCpjJ8PXrSlD+PZJ3FcPhjAj7oHmgYx/2vtBxj/trVa9f/bEqA++bscUwofH
y17I/KD9mVvg+cH9wjfuspVVNMPdmWJ/18pEq9deuODClcisyv1es4JfXZ44
GV7PefrI/1yRM3l/WRfPt0e7dPb3NO//s3rlJPvqR6bpxlzN+9sh/P1tEL69
7r/J8qkT+jDul5hvb2ZvaVC1v4ut6gLzvTnw8sQIoh7eboGJy0+Jfnlv/pz9
zyDlhf12SHkB1xfQ4bbgpNHU/QWQ8sC+BVIe7Fd9ej88laPXXjNpg2VCToD9
gbNqNs6apfarVhgUPd7Yt/8SJD3aQ9OjfSkkP9n7QfLT/jWQ+nr/JEh9bZ8S
7OZy6bjI/ttv3iVkyyHul7hZbtdqubBz//qAaubOmip4uSBZ08GTnTvHvmod
S1zWjFp4f1En8Jxb8PUZ9u+WxIq/BbrXfn51hPP1GfsbIPl7fwMkf9tvjAHb
Z38HYh+8n+i9cevMP6fm2m/1EH3l+iFzf1fq8sesa+bav16yIP1+aub+u3vK
1VM2zLV/x8vRMS2kBW7v7KIzrmKnu/YbpC5h3a48YX9U3LFrh390wtfXweaH
1zOc+nDTfsJ+v/l3VyiY9dgXz7FWvPt8lv0FJ7/tH79hnucuJeAls/L3bPur
Uve/xMcj9vW9/R5awcQ5Ax6PnD+SprTOmm6/5d/6k5LyDfYxpzjazwVP3L/4
+Z0Tr9UR9dgn7yfAwme6/UHIeC58XLoTMj60Xx8yPmQfw/dUPurJLHv5ZoNl
Uvo98PyUOpHxJ4/YjP2LHjitWpTUAR+H+xRboqbhijj/lLk1UOEJsF10ML32
3jFgOwkAh1Tl/g==
   "], {{
     {RGBColor[0.293416, 0.0574044, 0.529412], EdgeForm[None], 
      GraphicsGroupBox[{PolygonBox[CompressedData["
1:eJxN3Xe8XkXRB/Bzn5KbdhtSpYWOCkiRFggJQuhIl15UEMXQIVQbCkgTkKYQ
EEhoUlQ6IlWqNEEEpElHKYIUFYHwzjcz98P7x7lnzj579uzZMzvlN7N7F/r6
3pvv1Wqa5pTRTdOO8xtx8as4Vu1pmnvi/LM4bxflI+J8Shw7BP2ddpZvG/R7
cd8uI5tmoLdprus0zbrx2/nx2xqtPO8edaaMaJoJcX1eXB8b56Pj/JUo/0PR
E4N+Ku77SdAbB31clB8T9CZBD3SDjusj4/rbUefHcd4wyr8f5QfHcVRczx/l
t1edDeo5U6NOb0+26Vk/jLo/iOOZqHtXK9/Fs+4O+tSqc1kn6R2DfnZs/BZ1
94vrXeu8RJQvE+/6cLzPpnEcGfReUb5ClN8U7ewZ9KJB/7fJ8uXjfGOUfzvo
hYOeHs9vxbF/XN9R7zipyXb3DXrxODcxnp+Mapq94/q5waZZPa6fj/PGMb6v
xb2nRflDcb1UlP8pzvfXmGwQt54c5x/Vd7k6yvcJerGgZ/Y3zUpx/w/ivEIr
66wf5S3fo97d9zmpvtcT7WxrG3SMyXVxviuOL8fzezBLHGsGvVOcP4l6r0Wd
nYNeIugVg/7Ic+NYN+pcb4zjWMt7R512HJ04lozfb47y/r7gn7huxbFx3LtR
HCOC/nycvxL9WDDqzRX0nHHcFfShUXZIHLN7RrS5aBx3B71MlD0d57njeNI9
cZwa7S8Xv1/c5DvcEfQf4lggjunxfX8W3++JqHdEfaPlos5+8dtf41mL92Tf
3XtJHKdHnZei7DfFt4f15Pi1R+cY4lVjemLQ68V5pVbSxhDP48OeOPapsfWN
5u3LesZ9lSj/H/7pSX7H100c78WxUD13tejb9vHbP82ZoH8VZTfEMRS8uGOU
vx3lq0f5DkG/FfTF8Y4XxXFV/H5q8NQ7UTYujlXj/VaJ499BT4jzivHs/wZ9
UJwfjPNscdwZ9B41Jj+K9r5T/LxMtPV2PGOluG/5qPNMlM+I8u8G/begrzVW
o/J5L+LpqPds1Vmik/WnBz3nQNP8OtpaoD+/tToXRPmu0fYv4nqbeOYV9W3P
jPIDou77cX1f9e/+OI6M8s/0ZJ+Pwv+tpE9r8vs/UDxwSiu/8/lBrxxzZr/o
2ypx/umorHNKlO8f47RfHAuOCb6O4091z6mt5Cd93jvoq+u5T8R8um1Eypvr
vDfejPI94vrCkiFTgr4g6O8E/UHQJ8RxTVwfHvetWfWcL4rzlKhzUivfS58v
CN5oBW/9Jvq5RSvH4dgony/Of613ebj6pv4XY/wfaeUcWIacKHrZKH+q+v8u
Pq8+/TzaPy3ev2+2HKunqs2ZUXZ5HCfGsWZ8m0PxzVCO+UP1rI9975JdR0d7
hxa9WhxHBD0+zqvGWK5iPONd34vxfDeOfaKtKfFOP4l7Do96fzaXS/7fWu3g
ty3J9uCBZaPstqq7fMmrw+pZPy55u0L1Z0rVub2dtHZ+X3y7SNDXtlPuLmnc
2tmO55KHR5T8nBzlBwS9FHle/L9sk/L1wJ7UO/NE+c1xz9S43irOjxjLKP95
9PeM4tvfdrOc7CCXHiqeXDe+5RExBuvFeZ4o+1Mcp0f5Ap2k1Vk/fvtR1Nkg
zodG+SE1DlvG8XDUOSPqTAx6RtDfopfjWUdWfx6MZx1kTkf5AzW2a5AzQd8S
dQ6O65F0ZtH4cc9qawweiePbeKzace/BQW/Qznm2Qty7fDfn+UbtfAf9vz76
ODuZGWWjOzkX8PzMaHuzOP4Q1+uUXaDP7Irp9UzycG/3Bf1cnPdtpzw8MM79
NaeWaOe80c/HY9491pvz8I9Rfm87v80xJY/xBr46uuStdzmyZOm44MXPRv+f
j7JvxXl3uiDoG2r+HRbHO6ETXo56vXH8O357v53z5YTg2wnx2y9GpH1BT7Ix
zonf14rjtaCvifb+Fe9/YBwvxPH5eM93ovyn8fsJcUyK+/4ZZZfHMSHosVG2
fZzfJqPYVHF8Oa7XjuMV3zaOvmhzbDfn1HVx3zfj+FfQZ0fdr8WxsXEYmZUf
UTeeOyaOG6N8IH7fPM5v0LNBbxb060H/ynjHsXVcfy7a2ynOc0X5b6JsTBzb
Gus4j4pjq6Dva+ccMb9vi2fcyg6I45Y4Vm1S310R7UyMOi8FvW3U3yaOl4Me
GedVovyFoA+NOpPr3baP8u3aSR/Mnqh738TLcYyP60PivFZPttOOuq/H9UJx
XBbH6lH+YpTvGOU7xPFq0GvEe6/eSV3G9rir9D59zo65U1/j/P2oPzPqrNVJ
nctWOSjaXKPa3CXKt8DzUTYpzkNxXiZ+2ynoXVv5rOui/Q3jOCvqXhXnt+L8
DXZK0HN0c0zYq9+Koxv3PkaetNP2YoOyP9nU7Ac23Ui83U6bgR2xSvD4DvFN
txqRNilblp32Yjx/rjiWi+tb2imndu9JOcfuJAN7yLGoM28cu0Wfvh7nudnH
5kqclzdXgv570AvGsVfU2TOOBczVdspQ9tD+8R7zRdkK2o/f94hjfjowyp8L
ev84fh3XG8bvf2c7xfX6Qa8Xx7lR511zoEkex7Ns499F29+M6/eCfil+f7dJ
eXtO1H84rr8Q9H9r7nwt6l0Z9X9bPPmfTvI/fl2/njl3HB/GvV+I8q/7flFn
l56cdxt3832NwwE1Bvc1OR7G749B/7OT47ksOR7POaOd88+82LknbfKto87K
5ozxbOX7mS8bRPtzxvXs5nnUWSLOG+GlKJ/azfk5Ob7f8+ZJHOfGtz5oRNqR
46L+gp2U6eyo1+K8QE/q67/HeX66qpu2D/vz80F/rvTKKz1pB9DXz3dy/P/R
pD2o/llxbB7lX4q2Rkaftoj7No9jyVbKKjJg/jguC/rSkgMXknM1388vufFm
k/bIUE/aPOOjfGy0sVRc/5ZOKtnyYrzThmXHmDdf7Mm590KU9cexdFx/tp06
50PfrJ366n9B3xX0Mq30r5Zqpc9izPGP7zlvk7Yo2+CjoH/ZTV7BW/t0k4fw
zezmZvHV0q30p/hVv+8mT5Gfb9f3W7cnecT3xT/XtJN/8Btb4+OaRzfHvTfF
8UG0f4/3aqV90Imydjf59vzy5z4X9G5Br++7R73ro/5ucXyDrojrD5r0xU6L
slNLzp9kvpdeOC7Ox7ZTL2wabazezvn4FXqqk/Nwk6BXa+cc3KydMolMe7uT
csl73Rzlc5ZMODrOR7XTl780fl+t5PCeJSvMx8+0U3b8J+jZat7/O+gD2Etx
DMT1DTW270f5a9HOInGsHNd7x3MntFOG7BP0xHbK5/Gd9FsW9o1baQezCdhL
fLhfNKlD6JJVgn4jbMPDw1b8cET6x7eVfnkwjgdKzyxQvhvePinqHxF1n4vr
jeP8t276div3ZrvrNnnvrdX+6d2U12Q1v/ussWkvsKn5GPozZ8zN06N8jjiv
ODbpy6L8kzjPHJv3aPeWku0bVpu+9cnd1P30/v86yTd45uTo51Fjs7+OI8dm
vw/q5D1x2fwszqfU3DRHf1Y0O0L51E7K2pOCPqCT1+qYF/wafiw/hS+LnrMn
sZEZcTzdTszh/BoH5+nFr/qib7fH9Y96c/zniPP9fKxuzhu8713I8PvrGu3d
tIXnV605Nr7Kbyqb4IAYx2ljc7xb9Vx9eLWTfTuq5Dc5Pqpsm3WCnjPo8zpp
G7EVtq350TH3O2m3sBXonQ16ZsEls2wJ8ymabU6uebRm2Q/KZ2/yWeTkPE3K
7/Vr7p/TSTuH7meHeNZn9L+b9bV/ZjvnFpn/VtRZrOYaXaHPc0T5v6Js8f+n
G9ar9n2TGfVdTq/5zqbZsfQMG++4btoQ7Aff/ZrigZ92U9fuXzyApmPogV93
Uz+8VfYHPeT6itIZV1QdvP2LkjnGk/1+ZTdxEQdf5eKyzdaudzm3k3agfn65
dN8XetLGn6OTvvYKncQs4BV0knYuavJ8ZdFk9H3FMxdH++PiWLEn3+/kescz
Ozk/H2vSbh0VA3Jc0K+Ez/lB8PSNAyGD4rzWiPztoxGJd8A6Rse4jhmbmADf
ko/JL+W7Kuff86/Z8nQTX31E2e9XD2T5leEHXzYycY2BOKaNyfOl7MYoHzK/
4nzX2KTn7cnzbEXjc8/9qg85Kv1dH/U3A/ms3/blvCLjyJPXxyRN1jm/XuXP
la8Mcxwf9NnR1rQ4PonfZ8bxzahzfW/SL7TT1vecleNEkHxSdcy1j2uO7xX3
76mNbvqda/fm2KnrnrNG5hgZRzp+31HpqxvL9+K3z43IbwJrHKhr+JI+w5i8
93v17vql3TNHJk4zur7L8yPT7+JzwYT6xyYO9Xgr6V83eR4omvw8r3gG/5xT
+pstenbZo8rYAfM1qfvPKZo8Pr1kMpt/Wjft/vc6WV977IrzyrY4MN7r7LH5
DQ/v5nwbU3bd8TWnzK3jilZ2QtG7dvL6nibnoPJda47+tOYpeX1i0J9t0j48
scqdTyp6uE/k+bc6+Y5PB71g6TR6jz8yR9T9S5N6iD66b2TOrftrrGBuxtAY
w+HPjPKDmuTdwSh/uSd5+M6xeW0Mzq179+1mfT668Tqrm36TszGE6bFrzqix
df550dM6eQ3jJe+NZ7snZctZdS8dOq3KN6x73fdq3N8Xx0pRfkmcFy5aIOIf
QQ/E8YN24sq/I5fiuttK7PiHVc6Gf7cny25qUl79jb3Fjo3zqDg+H/QzcX6f
nRbHqu2UXVeRz1E+ppXybUb1h327efw+WH7fEUFvWvbWm9H+G520cSeTy1Hn
w6APi3c6NI4fR71no+w/PfncnaPOllE2W/HMj9rpa5xHLrWyPwOzBd/Ed9tv
MK6jzsbtxEPFQWDLcI0lhhKDWHIoMTy+o1gMXUqn0vViMnzN7Ur/0r3kIXwS
lnJIlD8Z9f7aTkzrk/j9+Tg+7smYCIyanwlfgs3AguYpX+mvQff2B09Fu58Z
ylgErJPfKtYDv4HtwLbRcO+7q//qiK3s1c729VP7MPAdovyC+tbfayeODHtf
Jdp/Ksre6Elb9Hc9ic9M78uxMmZiI+uPSN0AI4V50B0bFq2++24omh37raC/
2KQ/gobvzaX9VtrM6roH7jR/9GHRdpadyMZtJZa1Z53Nr4eCviPon/C5yr49
psnxvrPG/MNW2sHX13e4rtoXy7ij6sNuYYAwtbOKV+H+04qX2NJnBP1qT/p+
f24lDox+tJX4LZ9xWbq0lfyzfIztL4J+3XeNb7ZHjNfIOK9kDkb5P8ybqPOX
VuLyZPLL9Vwy4vS6/lLU2aSd3+KJ6oP+LBvlf612/tdNvF98YW0yueYFO+HJ
6sM65HDx25mtnLfqr0nu1ZydNjrtWu92ccyHc0J+7TKQeDysHlbNd9mhJ/0X
2AB6kSZ9rB170s/6V9GLlv0GM2BbXttKPIKdw8/kAy5R512Knruu2XFwBOXK
YBe7Bb0MWddOHUK2fxT9/0ErfaQPg340juvi9znwTpXv0k7/kv15bdHs57mr
TTx5fSuxkQWblM90oWdcXf3X3+92U1edxeZlf5UvBl+Ev7GTvx1/vtpO3Oal
kjPoKVG+dZR/qScxNn7hEFurZCDb7OWSmerwU77SkxgjfIxvGtOuOb78SjYz
nbVVOzElPibcLj7bLIxO+3FqjmknDsj/hEmOr+deUW1G0ayY8ypVHz66epUv
2c75Yh7xfYw7jOWqwi6260l7Q2yGDWOOwqqH40Gwd7GLL7TzfGSTcRa8pH4n
ZNp+7Juh1C3e4/4m9Qu5d2/QM+O5Pyz50I76e0f9vqGc7/xjcRnzePaSA1/s
ZvzFnHq4+iAueWrNUzx8erR5WidxffJmoGTCHSUjyIQl+CDtlAvfL77Fz/z7
r5qnQV/dSvyGz3JeO3HeTY1JJ7HpTciKTmK/CzSJk2xh3jWJ4WxR/Pa9btpJ
vvW/43xYKzGgwah/ZdEXtRMb8mz4M94Icdz8ppVYkO/+3erPwr5jYUrbxPXh
rcSW9PmaVuJ5/LLvFW3+XtBJPMI3HaKf654ZncQmtDOxk3HLRczzePiicQz0
pU1Jbokpb4VvO8nHbAEY2K1R/p2QI5eGPJkykLaB8oea1MkYz7d27imafYFm
e8BMxPjJGHFS/ITH+trp+4HgYR5kt37AVMSfyCpxkKXaGQuB7ZG3sL4dq03f
9OmxGQO/sck4ivbxak/0ddlovBXnP3YS/zGf2T3qwzM37GRc/fdNylkyn23z
TslZMhZ+JsYG24In4fUHmrRDxNsfLPuqU+WbRZ1NO/msZ6vOLWRqJzFxttE3
67nmC4z67rIH1u/kOIpNf62TOQLs5EndpMXV2QD3lJ0B81yunWMzvcrZMMr8
Nr3JeYOm48gDcgGm9Fq9r/Gkz8XmyFI4n+/CD4dv8Bv5XOxJsXHjLIaN5uuJ
Ob8Z9IVN8gXsFM/QceLj+G18N2PvcFY6kD7+bZOxRDkB4onPjM1vOcs/baXv
fFuTdhh7bFLQy3TyO13pHTupV32vo6sd9t6KVX51k/pff9iTK7WzP+4V8xVf
nBU37GTf8Oq6nbSlxDi2DXqLTsr3KcUDy5XNjDfMl/s6iTeaL2t30ybW9/sL
33OvWKgYInvpufrde+Hl5eobTe6mDQ0jhhOy6R5p0j5gb+gzW6+/yrenpzpp
cz9Q+CF6u07e+3DUWaOdNqo2D64+wIGn1reGJ08rfM74vlLfhV3EpvpijQ9s
A8Yh3kQ+kpNwcFgHnIgsIqfpDPXFyMiyfzZpr7Bb/tBkDsvTxfNidu59Oejp
nWxzoEn8yrPYGOJL7FgxJjE1chCu/tWSieQhXAbeJQ64fdHuhb/AYd5qUv6S
yfB2fE3uwJvw/A/ruzxY/afn2AL0K9HWrT7zkcR1xYvFduHzfADvx09k6/HB
yZnzSibsULqHjNq4yvksdLRY5otNYtee9VL1X33vIp5Ivus/GW486QW6lw6W
S7B6taUdNu8zxZNwbO/1fukF7dARbCm2Fpx/t6LN9y1qfMbV3H+7ZDJ5dm69
O5kslwXWDRu/rJ47ofpgrO6vvrENjAveu71J/j+i5s6k8jHJh006KR/NzS2r
nC/JDuEzHN0kv79Q/PNMyVjvaLzZ2HJ7zGO8KmfDt+oWj7Hj2fMzmsTm9QE+
bz7om9jKtsUnwzysLfYG+/u5mqefVB/Up5/hqGyGNYv+Z+k4eRXD+WvoFWqu
4RnxGv6gGCTbaLV6d3phs3pfftE25Rfzo+kRNiidwv5jB77QZMxNO0/UN3qm
+IpvNbPaYV/CZt8sHj632nm++Na7TKlvKl7DZlCfjfpoyYLzm5QHaLKaXCC7
jflCYbDsGL7kwoOZ98OnOq/JWK28EDkhYnV/LnlyWzv9RjJHroLcLX5ufzfr
i9vKQ5SPaH45z1f0RVH+jVbGItl4/EZ23uXle5IDk1qZoyPf4M6qw55kR55W
POD58jlmycK6Fz8sEvR7Qe/RJPYnpibXRR6NuNXqxrCbuSTi+PJY+B7mjrEx
XnSrMr/55p5Lvk+v+cU/YSveU/6deTFvjQn583T1E+/xmfnO8ir412xW7+js
mi0tf2PZ6tvTJa/5v3N1c2y3Lr2vb76jGKHYHh/tkmqTfDAGc1X7v6/3wqv/
Drtw9RACcw2k3Lih5IlxMl7Gm/0kLsye2qib8fLPthLLmav484TCA+E3sMBj
CgPEv/NUHfNBfXYju2jealt+iXGQD7Ng+A4bRH8mDmUMgYwSR/hTvTu9c2Er
n69P5vLDJSe1sUCN57HVh6+zs6LNtWB8AxkH4icP576h5bbRk/PUt2bD31By
ckL53WybuzqJNZBp8C45D3c0aYcuXrbuukXLe/l28er2xi2efVT0YeOBxHj0
EzYl7vde8fN63cynEBeGL8npkc+zTpTv1El87O7qD3klD+HGktVnFv7p/quq
fOEov6GT7cCp4Jri6+QpbJHdKS5Pf7HD6Q45veYFzPzPYzKHFz/BXPmxs3Id
2hmPn1H6kQ4gt2FjMDI5w/ymd1o5JyZ0s8//LXuKzU22w73Yw3I2Tql7YV9y
TrRp7hxW7dDpfIb36175SuSI/CXfhL/ju8iNVYe85fOw4WCedNu7da/vyFZk
M8Jq3itZd1bR7j2k2ieX2DUf1TvKnaEzjD8bk93GZoOVslfZqCt3095mdxur
x4pWn21qHNiD5AZ7Xp7pqyV74UArle1Khsgn8LwVC49Sf4eBjEvsOJB1n6yx
pXP5fjAifMKuRq/RTVnEzoLrPlX0FzvZf8+9cGz6SP/qyVjD4/WdYBpsGPof
Dua78yPovttKp/ypZLj8scejT/2hL/44lHbovCX3vlmykU0CxxYDf67J++gA
31M+gvwGGI68G1j335rEdT5X5frtXcTU6Mz5St893UlMR9z/2U7iOHID4DbO
fFjxtQWrzVeL/lOTOLr+sKVhO9pg18n3EY97tkk9LmaPZ+Bdny/dAaOSFwGn
+l0nfS44DB7ET3hp1ZIb8MC/Fq8a831G5xjObDIecnjFO4wxvnmt7JoVaq55
lufCx8RGxEjETzrtlJPk5derPzC3a2LuXj0ix3TnGkN4nbgi3Epscd9OYmTy
FTbrZn4Sm1ke2aL1jcTYxdNhS/IZjCMcTP4MjIBdR2/LqSLTl49vf0a82wpD
mc8s/5a++9+ojBc+UTnlc5XtIf+ZbqPX5PuIlYqNLhz0Qp3K/6lYrFiJWCz/
WPxFjjda/s/UduZEwok+GzL/l9GHVYeSz+lvuputMl/Nd36lMZY/f/aYxD3E
Nb9Qfq4cTn6oOYfn5Sfxa+VXiB//qp4r1rxkxYifKl4ml34yIvNa5OtYr8B2
hI0IwpOpdPVH3fw+eP+VTuanfrOddogcGrk0YpVkMpulr5M5J7D7h8vG+ajs
K3mQchDFcWH5U4rHjhmROTvwDdjGJPKzN+OjckjkgMjZkLshj1LuhvwE6ybk
NcodfaDsHXbd5yrOLO45Kcb34njGmkNpi7HJ2Gzi+HA39rO8KTjVP8uuoPPY
YLAJNL0vvsauFS+Aj4ibyA+XX0qP0pXjezO31G+wa3lus3DsVvozfBm5B/J8
ouos7MeaCzgGnArNhhndl/FZWMe4vsQjrA0Q+72y1gmwOXar+QKnsY4DVgOb
QcNq5DfJ6RB73bP6SdffHW282M1vv2jFJ/HLvMGT58dYrWbM4lkX9Wa+jjj8
6IrFmzfbRfmMEbmeQ/6N/AT5vOwKeJf8AnkG7H+y0TjA7efu5LoP8RX50nxd
OC/+273G6qyQz4/HQP1qMPXpyzUXnuxk/E5c6ebetOfNFb4eX5l9dXj8flg7
MdxR3dSP9KR8FvkteEbOixwXeSyHdHP90e7tlHN0Blknt/27xYu93fSb+NzG
bO+aIx930m/lv9IvD7WzziVlm8EGbi3/l39/Rzv9Pj4o+/bGdt77SSf1kHIY
79rtxDReLlpu5fR26ia2inwZeTDybR5pZx64d4QJTak+y+c/rOYdf+fm6sNP
2onzwu5/XX4HPBZ+uWO91wad5B88BcPho/LRtimcB2a0ZeFRMLbXO4mv4t9N
CrOFM7IH5beJseLJu0smsvtgw2xCPjIsZsni/Vbx/4/rW/Bh2X07FP2jekf3
fqOd40DXyN+Rz4vH4J18UX6oNUmwTTZ8X1/OG/aD5+xS5Wy3w2psv95OXMn4
79fOPHZx0LMqVi/fjF8jP1iOb1/l98oVtp5ObrDYrRx59rX88r93cu5Naeea
LPnB8ocPHcp1d4cNpWxZp2zp+aOf8/VlfggsEY7I/pSTzx87tGQUv4dNLu8e
/ipuKxfeehRylZ4XqyTD3oq+Pz0ic1neL9ueTBMT4J/zzWG/5BqZBoO8ofTH
Fe3EfPDJxe3Eu/C22Njk4k86XmxM/uqB3cy72rmdPEUOmtfnxvUv2xnL2Dt+
f6ST+fb/6KRtza72Tdku4nTkMVyDTF65k2um4LyjYmxG9mXuyveKl2BTZPla
RX+/eAZ+tWu1yRYSN1yn+iR+Mbnq3DuU+Ycr9iW/4A04fG87bQa2A2AJHipO
J8Yl1vVCkzbI61W+apXPqt5Ou035a3U/PNShnC1nLaN1YvwR971RbdLPytmr
cukvrXL2ILuTfWh+m+d05cJVLu9ioeoPu4jN5NlwWvlA5NqaTepaNFlxQNlF
TzaZm3dw6UTrHdDwQPpaPJ7OfmBMrk9wbU2f+JnYmRxvY/p28Y/vBce21kPO
lvnAXrK2Bj5vHQqaHQU/vKzGbdfe5FP38Dn4P+S/HD+2PlwIBijGxB9k+/A7
2E6wKxgWvI6tpW9icNcO5JqQ6wbSf9ImW/fKgZwbV8X57E7iWj1N5smzs8VP
tyqavc2WZ9OLw7IFrL05uMmxl4tv/K1xUW4u0/Nvla7GQ/Cjp5qUqTB22NqB
Vc4uhdXD7dn8i9W97ARx3jeLBy4tmgxn+19c/EA2yTUhL+TxXlL8gNfwIr7g
/1rH+JXimUuKT16vOniVv8UHYP+/Wu+F72D7M4pvj6522JB+f7WedWjxJL0j
ZsG34dfQT/SU2Ip4wav1jgdXOZsNrujdxB/vK7vdvXtVOyvWuzTVT3isOATd
dGy9u/Wba7YTf3myeBs9d827C2ou4Pfe4vmpNe/MXT4KX4WdRj+KV8LlflG8
DZv9d40PvAW+LGY9bPPAi2EsckXljMqBEFOFNcDcyC9yi71374i0ofau739g
8YZ4Ef+Xn7588QcM+fiQTQ9Ex04ayPVc+xSfk1f7Vx26zLNgEfAAuICYBb+f
D35lyXzxYLF7OQCu0ScM5BqkdkywoXjWYF/63JN7My9kv7pvoO41ZlOLJ8U1
tEOPnFy2tHkKT7NOQ96RnD4YkHyzn1ceGowHTrxnzSO4L/xXvNg3cy97wBj+
pt6L/SNvmO7XF33yfPNhar3L8FoR+v3Con1ra4uMA998w2pHbvBP6r20P76e
hQ/Fe2dW39gX5jMbg71izG+qb0rWiT/OWsfZSr+R/SCnig0gDwYvnN+kPyGP
iH9BP6Ov7fl0vT09Tn58UM99qtqc3qQtDPcQ37mqL3Nr5dhahyIH4eelN42h
8bfeRL4++5ztvVXVEYPA2ws36a/JuyLDfxc88N9oc8RsaUtr01pFa7TVkZcF
ayGHX2w+9f/5p3IS5MrsWu/0Yb3j8PpYNsmE3szXda2ue8Y1qcPJc3YdPJJt
w0+5rHw0On0435RPcEPd7176XN45nS5udW3RW5csFceRc8ueGt6/YEJ9l+nV
B5gPG2pijf861Y74Hd/luvrucEp1YJXyOtkMfyjfQh4nP4vPZE0DH1we3T5l
Q1oPyZ70XPkg1mNadzm6ysUg5LlbP9htMiYpNqnMOjzlYpTucz+/Cea8YbWD
f2C79Ky8R7b3o03GnuQiXtDkeaOi/9LJ9TCTy+5kf3p3zzmlnvVYJ9eFaldu
qZzUdapPctHJQ3n6Jxe/yeE/rX5ni51Y7Uwqml3BpmBbDJedXuViu3Lxjbny
k+re8ztpN/bVs8Qp2SRvln9xZ5N5Uz+tcjHTE4o+tfojXjy5+vxKzRF9Zl9u
W8/SH7ymP/o+qdoBz8uTOr7kHjmHZjd7vrGWU2pcjS+MyPWm1Td5o9ZTyft9
sJN5F39uMkY+sWwGMoreEjOQkzGp2oSVuxfeLl4mjn57k3bdl0sP8lmsBwvX
fVZdz+NzWbNo7aL1zhd2ch2T3CFrtdjE7GE+KCxHLhxfUx32PF+WT2wNcrfa
ksvxZLWpjA/D35H/ybaXp8SeZ9vrj7VpC9U7shler2co9wx8Z+2V9928eNVe
EXIUyRNn13In4KNyGx4q/bhJlVsDapzFOP5UOOHzTeZAqM9+k/cg/4H9AKs2
huwv77p2jYmy8TW2dC8Mmv6Fs8rVYfstWO2wW3qrnB04uTBwthw+PbfGwfrB
XxZ9TpVvUnyh33CMeztJ67/9N+S1sA1WLpr9zL+WxyYmZd3r9+pesZ0jik/4
7PKfYD7aP6La/GeVu5dOo+foOLl+1pGyL/C2OPqLTfL0UUWzx5Wzi6xpkRP9
eJP2iHufKv2rTTqT7SxHkP28arUzVDaA/tPj9jSApcKKYVyjyo+DdY0uWhka
9rVY2SGzbI++tEvQ4gbiB7c1aaP4jS4WPxFTkSt1Z1+uWbhnMPH4eyouIs5z
d8Ug5Gnrjzm7W9kn5px+8DF9C3lAaLlAI6vPbxcvaRPPiNWI2dzaJI5+V+Hw
1rGaa2Kd4hPkFzkJv5UjfU2T6/7kttIvsHG5kdYRWGuAhpNbkyZX1FozeJr6
c5V8Y5uSw2tW++SePA5yckLpFrYIvcOGVZ8stHbJWllyVw6gXEB5g3x8+YFs
OTmEaHpWXozcRLkxa9V8J3POqHZeLb15RtHWzWqT3Pau36v3Pa0wQHaIs/xp
PhrMWI44HxN2vH/709xv5TBz/tzUouHoU+tedpN3pEv76zflw/VgJuxldjO9
OVDts3lgkHIB2e1wyUPqXvF9fYMlip+qA2eU83l4lcMa0Wwke854z2tLR3sW
+3y4nhwAOftkppwEuXMwI7JUv+E49K84lBxlMhl+KN9dvBu2LudYHAfWYr2r
eAsMRI6O/BGYpHvZM67lVS/SJBaCfrt44Mqqb422NukC8tB6V7KZfSXGDOeB
EfKF+EHyUzyLPQa7vLH6yZaABy3dZB61PotTy6PWpvWzztdV+zCki4vH9OvK
6pu40DXF81/qy/1i7hlKHBmeDHuHMaN9rx0rzjhiMHkG3s9GZauya5WxrWFn
w2sB0LAvecfi0AsX76mPHy6PSfbuyMQ44NLytsX1rFtHw7JgmO5lt74Sz97M
Ota+XNPzSa2R6R+d66+0BSsZW/3x/R8rHrBWxDqI/Qdznl1cYz5iZK45Z0eK
bdgfgx63l4h8i+EytLwL+4uIgwzv3XJftQ+7Fq+RR0HPo+l0v99fdWDIYid8
cHg43U+I8/HtwcFnFwOFccO3HypaHRiUGA9/354kD1d9Pv0j1aa20TAAmLw2
4QbDbU0ofruk+NxeKO4R15YDAivHazBI+XzynuSMXFJjxY/Bn/BJWKVcZZgh
HxK9UJM8fHnVUXZh1WEHotW1lub+GlvPuqLqyKv6VdE3Vn+Mp1jYjUXjg0tr
XmxdNL5iT15WffbcK/5fHy6vvql7Wd07WHnQN5W8mqNiKGIscxZ/WkcKW7XG
7fnCXWHg5s0uNXc2LbuQfGaDkMXkMDlN7pPPOxRtqaO8cXWsv7M/ht/gTvzd
nYoWf5hesmWlvuTRrYJvL4yHHC03N+bpsn3p421sX6b+3O/sl0M532fUOGt7
p+oD30ubsHe+/4ySCevGvS9Fxyb3p/3Or2C3P9RJ+5Ytba0UTH2jJjFkOSti
cGJc8HZrq+wPoxymbd6Rt+xV96nDxxxTsle58z5Fs3HYSewc+8B8o8aZ7jO2
7Fl7aViL8UyTaxut17Dujw/FZ+PHbVf9R79S18YcfqFNWLe6/BC+xklFv1z6
yHfnv68U4/3MiNyHD4b/73pfOhEOqy7/fu6if1D7xd0O2+5LGUVWtSoXfZnB
1HXq08XiFE+3P90j0P4mcGnr0p6pcn2Zq/jQPkli4fBb53HVjtj4gkWLi4uP
04+wBHWGy2DBF5b+FQuUN/XzKlfHugnl9PXWI5Mf7FEBw3yqZIj8Mjl8J5Vc
pV+7NZf/WvJtiXj3xftynzZ+/wtVXwzk/RpDdZ+se/GPsRVbcahDX9wxNtfB
Whv77arvOfwgMR15g2wt/eHLW7//dPGn/Q+fqvGcWetr9ePEuld9WIH40HB7
T1S5nMTHqpzPxGcXcxcXFtMSpxCv6C9azo48GPkA1rDIb5DbIP/HOi5YID/1
c2X3sn/RcAL2C9tUXoEcD+3IH7QGbZlq0zoyeQl8NDlEy1e59WjyGODwchnQ
MGQ5RfLvh3FlNOxUDpJ2+FlyGTyXfeg5y1c/5RS5hltaE/f5ei6/EA3HgOd5
L5gem1sODGyfHS6vBV7rOfrNd7QmUV4+XBRGiuZL8gvk0slTkmNhXQFMz14S
1ku7tsZtYvVfntUa9dz36rlyafimX6p+evbE8gvk2K7W+bSPq1V96+xWr3a8
yxrVB+M2oZ4lP2318ne0N6nalKc8qXwZPqnYp7incmtoYV9yq9YqP0U+L391
qer/2uUT8Y/Wrj7wrb5cbYrjblT9tO5vrRo3uUMb1bOM25rVTz7R5GrTPpPW
M/BhxZP5qPxTe0jK46Lj8C8a3/JT1REEmlhjrQ8w7HXquZ6PlnsHc1252teX
jas/4tJb1rvrv3j0gzX+4tPDZWh5QZ0aNzla/LjNq3xU1UP7fbOqI/6DNt7G
2bPEweXUb1ztwxy2qD6IHYkhDbe3VfXHGg3xdHjCyKoP34BZwi7F2cVANq/2
4UVfrW/nG21d7cvNW7V4/tW6Xrh4b5Wag+Ie1uiKlVjLLDYPI4JfoWEvMCfr
gmBT4v7qD9Qzt69+ijXIix3ef0meLWwf7iJP6/kmYzvq99Uzt6vneo5nyxG1
1l4erjXUvvuuxRvWX3+jymFZ1szT9dakaAeO9Nl6rvgAW2Dnepfj6l4YhbiY
3DiYj9iRGBIM6alO5ojS0V+pfFEYiD155ObBc+h08T/YEd2+R9Fif7sXDzzT
yfr0vry+PYqW1+e58vG6VX/54gFtzl/92qv6Bk/au2j7BU2pZ4nLieEN42do
OKG9sIy/WM/fOlnfs8QAtQOjEns178Tv7YHwtRpbubfGE75x82DulXPbYO5J
In4/HLvfv2g5eHAHmAO7Uh22pTx0+eh00BaVpwc3+G7Vt64TnnBQ3Ss3nH+y
WtHu5bPAt8xf8RM8tk3xNhm1TfG/ObFtzQtt8H/Y5ysM5r4Yfx9MH0i5tvk1
h1Qd+wTJrbYnCRxFbiBcRfxMHG16nHeOY5rc8tnCRulLPF8uwDvle44cyLxH
Y8Lett+M/EO5N8tFnSfjt7uHMr/FOMtxwW/6TAbYB2Zqjcmeg7knZ/9saTux
ddg5chm1aY0bGwk+MoyNoOEHMAa4w/Dvp1e5+Lm2hnMRtamM/XVGtQ93sZaM
boU1whAXr3L0zLKj2Edy9eWajStbgp8N/+d3iwVcV7QYAFrMgR0jX4VNRZ6P
qzwbNs78lccit8TeAXI85itbTP0lKtfFviLwQzF4uRV8LrkIw/ECNHyLjyAP
AIYmBoVeo9qcv9oRq9BnOAG7b4kq932m1Teat2xC78vnWqz8Lvlc8ItZ67jb
iV/ALOAZysW2Hqj8MblkcrusK5Y/bI8la73txaEdWAxfCR6D5sPyRYwDf8T6
cu3DRuS22etEvMDelotXnxetvsE8fZeF+hKPZOstVN9ooNbPwjzt86EdGJT9
LewDInYgfrtotfNh9ROOtGHFYOXYW49wVtHG77H61tcVbVz3qbwdGL5Yl31b
Zu2f1sqYPR2nD/YM8WwY/H2dT/Xa/TUv5BHIJ6Ajplabs/Z+aee4wJGG31Ou
Fr69t3iVnrW2bRiDR8/Sp+3Mn4Pns5H/Uu1cVzTb2fppdfhup9f7kg/ksL7R
cfrycPUH3mVtIXwVPnZhfS+xSuvZFmkSf0PDAKwXtG4QvgqXsF4ODjBf8SG+
E9fTphgT2W4c6DX4qvWH+mjtoHbmKN0qtrFo6Ts+MB1KX4sniQPYH3qo4vXy
vuR5iy3DMfQB5gAHEEsTgxDHtO5Crgr7y7yVF4cvPijesNfOezUOs/RMJ3UN
DAn2Affg3/AP+YZyvd8pHUGniz3Q43vWvfSvNTh0v3U31tmoIzZBb79V9T2L
bqN7Z+nYTvrVdBC8g26SW05vyUW/sfoD36LP6Xh+uzjIkzWnhvfecq826Wz6
eo+i6WX5li8Vb8M94PIwebnl5LhcdHEM8ZjhNeWvV//psteqnJ49s/iKX2NN
Mn/KfHij+kNGK+f/yhngo02vOftm1ZEPqU0xCHLjHyU/6Vj9oVPEAfRz3bLl
3MsWcrxRc9+e+b6Rvdr49drh88I//l7f7umi4SJyUeWkflRz6uUaE/kSxh8G
Ih8WtogHYHUwO7nXcD844MTiE3XgfHBB5fJ98JT9kujiaYWXyq+0X7SccnYF
jBBWCDO0b6T+yI8Vi4fDwmA3L/7UjvxNsYpxTcYl7JsA+4KpKpcfAueGd8PM
7bdKblu/BtPVpriKtQvqwMPxgneHV8sj1h+YQ6f6uVrZFe/UtyB38RvdCteB
GQ2vw3ihxk0s6MUqly9gHIbl6EslS+1Tos4SNc7GFhbqt3blGDh3qg/WQAGX
Vmpy3zD58tZG2YNMuRx++fmtKre/Yqc3642vtrQzvCem59xW9Vcpe488XbrG
U1xgXPGtdW2wBVi1NTX2SLUP28hRuRebPZhhN3AbmNNOI/PZdLN8cbkK1uG4
d9WQQdsP5n5p6/Tl/uqwRLki1wwkDV+Ub2tfXWsBtLVy0faS1qZcLPsaycWX
h89YO7v2dLOf+bTaS8292rE3r/ser/7Iu4TXwGq+05/7vv0mzgv351qVyezG
2l/efo3w9r4aS/vcKJuzyqx5gAtZrzC2aHvE/Y1hPCLXNaxc3wLOo7721JdT
7L3064nKobRX/RO1b/Y83awza31lO/ssb9T/8PC/PPy+RvT1oKAnDOR9j9e9
+tJX/bHfmH3Hfl10f+0/tlVf7gU0R9x70qjcU/7E+p8W1orIFZcPD2NUJgfP
PshyiO1ZaM0J3JK9y+49ry/Xl7jXemR5lzePyrxk6wu0ba85vPBB8ZL2OrW3
srjM3+M4vMlczttHJX9dUvsL2WfIXvjW8Fi/4/mfrz5oQ1vyAyV89YzOPuw+
Ju/x7j+O8+IjM99tjaFcazG+xsB4sK+O78+1xWtG+ZaDuQ/oFhXDOb3+V4K9
+dzLBr648ufYXXBYY7VkX8p72BxsjQ8hl8hecXwRY229p/UY1mXII/I/BPTb
OJ9Ye/vfV2PZ1LvIl/e/TKxf8H7Wcip3PrJoNjkMk215aW+u8ZC/BJ/xv0D4
jD8bk3ue+s1eH8r5N+rJbdKf02qMjZvfJ9W9vsPjNQesz7BOw3jN2tt8VPL8
ybWPqrZgeHA92ONQ7Wmn3dlqn0ZrsexDaT9Ka6umDWTZL2IMLw76xaAvGkhd
DG+CBcGyYF7wLngR2po8fZxY/YR9wdRm/b+MEdlPa0ng6zf0JsbOF7y0xsfa
3Ft6s+75ffm/My4cyJie+J6444lxfX/Qx/XlPiXy6PACOaifb9fz9cM6CPe9
V/fKs/ebtVofVMwQn/cO5HfevC/z7IwVXNGcEQ/QT2uKxTVh1GKbaOsErFGY
q+QD3sJLYqP82kVrf0fxmTEjU17+o2TdegO5fspekaNqbG6p73j4YMrzxQdy
bMgWfGJ8Dqsxsj7J+mj2JFlJZv6lP2XVnNUfz/As8tUzFqy+nVQyBv9bozRy
ZMoY80y86bnyjT5b7fBbvSMcXdk8Vd4zlPv8/6cvY1PWafht+6Ect071y7py
MV5z1NznJ1m/5V55iyfWOJLHj0Zfe/F1f74n2phs0psy1/M/Gch23o86nxlI
ubVe9KF/IPfoPbriMP7/kHXL4jVklJjJqMH85uv0Jw9OHJV7gbJx2DobF6YC
c2GL8q1gRvAi84pOod/ZJmwpeIj7tqh7YQzWT5qG1kr6je1kTTycCEbETmQv
ivdYm4BmN8JstizbbPg3+lFOoLUrB5W9xD+cv3ToD+pe9rx+sv/Z3rA29rb+
Plt9hmnBtuTtPlv6kf0CP4PTwdCWqd/YM3y0vetZ4jjWvcgvtZZtseIleyp+
v/rwrWoHhmcPTOvY4QD8Pz4wnxc+sEHR/Er9hAfCGu0pAOeU+6Sf8Df5y+tX
O/KZtSO32fcST+U3HVx9EANit8PI5PGwFeWL8NPlPhtDOZh+s8aWSWc9u5gi
rJL/s3/1hy8DpxMDFq/RDpvTmhvlfByx3KnVB36WfRD4Vvojxi92f1Rdo9WV
ryZXTUxeHfl/7jus7v1xXdsnwfhPrfp8nd3q3TesfujDejU+8Eb7Ac6ofHjn
C2ovZX7gMTXm/Fd+LF1pDIwVu9q7fK942DylU/0vJO/vWVSj+y6ue/mz/GDx
BX6l/uv7EtWuNs8enX3Qr0eKb9ngsDz6+JTqi3bIMc+7qGi5xOanuYnvxJjh
OXw0NH4UK3yn9uZ9Meb+vDHpXojzTnG+d2SubbVXtz2t5LmxRY8sO9BeJjuM
yt/Y7/b+ZdvPE3bU+3HP3LNlPgBeZyOQE4eWrJg0mLT/+XP32KxP984+OvcO
po9+O5BrbE7vT3ty17ItLxqd/7PGu/p/Tv6v08yBtOXsQ239MBk8MCrtfWuJ
lyydNftgyrej+tLG957exzt4l49KJ4yv9h8ck7actUTk83qjUkZ7PjvMd7YH
CRuJfyFGKXfQGmy27dElz8lNdp6+LD2YtvyLfXmgt43+twbzuT2D2aZ2ZjT5
PN+FPyFPcJOS4RsNpu+x4WDuv2HNq3UeIwt744+zTe4qe8X3NNbWKvvmvj07
a7D26bWXxZ1V317T9re4s2h+EttgmVrT+0ztObZQrfmF71kn5f9pwQzkHuxd
806d/uoTe+Hyso3Nud1q3sEY3At/MNbqsFnott2LbwfKRhHf9P4DNbY3j87/
sbVm1NloKNf8ztmfMXmxebnnbIpFh+XtiKxzddmoPy09bj/pd2pM5GWRz/gX
X+9VvL1ijPXeQX9pMPev3qee6/n7Fu3/ULmHXrBftXJ7VlvHpr71utrbu9qU
F6+fnynsi3wjS8RG2IrijPw4Nrd+rlJ+MZ/rvzVnzJdRlYvqu+Blvw3vQ/dR
lfMvRpSfgpfnHfWpzeHM9oGtwV7leF7elz7odoNp78kV8w1vieu5gv59/H5d
0GOCvjbOVw5m+xfV/Dqy+up/GKpjjb417vZTQD9cZ2v2rdtm6+Fh/w9B3Oey
JtfYsSPPK90KI6CLvQN7kB+3XHz306P+skO5XgntO+Ph8+r/oBiTBcbmuGjf
/10QM/ecuepZXyjcGa7IPiJb2FpsYnXx3q2Dec2+Hjlbttkb54/L5mf7w7Dd
xxfj3x8/Ou21j/vSRhwYSLlqT3b25d+izdWizrNxfi2O9YJ+uS/zjfVT3x6J
8qWj/OHBtMfR7N/h/yEh9k9HiS+KLbKLtWm/4lcH8zv6nvwZfg0blQ4S5xYv
xaeei1e1c2zpO7YHWozqubILd67198aWfODjsrf5uX+MZy0e5ffGebuh9FUm
9uecMDf0A85h33lYh7JVq5y8Nf/hMOx9Y+cb8wW1Sf6Nr/oLln/ge+Obh8bk
/fJvhts1B/nubGk85FsbL9/v0MGse9hg6ia6Ul9njEl/m5/cW9iQdaUvV14P
2v+y8D8tjOM58S3vjvaPifO4Mfm//ezvBZ8Wg4FN6e/4YUynk1gh3NKY0J36
CXOz5oHdaB8Ae61br3NoYYv2gtPeg9UmbNBafXjj+MJtxHrEDGdWbqf5ok04
obwa6wX4mPJC7XlkfZX/v4S2psm6f23KoZ1SvykfrqcP9t+yVt86fXsh8Htg
LHwguIFrcahbq449s9kqfCf5jfYRg2f63wdnjUn8RHxKfXmV+8b32b/22rAf
gGfJz/S/A/nzXx3MPt5U/WSLPFIyQdktVc6/n1Y+vvZvrufKyby5ngVbdY+4
2I2j8x34c/bo1Q8YxeBQ9qfbnziY8bfHB9vsnNFpH7LRZpSdtl+draWzb4p6
l+LHoaw/T3/qWrKJL28OnVvzCN+4373OeMm9w+2iPevseu5No1PWmQP2SNF3
34R+YzPRcYsPpfxZbCjnibrWcs4W11Ppg+jP6KC/E/SoodznZN8af/+zQB28
pGyfGhP7sh9YssIe/PDx4f9N4UzHKT+w7uVDkvXkvHb9X0Zru/m1nqvvY+PZ
ewXd6s/xfaD4md5Un261F/Keoz9tY88qtyfGPtWmsr2q3N4wm9ZzjfP00gVy
qeRXybMiO8lZ8hMOS06zOyZXbic5sUPJsUn9af/ADtjY5vtCY/K70A3akCcw
K0erm3lQcgbk0MgTkBsiR8S6Hr774fWsCUPZ5rho/5yhbPOE/oxFule8Dy+M
q2fBrPAKPhGj1KbYHLn3XGG2Pyr79KrSYXQZ3I8cP6Z0BD6YUXyywVDyzNL9
KVdvKr5aqD/7po+P9afuXqQ/9TbanjtstxXKfnMNs4BX8I+fKznMrr6qxo2d
y453bU28/Dm5c3Lo0NbKrz6U32u+/vyeN9c3PbHydWcfSEzziNKr/gcfX+6u
JuUfOXhf2SBsXzLi7vIz0McPZPlxA3mf+/nI1qe7DwbrfH/RsF77GpFXciOv
L9+Kzch25EP5XVyBrSrOf2ZhmPAv9eV1wtQ8y55L8jnIqJ0G0o7HD//tS/yF
n8JfOab0y7F9uZaXvuYzHhLj826MycFD6ROg2cTyl+xzJ1cKv+AT+I/8ZuNm
/MyRKTWPzMGf1PeCjfUWPtYtTNu7G4Nu0TDauwu/fTTa/suYtAns9393yaHJ
fYkBf9yf+db8oIv6s86NVc9cMqfYCOxO/g2b1njsXDELsQs0u1cenf9JLNfR
XoM7Vbl9kpXLJ6Kz6W5478z6n7/z9+faDHiifBn+HDuBD+K+8dWmsoeqnF6i
n5T73q7tWcVP4689N5A5pXJD5YWyLaaUjTrcb/tyyedUx/pjOtD/D4OhwyJP
Lmz50Ro/csqaPnJJDiH7zDPh2OwN9W+vvoyv31at/sNlydoDSiYvW/ErffX/
DODdXxvINn5W7bB3ri8M+aXyddk38BR4CyxIbqx82X+Uvra3F942hpeXXyyH
Yrni51n5uN3Ei7plV+04lL54f/njZ9fYGlfvqMx7wFfZquyEpcrnJ5Poumml
Q2EBcIANh5JHby6sG/buufKLxDhmlP2mvfWrzeVLRl1UfCseyf/yP5/4NqMH
0xZTTm8YC+9nTQwZZRzkDPv90drPcXx9D3zylyrXJjlwdr3j/wFK7aNa
         "]], 
        PolygonBox[CompressedData["
1:eJwllmmwjmUYx+/34H3f8x7v8zzvsafFljRZw7FvkV0mQ2Y4KNMwkzCoFPpC
KkJNjWQsjSXUUXZabVMjS6SSasYWTeVLjaVoQr9//w/XPNf/vpbnvq/7Wu76
YycPmVQUQtgDVYb+zofQJRvCwlwI9xRCaJiEMLoYYu2+OIQB0Fz4F6GB8Ouj
EF7KhPAoeBz8JvQDtkXQO/h6Ep0KZNfxMRy+GTr70iGMwGYg/t9A56cqIfRj
7Xn4otIQSquG8CM2N9B/AJoJ3xMK2I5Hpxxfo6D6/Kst+Az2g7A/Db8XnQ34
no5+V2y3sJZG9jhrW8B9sZmNbXX29xF4UOyzpMBr0d0KZdDvgv4OZKXo9y32
Gdfhuxr7m8v+9vPPCPk19GelHbMU50khD8jH8WmhWMbeSwX288Bb8FeZf1WB
1oEfAS/G//iSEI5gvxNcguw4PsuRj8Z+OfYnoWWKBfILyIaDZ8E3QacM31lw
Z/iF7LE+vupBK/B3Azw5ZZ2b8A+z9hn+G6F/GdwDm1XsNQP+DtwG2o18ElS1
4D1r74rxEvhuyE/x/zL0Rxa8R+21OfhW5D1oL59gPxj5t5F96w51l51YW42s
Lnvqhe4l8AzO3w2qwnnOQZ2R98TnKfja2FekfaaV6H7NWlPk97J2FL5m5Fxa
wtr9yAficzC4HvIv4JtCHcEl/L8b/NK8c+sf/leB/S/gvthOAZeBL+PjWIlj
3AffF3RHaetcRN4D+Qb4f4nHjsQ5pFy6hs+P4bPQU+gf5nwZ+NvxsQb5Kqgj
tpfxNz3ttc7ggI/1kvH/IviOyHtlnKN9wKfQeb3EOa3cbgl+M+c71F22gNam
vdYKvg46K+FXQO3A06EY28vg5wq+E93NE1AGvif/q5myTXtwe/45tdg5oFxo
CO1I+8zdkZ8Ab0977Xv42uT7VfL9ADSf8z6EvzjrOzqGrzS0LOuaUG3E+JiK
7CZLK9DvAH475zvWXVfTnnOOuWKfB08GzwOnkI9RDsOfICZXkfUGzwq+M91d
jM/ZadeoarUSdCjrPdYp9R6114OsLVDt513LirFifV7xhN9ODNbknaPKVfUk
9abWBeeaYq7YZ1i7s6p7knpTDfDnVX3mcvx/ylot9GtCuxPXuGpd/9C/BhTc
m9QTm0bugeqFqoGziXuaept6ZKu8c0i59H8NRc5Z5a7urB38swXftWpAtXCW
PQxTL4HOwReQP51zjDORc0S5oju4DRyBp+R8R5XBJeCJOd9BJXCTgmfDUvw1
gs8WnEsvg9Pw+xKf9U/2uxe+HjZb087prsj7szan2Dmv3FdNqjYHIV+Ebg32
eJ54b8KmJvwdkfnG6i/gD7GJsL0O3obtl4lrvTFrh+A3ob8xOOZ7wOXQCv4X
VE/oD8m7Nt8HT0S2Km/+JvQBeLP2kLEP+dKZdLYJ+MvBb04829RTH8T2Ijpz
Mrb5Hf6V2LmlmanZOQK6RSyWg0fC986b1560tzHg3fB/YLM19gzSLNIM1SzV
jNCsOIL8Vc1bzbOcZ4hmSV/w4pTXtoKnJc5dxXAYssaxZ8V+1sbm3bPUuzRj
diWeyZrNEXQSfhF0GP2vVB/ojyq4N6vnl2u+Je5V/ZHfxXl/A08q9hl/TVzT
qu0DyFfGngmaDarZM/gbCm3M+k0wAXnl2LNEMVAsVNOq7TJ8jMa2KPIsUg4q
F4sLvovO2PyVd09Qb5jGWoJsft7/1htFb5UGid8KuiPdVRp6JucaUC2sRqdS
ymul4CqRfakGVAvVY+emYlwtds4r9xcgbwx/d8G8ZoxmTbeCY6Ocrx855or9
JdZ2xp45mj2a+W/pvJFz+wVwp7xnsmazZkgb8Ct5373uRHejGlYt19Udw/8A
xfBp5GXo/hxbpjeL3i4d8r5b6Uh3Jvu7kvNM0GwYlthWPXMo/KDEbx+9aQbC
H0xcW+d0n/g6De6Uc49Xr9cM1ixuxto38McT81eQb897hmuWy+YM/HuJ3zIr
oXfha8W+S82UBpHfLHq76E2yIHJNqjZfg4bAPxbbVjNLs2tX7NjqzbYdvjk6
LbPuec0Sv0n1NtWZZ+C7DWuTi52zrVVfsXvVeXQ2qL5i81nkR+GT2G9PzWzN
buWkclM+2iY+o86qnqTepDef3n5603RP/GbW21l7SsX2Kd+qAdXCtti1rzfq
5tg9Sr1KM2shOJe412nGFSfOEeWKemg/8JrYtaocVi4rRoqV3oxjYt+Z7k4z
SbMpXeq3imZWFv4/OLd8PQ==
         "]]}]}, 
     {RGBColor[0.5364176595858238, 0.4799186597760391, 0.8709802291899894], 
      EdgeForm[None], GraphicsGroupBox[{PolygonBox[CompressedData["
1:eJxFm3nc12PWx393df+2+/ddfncSYYx1ECprEREy1qKyRoVChhFaZHmGwdBm
bI/IkqFomVKULWN7oeZpLJkJmVCDsvWIKVnS83n3OZ754/u6rvv6net8z3Wu
c53zOef63tud9dsTL2pRKBT6tioUWqp9rlIoPK/nO/3RqqlQWKvnlGKhcGnF
/asb9FutUNhCz7Yae0Bjk/R83OjnfvXPE8OeRfc3FtxOiv6emnef+itEe2Ra
KHwium/qmlsqFLbWb3tIjjZqN9dzlPgsVLuZngVlv7Otnmclw916d2v1J4vP
qU0ef139b8vm85H4PVIxn4fV9iqZLzyRBbkbNLaXxh5Uf43mVqqFwlD1O4nm
ONYRa5lQcf9OtX3UDtJzktayqO55J+WFwnviM1vjrbWedhXT3Fn2WuHfTjJf
2WT+v1P/W9Hcrf63jZ43XU9Zc4cXPQf6T6WfrcXjM7W7VU1zrOT5V7yX91c1
PrnJsh8W/b+39HsuibWwftY+TDJ3VNtBTy7+IzT/a825Qm1RYyU9V+j9t4o+
Uf8WtUOSQuEFyfD7THqrmA6a08S7Rc26P1PyNUqXa8XnZP39o56tRVurmc81
or+hYv7Xq+0vujf03u6ad5t4nyX6mzR/rP4+Ru29dY+dreeeguWAV3uteQvR
9BNNF9HsFOPXhM6wLfTSN2RA/9jsurBh7AibuabBNrJN2Nst4tlfPCeJ587i
uV3NvGm3j/f+o2y9vd/od24X45dVzJ/z8Vns1/a514muHtG7ntf4VPFfVrdd
bAjZ0GGDaNJWlplx7OvV0C3jXaqmuV7vmiU+48XnUbUzsHf9dpX0c6ba4Zqz
u+gXF21n2NjOet8Y/baj2r9Ipjb6bb72c554PKFnkObu0+jxU1v4vL/cwmf8
G42/xZlQ/4Cq5UCGZZp3pp6hottX7RuNPnd9y+Y5RLzelWzvhJ1l4pnq+Vw0
dyamv0ntU9LPk3r+3eg5yNRVPGcUvb9LGrwnvGuF+mtamgaZD6r6N8Y7lL3m
3kXvw9rYiztEM03tgxq/VjRn6/lEc27X+AyNT9fTqW66Dmq3kExt9XxRc7tO
85ZzRpqsW/4+JXW7Uu2laqcWfY7wUQvCtlZqPWM01ktyXpib5kTxO4AzFOeb
M8pZ5cxeoTmf6e/NJNvJRet/TPiKq/Q0Nfpccb766717i+eJotsn97xP9dxb
8PzPor+q5HH2dHXwX6s5izS/heT4m9r3NLZUzxEFt/zdh72LcfSJLa7U81VL
t6vYy5J9y5UhG7oZEba3KujxjeiJ39Ah/m1O+MZzWGPwfLri/WAvqo1e114t
7NuRg36/ms8DZ6GKn2NcMtQ0b/Oi/fPxFa+rr977bObxZxPbzhlhJ10q7s8U
zX112xi+BN4LmhxT5uhdbzc5przT5H5zo+V9Bd022N+9GvT8viRo0NXLQYP+
3g3dQgOvKaKZWTJ9D41/kNhPb0x9jt+Is8y5PlnPa/p7tdbUvsl+e7H+3lv9
keKxg9od9dysdW6Frw2d3CNelxD3tL6J0b8PX1H33Olqn5Ae9mpyHBxWMy/4
HC3abYjTESM66fnfRp/ljtGfWPe7bkpt1x0jjsBje+KA5o5JzWvL3PGC8Qv0
rqNFu4L4q+cgjXVtsv/8Tk87dN1gP5EF/WU1/02fsTz69aDBn4wKXqNL9pen
hZ0QL7pGTBlas472ivVtFWtkPvzxbxfVbFtt1K81uQ89tO2C/uKabQ85+b0p
6MfX3b8qNZ8Lg+70JsszVnMfl01+hX9U+6ieL9V/TG0b6eg4fKDaip7unAO1
o7PAO806O+Fb+Jv4tTD8TIfwscSjBTEOzdKasQhnrXXMxZ7n5sYKh0rePurf
pnf1VXs+Poo4n/ucMheccYr+vkvjp6qdprUNVH9n9b+T3Q4Sn5bi007yrcO/
ZN7X5TXjFuYjB1gFGd8N+1mWO5YsV7tSTw/1V4Ufw0/hsy4PTAI22bpknusb
3a6IPjhwXeDP22t+F+vdIF79NXdjbn/+Zc1+r2PIgM6+0ng/0Xyf+/fVQTM8
99nImx0TiQP4LmSCDl9K+0X0T5Ku3xSfD4rGnqeGT2A/Twn887Z+f0fPi6I5
o+a/6Q+se/zo1P50TdX+cDv9PUX9bpxT0TeKTyvxHFKzTu5Xv9TkcfDMUNEV
NH+MZP9G8xeKZpJo2qWOo/vXze8hPbOL5nN+ze/bSjR/1tgBotlH/UXqdxaf
VlrXgqrjbD/99jf1z1C7V92xdHPRdm7yWvBXo+pew2B4aOyvVcsyGkzJfqbG
3sj2dUvrC9+GbYD932IvND64ah/XvYX1+nrolngOLgGTLAz+8FnUZNneL1pX
82qmQ64lIRu0/xP0WSuP4x+YsyjkPL1umm6Sc3c989Q/pu6ze2qc39kV6/DP
6p+g367DR9adD5An7FNwvrMpZ4jc4fgYf1x0B6s/Q7xf1LNQurhMY1eo31H9
h3L7sIPDjxH7TojY0bZiPE1cQ5YBIc9p4V/AY2eo7ddkmcC80IMtoR0Y9GAu
/ganQcsc8Au0pwR/1jf55zVq7MSQAUzaN3gSi9AP8aikdn7VOI6xuTHes+51
d9U5OxY71vgeqX+njw0dXPe7fpma90lxXshT5gbNIaLZV3x2EM15NcuEHzsp
5CHOFnLH9aNz444+gT3w/+QP5A6clWKco75Bw9xemjMOXat9OnPe+FTmM0FM
ws//Knc+8FVmLLEs8ERr+Yjuos8y//3PwBXkLu8Fdl0a/VtlDzOLpgEz36W1
TKgZ/xFbeNeksNWFYZNvauzrRufLN2fG4lOkzxdzY5u/qD+ybFuapeePRdMQ
y5qbvTePiXZWbj4PJZbjuqLXRa4NFsbPgRXXl4wbHw68/FiD8T5nhvOyT2L7
+iZ1fFsa6zq2ZJ70wfKXBh7Gl4wOLIueOpWco2FTJwQWosXW2dN3K8bHP/t7
2naBx4h/YKZnNTa/ZPyMz2Kftk5Nyxj0XcrGJciBP5hbswzMBXuj528y93/S
mm5T/zXNuSVzfs165zcYD4Lx8NX4SnIP/POosv0jeQ55FfiGXBhM1qdk33Vt
4vWdnRrHLQm+w2veW/wz+clHoulesA9bFH6MugS1EuooYAT8Jr5rfOZcbIx4
31h2n/xibOAE8MJ5gV159xbi91HZed20zDFzWuI8kboIcY3cAgxP7sR+vht2
u6JsmyDGEUuZA7YnH2YPx+m9zyTG/hepXSza5/WMKvoMwR8fsnXkW+TX95cd
j6h1VLV354tnse54vjwwIXH4y8AA8Pg45Pwk+vB5JTD2ORFP+4V+764ZX15e
tH9j/ylqgWs5G5yLprptskXq/ZsXuWqnwLfYDfUSchvWxlqx23FRv+oZucbE
iu2W3IR1s3781Ofh2/HxR1Sdr5HT7Ju7T43k3Jp9Pvs+J7dsv5YOjymbDzo8
suxxZOfs/qFoP5CSy6vfKD6vlJ17d4r4Ac/JasfWvI+34osy+5HR+AqNj8Dv
aP4jmfd4SmZMgX2nsf/YAZi2f2a8dmJufeMzsf8eZctALObdyEBMofbCGaSm
V5ecY9UvSs7La/Yt4PCNRcvDWi7g/ZHb/zHOC+eG3Jm55L/Lwq+eETkTuVNz
YPabY0/hwZ7jVxeXjekZp96GTNSClpRdY8AvcW5Wxtkh9yHHID+pNzsXHZFb
Vuz/wwbvGzkp+/ivzHW95Wr/KrqdpLcFueuCxHuwwBOBscHa1JKoUdya2mdz
prEfbPu0Fj4j0zPL3wM+Fcd71jleco0D41Z8HlaFf8af4a/Qz501y4UdNgZG
AhOekzput+dsim97yfMa9cmy7ZV64Ptl63ll5FDsE/nSgWoHF12H2T1xPreT
1rEsc21gReI9WRax7KzUe3Ixsb7iGhc2cXruc3Jabv87OmxmuvgfUrGvQ1/Y
+39pvEXEceL59NR54aXieQL6L9lnkhuBF8H550v+l+I3fG5vtRcWXGukNkf8
fy/yAnIRatrQTBWftRXbBPW8ESW/g1yY+ij+FgxDfHg24gp6phZCPW2/3DWa
jxPr8fk4+73D/8O/V/BEZuTjzNHvrfceSs5VMv4lJoCBid/sORjstqpzkEei
PkX9Cj+GHSAvuR7rIVZRKyaPHxHyc8YvCZ8Gjh4ZupkZGIF9elI8hpT9G3XX
m8LOwUro7KbAAqvizC5O7RdeVft+Yiy5r9q3M88/We3vSq71kEMRn8Ez+AH0
0TtkYBx9En/x9TPjzP49NYY4NHH+/mpgbnDUsYExPg6cQiwYn9omu2FvifOh
kXXjpl6h88HiM6hmf8O6F8baqUdQlxidOj+HN1iIutGs0D+4HPph4WuJ0dgt
taJjIj7+PmolrIW1zo8+tow9YM/Uy88o+36Bmjd1YOrBncq2nzFhGy+FfQwP
3aE3akd9op5JrsnaicVzKs5D8B3otm/Y2x0158CcC+5tsHXyqYbwufhb7kCw
b/Bdl8zvfSHiEfoih7wssy3dn1r2Qsyn3gyOQA7wySa++vmqxPnHbYnrTdge
Nafzyl4bZ2BExbGa2PFB5P7UAOZq/CjRPVp0TRy/cUPiujC5ykGZ/Qjj/M19
APoflzqnBUtsmTqX3THwGbxmBg5k/9k74g0y8Dv5LDGfPv6N/cA28RvEi0dj
LnkE8RCZp4ELwicOjPwLeb6vWQbs4duaYyFx8Lnc+qJOT/2vd9QzqT2PDzum
5ovvwG80RM0KPZJLPVNxPkXM7xl7NyDOBPx/jNyHXInaSVJ1fCKOTgmffGDZ
2Bjb3jW1/j+XXverRJ5SjHpAxTWBq0VfCfwBRh0S/v+2mvNvfNTs3PnFw+LT
teY4gd7RD74cXLu8aHpssl/UNufl1sHi8J+nZY7R9+r3D8EJkqGnaAakprkk
s3/qG/4U28bnY8/9K/ZN5Mj3pj43nTPn2ccFPnugYkxOnZD7HXwH8fbl8BX4
DPAE66Ym/HjZ9ordH5zZ3rirWZXar01Wu0F8fqxZH9x7rq+53lOrO8+hdtIx
da6wZ9RyX4vaxaDE2HnXzOehV/hq1rc8dNUp/Cr+9b3wM/imH2q2MzAdtUN8
KXey1DOpRZI7cm+KfnqkvkdAZvzwRYHPd9d7p6TOiZsjdi2KvIx1YLvY1XuB
/bDn22Ot7DvykocQE/eP+cTAg1Lf90zV+6cnkV9kPnPkNvhMfCGYA3+IL11a
9u/E7iEV+6B5mdd0FvE093hHtfdlpr9X7bKy+XBmtk+NldtqfMfMNbiRaltX
7R/xjaOj/rw2cy2OuwF8O3bVO+IvtUzsaXTEO/rgK3wicnXIXRc5LuZydwH+
wMdCOyDo4UVMZy83j1ouNV10jc5XZMbqYKN9Qx//DJ1MytyfmNi/kq/h55cH
zvxQ7b8z58WVzPeGjMOXnJtzzhkn/4WGGNK17vFvxPO1zLH94cy4jZgyKPW9
JRiJfO6dzDWSLlETZYx8B8zQNtb+aea6Zk/R7JR77VM5Ixr/pfqrNf6LxH3m
HpIb43VIjCPINZBjambc9d8aL+fWWyn3ulfE2rnvBYuALU6JWha+7j7u5WQ7
C0X/SGI8/zh6rhvL/km8tw05sOlys+92i83mwVqoX+2Q++5ljOi3y51Tnpv4
oV8S/d2JsfoM/d46cz62Web7+vGByU9PHR+pv3LOOS+cZc7iHRGLG1LnS4lo
Tg+/h/9jPtieHI0WnuTF/TKvsU2zMRfnnvM4LnwA9D9EXgA9NSSwKX51aWAA
zuyCqJlQVyFvos+aqUVwt0Rd9PbM9bCH1Ja03mLi3AIeyI+/Zd6c4ANeIe8g
b+Lcj4oaCPWGOVGf2RDzmct+sC8PYl+Jz/AD6m/Us7/Wv41009BsOylKzyMy
n6HhmetiE2JdtHdFnjNXv60RnzmJ/SF9YvdrkeO8kdtXrQ5/dXjVcw+Le2Du
ealhPZ4YO7+Zu2ZA7QD/hb0QM6hhQE8dAezN3Qi4HEzO9xrUMtA/94vkddTk
7g1/lWmvO9dNcxhnLrHtcxZ7Ry4BHuAeAjxPTnpBnFNoZ2eWf3biuuugyL0n
Zsb+Z6qdk7km1D8xjyXBB94TQlfEiq9CPxvAUtyPNjv2dYm4vy4xZq1I3s9y
Y9OPEt8L8f0HfoH2luhPSIxPp4t229Q8GnJjlT3KgVdSx33iP7j3hqiPrUld
V+iu8SMTf3/RL3c98bqoqVNroOYwM+qyYANs/qfU/DfwjUnuuv/Xded6t0ZN
6g8Vv4v1cndxecV4j3Zk9I+Ke4vZfGuU+r78SOnmwMS127Wpc2DW2z5w48jA
r7Qjgs85VWNHvus4MHct+ejE778+ZLg083cJhcx4k7ngyaNyv4t3PhZ2+GTu
OE28/i0YuOwaH2eNegV9ahrHRj2Hus7kwCefpF4DaxkS37BQWwEPfl42r15R
i7s26nHkOyMj50kz12epZxNXrw4c+GrkfV+rHV43fbfM7+BdM1PnkMRUcNpO
EYt3jBwCTHVCtOdHPkB+gO8AXw6Oe6+HU8sEPgYbE7eIX7n4tM/st/DZY3Pn
JLvhrzLXecuZcxHGyVOwXWy4dd14C9w1OLFfQTb8NLpcHPo8PnGt9/3cvoy6
LvtLPQgMSZ7JHTv+n3oT9ord9kicK5C/gKU3z9xvk9kOsIddUn8zRo1jU6yv
GJtiM9RdOkUNh7xwUowXUsf17pntBvv5VO/M644jxBPw/sSoPfKtC98eUfOh
BXdRV+R7JWI89xadK8b9yEmL78X+iOXE9A6pZe8cNMMq5gUf7jzgsSbx3fv4
qnE1tRzkAeNtTJwPU1Mnt9gv+ONr8DmH6/fzqrYxzmm3qClRW6Jutum7uhbO
laipUrfCz5KncgcxNWoh9LkXYnxY3C1xx7RLYr3+KXQ4MHd/QO6cl7ngberN
7AVzqLVRcyvUfb89IfZov8R+DkxEPXVY6OHI3LW6A3hn1XOgX5I6b/pH6ngx
PeQEZ7F3+Ht09kDkIw1hz9g19/Ks95r4jnFi9Ll7mRZ8iD/08Y+/yf3N0gW5
/S65G/nL0/Fe4hTnFnnIKxmbEXzAxNCzBnA/cR7bw86wt7dS+1piCf6WPIA7
Hvw19WHujKkRUzNhnNyE9qKgYZx8hO8l+C6CccYmZz5rtyTOVaABr4ITwWnc
3T+o9azGb+rvN1OfwTfU/j71dx631j1vaPDnbFKzvSDWAW4BlzBGPZdzmgYN
ffb/ibCBVqnzEOrofNcxNHKoPaL2umfumE3sHijZj0gc2x7NfVeBDZXVHpDb
NsbWHRf6VB0jsCO+Sdr0vWjR9XbqUeTUIyKvppbA3+TXjI2Mce6qSoHB8JOM
Tyj+51s0al/k29Q7yGNph0SfmEX99ufaHf3R0Y6KPvfL9KGlXoAfwYfw3Q56
Q68v5ZZ/RuLvMcgnySU/1/hRGl+ZOFYRs8BQA6rOu7Avvmej7k3s3zG+Odyl
7jUODz0Qr+BJ/ADjgnXB9QfnjtPd1PbMImZlPp+c07XxHQffc/ysD/rItkXk
5G0DI38fmPmn3P6f/Ju8gFwXezs56pa/Uft0YvmfzT3vh8DV64Mn9Nx/DYg1
cg/WP/r4EuwB/FSK+27uvYn/58Q3DHwjQx+/1DbqBuTaDaI7W+PrE9cmzgye
0A6Oua3q7n+f+Bs6aLABMAZzwVTUnMh1yLluTP1t0z2a93zu+78X+K5Hz3rN
maZ2XW5b/UI8f1U3j2/V3zv1fTH3xgMT14hHZc7Jyc13zlz/2BDYvmXqGMB9
2tWpv5e6uW7svyFqBzw/Rk60JuwWHERt8sfgc0div0MdiLtmaoPzI1ZiP8SJ
Y3Nju+PUllLHTu6XqDe3DRugDvd97F2b1D6R+5wBies7wyT/qNTfzYzR3MsS
3zffkjuX+iFsh/hHbZoa4FPxPcCvc/sYzib50urIczdvdg7KnTfYm/sXvkHh
DmZTPlexPOT3xAzixeu51wfuIC4SHw+s+x6gS6ydemCX+Eblw9x1QeqsYH0w
f6vMd9X4vDsy5z27xdxNNh75LxgQv0pNkDtS7kqpT32UOZ/umltGclHyiscq
/qZ20/e08U3s3iHbbvGtDm37uHcoxXcf6ICafb/gPzQ3r4tz7+3aiCvUI1kv
9XJ0hL8jFo3LHPfICfomrgtfmlvfm77nafD3QdS1sRlwBPUUbJ/6AvkjeSQ2
/m2sZWxi3MydOTyeCD7U5ch/qc3xjRA6WRI1TO6lqGNeqXe/QM6S+530OQP4
beiocxJL50T8HRw+HX+OLPBhjPzruZg7PeYyvmWzv+FrqXZWYow+K4tv/MrG
B/jLqfEu6mXUssEhy6OGsyzwCbV7ahDkY+RldyWOEQeGPL8I34cf466S34gX
fAvCvfJxmb8poa5LfZcaOP8LAbYlrz8vcv/JQc+3JKwB/vhu7u6PjtwZP02f
+jP6pdaA7fBe6sX/L1fMxUaRD9+FHT0TGIaaDjY1NTG/o4Ln5LjjvjFzXYb6
zPzMuSI54wOJ4w+1dfAPd/j0qSGwV4/FfpEvgkfBovgj5EJX1Aq4s6/Gdyms
nTtpviN4MmQDFxMHwdvY9LrIT9kD7lDIQdirwbFf2BbngrPM2LkxDr+ngufP
c8jr+O4QrLJZ6rrF4SHPktAndRv0h06/aPzP/3uwxsOjT/zFv2J7+F70+nS8
K0uNR3flO77Ed+P8H8kDdZ/9pRr7P8Rc/0A=
         "]], PolygonBox[CompressedData["

1:eJwlmHmUVNURxt8A09Pdw1t6WAWJgqIYRBkWBXTYFJRVgogL4ICgB0GDYREY
xKOgsg0gIIqsIoIMm7IIOYBGY2LQ4AIY10TFsCmJLAGUnAD5fef7o07X96pu
3fvuu7fqq65/34jev60UBMFNeUFQhd+TURB8WRAENcAn0BskQXBxOgiaYKyP
XjkXBPdng2A19mwcBDWLguDSTBBcghwG10K64V+WCoIzYRAk4BvAT4GDyD7y
PVM1COowdg4xvwRfzJzrsD2EzMP/O+IPRx+F/Q3srzN+JPo4nvXFvh88Fr0a
6ykGl4MLiL+ZZ/8Gn6wcBJvQtyHHwWfBW9H3E6MN6386nznQX2VMxNxHCoPg
f8Tqgc9JbHuQ7uhH8OmMf2/iN0c/hNwM/pR43/J+m8EF4FP4rwbvAjcEL2P9
fwYPIMYDjP0X9v7ot2L/mfWsZztuQR/Dsy3gsaxhNHoZ8nvwOPB49E/waUy8
ncT7GH0NMX8h1kL2rzr7NwrcGNwAnAH3xecE+BpwWOQ90941A8fgDbxvdWIv
Yf716IeQJwr87CD6cuIdY3wx/hH+NVhDl7S/wR3YBuOzCvsX7NcZ9uvH2N+y
NlIF/8ngd/DPI94k9HuRb+SPvRb2+xnfh/V8zfifGf8a9qP492I9c3VWeNaS
udbjUxff8UgK33xkGrZX8KmS52fTwad4vx46P8gBbI14NoP9msD4K9EfY3wz
1nIx/ovAt+IzKe0z/QO2C4wvxf9qzvd59P8i/cEzWU8+vhPxKWRsFpnJ+E48
ezztM94AW8yzr9BnMF8VcDl4DGtpypwTwGnwg8RrQbwC9GmR11IXWQherfOA
/y9Ihc5Ske9aPfYrjV4b2UX86uCL0DswJku8lsRrj76c9fwDezGXuC/fZ4X2
G3yYPX9W34KYtfGvwfreQp8ae20B0o+1TEIS1hIjc4jXMfTd1zvPAqfxb028
UYw/ia0SeANjOxMiD31N4rXrGy8Ch8hmxq/j2UPYriX+m+BdxDtOvCfAtxGr
CTHPo7/Ps0HYPmH8C7o/4AHgp4jfAvwXcD9wObgYfB6ZzPg2jD/FXLczx1zm
mof0QW+a89j5vHMxejeePYNtCtId/U2kGraBurO6v/iUFPoOrWU9fwT3LPQa
tdZK4CFZ57yz+L8H7ot9Ce90g+46+N7AZ+4K9H2Rc1139uhT9Lk8y+F/lPj9
WO84xuxgLTvx74XtVfBpcDkyn/hXxM5V74AfwzYhsf42Uoa+kTGtiDeROZcT
/0/g3oW+k88yfmvi3KQzsk35jWf/kY01bQLPxr9qoe+E7kZF6Nz1GftZEfvO
6+5X4P+wziPSgblvR+qgX8qYlcR+BSnRXUMKiHcX/oeI1Rb7LmxViLcHvR3y
V/AHyD06X+BP0D9G7s35HfQuelYKvgi8jljLGN8KXCV2LleMfuD22Hejf4j0
B98E3pN1TWiI7wSencw6p5dpb0K/i85wAfZjSMOM7/hxnWfGT8e+G6mKf5vQ
uVnv2Fb5IvTe3cL4aoxNRa41umNF2J/G/hPxhoNbYL8Z+17GPqA9wN4857O4
Qjk45z3T3q1C6kfOycrNytkrdL6JcR3xWiG/0v7l7LuR8ZdEPjM6O6o5zcGd
kH3oh7RG9JqR59rGs+74XoM8h76deDWwjcu5NmmPxqM3iez7BtJV/roDjP8C
PEh2ZB56BeMf5Pt3jWz7XHdIsZDLCn0HZmGbwvpXFXhPVuB/D7IIPcR/vb4F
PgPBpcjl2AbF/tYLiTEQ/bbEd2Em0ivxHdVdVY4+B96Jz0H2qiZrfBP9F9Wk
rO+47vqdyAL0F5G70HviM5X405DblPt4NkzvAm4G7hXbphr0GrGqY++O/T3w
lNBnXmd/GLg5vnX5XqnQNeg58LXY3y1wzGLl8tC1R2vKY28yOXMh1YAs+vDE
uVHfRN8mP3Lt6Ez8BHw3MV9Ar4XPP/Xu+L+Mvlx7Ji4WuTaKU92Ycw1XLdee
NkzMycTNNGYQ+NHYXEl3OA0+R8yhWedM5c7O4Cfz/I36qf6FPrvKecp9j/Bs
M7ZNyAj09xNzGXGcD9BLxMmwjUfaoj/JenpmXJNrgmcQb1++c9Bs1hIjHdNe
g9ainKHc0QV8VFyF8bPYz8H4DI9ck1SblEMng0/jPz7lM6az9lbos1CV8e9q
beA+Wa9Ja1POUe5RzlDuOIj9zpQ544/YlxHj67Rr6GJ9/9h3/XLmm41/KZLP
XJ0Y/13oHKxcrDunuydOI24jzlTK2I/waYHt78R4SbU4MXcT5/wWfXpobnkA
mRZ7T7W3qknbQ8+hucQxxTWPgoek/E5nwF+BS7L+Jr/TWQr97jrzOvtLQtea
vcy/kvgvgr8Hn0UW624i32M7gLys99X9z/iO667rjuquivMeJt4eJJ0yB92L
PhP/buxHf2SpznfsWiwOP1pziZ9zHuvo/MbmUOJS6hGOoP+N8Zm0OZS41DFi
vFfod7wqcg5QLhAnEjfaAd4E3ogcyplzinsW8T734X9ZZC6kmJ+hN4pcmxVT
sUewpkJ8J4L3qTYgu9G/0Z3AtytztGauDcTokviO6a7N4n1j7PP1TdO+87r7
4jDiMsqRTSNzXHHd5Tzbjy3F+PYZc35xf3EmcSdxGnEbcV5x307MN4Tx80L3
IuI44jo3Juay4hjiGupJ1JtoT1fh/0BorjpWnEn5Gv+hGXMycbMxPHsffRxr
flT1B/+5gXu6vYxvhc+ClHNWa/UXkWt1GdIB3DI01xInEzd7JPReK+ZRfJci
IwscY0lkjimuqTteHroGqhaW4jMHe+ucz4pqeh3wHYm52mLmuC70HdNdUw1R
LVmteox/W/AW8LrIujiauNpipB56V3xmYPs18w1Iu+cYRrweibnew8RvCj4X
mWtOYf5O4OfBjRn/E882MvYHcdS0e5L92H+TuPZoz7R3a5ivWaHvyKPqxUJ/
O3Euca9WibmDcsr1iXs29W7Nsa/LuWaodqinGxS65qj2DBVnR6/A546093Qx
a3s98VrVg67E/3TsdxXnvRA6Jyo3qodRL6MYiqUecmDob6hvqZgl+K7NeS3i
JOIm7WKfjUrIbvCwxLVdnF3cPcy5FokTVY7ck6s3V8+5lviNQvcy4sjiyjqD
Ootn8L9L3zv0tx3Msw/Eb2P38so5q2PXfNX+QciayDVWtVY1IcL+YeS1qYao
llyV811Uj6JeRT2YejFx2MfFryOfNeXE5dhaJO7VlbNboqeK3Eup596u/ybw
2Zr1GdBZGJuYG4mTi5vPSNwb6UyVox+O/G7qkY/o7BNjb8pnZhR6PZ5dnzFn
E3c7HTmX6NkF5S7e70Ta/0FsUS9FzNEZ94htEtd41Xrd4SaJz6zOrsa8gf8J
9QQZc1ZxV/WM6h11B6Yy18bQZ1n/ebweO8cr16uHPqfclJg7KsdVSpzzlfvV
E74tbh+6V1FOL4/MOcU91fPXjP0N9S31n8zn+paxc7s4irhKu8S1X5xf3F8c
UlxSe3x15J5evb1y6Dz0kti9XoXueOz/DPTfgXrEH8A7Q/eq4gB/ED+JzG07
Mkcmcc1U7VTPvTT2fyD6L0ScYG3sHli98EjW/FHOIl01YEfoHK1cLQ65UHub
+Cwq5yj3qMao1qjmbQ5dM1Q79M0HRv4PQv9FqOcpAz8T+l3EGcUdxYnFjdWj
dcG+LPJ/O8ohyiX6T0b/zagmLwj9n43+u9E3vpLxA3LubVSj8sF3J+ay4hTi
FpWL/F+AONtM3ndG7F5c/xGUx+6p1FupJ1JvNCc0FxAHFhdWzVPtU41qL76Y
eG9VY1VrF4XmLuJE4kbPh+4N1aOqVz0cmqvpDOss/x9QwKhf
         "]]}]}, 
     {RGBColor[0.6627832852197717, 0.6865705052703202, 0.9117547796381755], 
      EdgeForm[None], GraphicsGroupBox[{PolygonBox[CompressedData["
1:eJxNmgvYl2O2xv/h+x+/91Q5fRmE2GFyNmyDcZhtMoQUe8aeoZJDGYUikpDz
uZSd0GnGKaloxlQqkWmbwphhLhTlUELpMBdSGfb9615dM9f1vdfzvM//eddz
Wute91rP175nv66XblMqlZ7ZtlTSX+mNaqn0aVOp9Jaezlmp1KpcKk1JSqXL
1H5XpVTaX+0tqt+g5yO9d9azRs8Ctb8e9f9TfaC+66A+X6v+TL1UOrO5VPqn
BninKJUeUZ/n01LpWrUP1nOk+v60USpNUPutTZ7DspjH8rxUOl59Vqj8UPM4
SfXPVB+tsp++ey/G3afqOQxVuaee91V/Te3tVR/W5HnsEe2rNPZuqveXvD01
r730jFT7Jslrp/a9tiuVGhX3qav8icrx+m1o2fM6oOK5fSM5d7UqlTar/FrP
31U/UzKX1izzfZXt9Tyq7/rrWZd6DmtVnqHfu+p5Re0LJe9Gyfu79udd7c94
vV8nOeMqrr/Zyn35ZiJzbO09GqXzWa6nq/biS+3JIeo7Kc7iC72fovb1Kk+P
b4fpfH+r95f17a36blvJ+kvVZ71J+79ZTzf16a6+Z+n5seY+Wr9/oOcd9bmj
8Pp/p2/vz/ztCJXz1fcbffu0xl7e8J6yn9P1/qyeSyXzBfWdpbaZTT7ncXHW
D2udn6gcJzkPqe1hPfdovaujD2t/u3D74MTnif5wpi9VrFeTov8qPWP1DFXb
Rs3jQs3/ocJ7cq32vEXf76xnrX6fp+eFZs+5R7O/Q7fZX/aLs2YPuscZoftt
os/X2sPDNI9VknWk5t1P9SNUvqAxT1L/Ueo/oOL2K1TmVeso+oF+9Q8du7Ni
u0JmD8k8Bn2TnAUV29YP1f52ahvEFlvC5vh2SNU6j9yqvv2D6leqTyfN4Vad
+xfSpU2FbeAqyfh94bGeUP1Q9XtOsm9OvO/s/0OJ535lzfNfVLFechbMf0iM
NU3yp+ppqz6PNfztiTrfgyXnS415YG4MeD308BC1f6P2FrXvobYLJGd3lfvp
uVD1jioPim+RwfjMo6fkH6HncNW/k5xm6fx+qjdau+1H0f7zmtvbqnykahvA
1tGF1aE/Y0M32M9PU5/BytT7vCr6jIv+9P1LYkx6J7UNo8/jtMZPNb8f6dsm
lau0noNV/0R9Ly+7/TdlYwPtM5qMf3sEBnLmLXHus8vWn6MEvHWVrQLrXtV4
NX1/rOQfWfEenKNn57rX/MR21pExahuip6XufeD3U8qWhZw/qv6tvv+lyu8K
1/8s2Ssld6H676A97JLZpocn/qZV4MDf1K+JfVT7mibXwcwxktFWZRs9i1L3
75j496HR50XJ3Kz6C5l/Xx0yU/W/Q3P8nebSReOfpmeC5jZe5e8DH8AGMOJx
rfG5qvV5g3TiT1W3gxsXSW6i72aAe82WhZxlkjFdfeap/ke+rVjnkP2HkP8V
smOel0hv+zb8Dj6BU9fp2xFlv7O33+l8e2jO36v8Quu8WG27a/4fld0fmedr
HsP1/rXKnaQnd1R9Xqx7Yqy9R+K5YAfoM/bCOTIv5oq8PonXva/6nJfYFrCJ
6wOLwO0ta6laFiXv7E8FjK3ad5yvNTWp/wnqf0Xm9ssz+0N0kLWjz39S2VNP
H/22r74fpPM5vTDODdJ6Z2rds/SczPiaz0uyj3nq26Vw+8Hq363Z2ItvB/vx
AZMla4a+mannXM2hY2pdX1vYj8yI9lcr1lF8HjyiZ+Da/1TtgzeWrft3xn6u
VNmLvWzy3GbomdbkdSyueS1g+fzA81X6/a2a9WZT1XsySuWAxDJqWsuUmuXc
As/R/Karvq/mexp7q/qcstf4bN3+hbZno52HdbP/BzSMue+W/fv06I/smbGH
j2b2oY8kxgm4AFhxpr5bU7fe4NMeCr9WVjm6YlwdE+3gcNuwQ+pzm13HHun7
YNg7PntF1TqDDuLj0cPPqt5H1j9F8/lc9aczt31aNb7x3SdVc6q2rd0+KTHP
WhHtD8bcbgyceTDqpdbmEN8X9rsbg0uwxk1RZ3+6hc6cEb6VeXL+dwc+d8hd
fzq1nW+xd81hQtVzHq/nv8o+9/PUf2riNZ6eGWu/ChsfVrfNgrFwkpWxxicz
r/FJfbe+ZnwBW+BD8KKvEnO9U4MD9NN8cvhbbryhfUDJ82EunAW40yXase/W
ZZ/d64XrZ0nmlIbljFV7G7231rMieAfrhgOcFpgMNmMPC8LXo6sLwk/hlxn3
cfXrJBnns8fq/6HGmqf2G1Xvo7Eubvj8sZGRVft7fh8VGPtg1TaJPfL7y9EH
WwFH6HdDzb+xbwdp/Rfr/QCVSyvmXqduY142IfYBnHkksOaoisdAPnY/Ojjk
iTV/i43cU7j/8VrH9jXzDXCMclHo1XGZbesN6cMi1bdTvz/DF8Au1b9LjONr
At/wb3BubOxD6UBPvX+gci+17VGz3bGX2D1727FmOdjF4OA+6ExXeEXNscwr
Te5Hn8WF+euc1L93jD5wAOTfU7I/wC/U1adat75hP92DU6PzM1Q/qWydgH8y
T/jwEVrP9erzU+1zm9S6eIHkfZtZ9urM6zsq4opzNZ9rOAP1PSfWyRqX1Gwj
2MrL6vO2ZO8n2Ufl5lgL1PZ52d8Sl/XQe2/VO0nO5MK+6eos1h7cFc5GvVfE
U4cEx7u7cH1IalvClxMXbQO3bzYGXqDfj6sYS24vzJOuVv+bEmP5hNw8hHa4
ExyxfcVy3ipcvxI/nNvn/1BtYwrHn7dLzrpm83ritak12wz2gh4cEHuyMOIP
ZE6rud+W+AL7Cywl3poW7T8re829Yg/2jX1YUrh+veYzMnMsRkyWax4Hok/6
/aiy+e4k6Vj/hsdindunjjE6Ffa1+NyrVJ6TGotuyxxTEVtNjViAtdwS+7p7
7AlrOjDWhQ5yTuhhX71fVjEWrYCfN7wObA7bW1l2TEKf1Tr3G1JzzddUNjSP
6/TdbioPrZhbdykbP5HFPuyXG9/3z82L+Q18OF7vQ9R+f+Ex6U8MCO4uj29v
0hjHSu7mzDHCGWE7/5taPx4v7E/wK/gyeEK3mt+Jp66IOR/Y8Dt14nTOnbMj
xoAfVXLL7hryd234HV15IrENTlefkRq3p9p2BNur5i1g1S56785aUo/fPeZA
7gGc2opR1NsG3t8S/pr9IhaBj08vHDdOTu0Pvwk/SLkh6pwLZwKWjtK4y/Tt
A7l5AX3QZ/Ac3HuglbGP+isqe5cd54FXzOPt4OfbtTZGfJ7Zv/QIbAEHqe8f
HBiuDrfblFmX0F/mtjFi+fUR18Pr1gcf/TaweodY+7uJMeZi/d6kcQu1n53Y
9qkTJ55cNz+Gy52Rmdd1zYxBYNGPtd69csfDT6b2h9SZJ313jm8/yVz/Sn0H
wR8r9qfbFObvmzTmDRrrZc25B3aSmwfeqfLeZsd0cO+jU/sUfMvPUu9/mluP
0Cf2fE5m7jg7sy10CfyA83aLnMPZuWPQyRq3lJg7zol5wWXhsZ0y89OB+n0w
/kBzu0vz3TUzHoB/d6bW0YcLx06cy1zyMw3nMrbyqaHBbxcHh4f/XFuz3cED
wBowAv/+VGLONzlzvIg/xhevLtwfe8XfXRvfwpV4R5dGJeZ6j+fOnXQOnD89
t589LTc3hB9g+6PiW+Q8WbcN4evhMHA7zvMJ4q2G7RpbObdqnntc1Xg4NHIO
r4bfX5tbZ5Zmju2I8YiL4DWMAeeDBy0KPkw+57Xgz9gscuBIcE38G1wdvz2w
6lj/2KrjPWI9uPeAqnn25prPHf4DRi4LLEVPxwU/wGaXht/cKfM4w7Rnl+Re
T6K2j5tdZ10DA19a1P6DzHqyi8rJdbezX9jWT6L/Rbnrzdhvs+c6JOLcD2If
rog6c3xY+nMQ+xJ2cEz0/3XubxuZff3S4GzDC+vDjan9MX4ZTvKPzPWbU+MX
/hhf3LNufggXJA9xRNjROu3HWj2/KDsXdG/kKNoVtsNdVPbMbSunan/uLtuW
sCP8ANiLvyJXBE7jW+Gf7D8x7ETie3i4ZO2Q20/hr97NjC3gzVZ+xrfjI8Z+
XWNdlTmPMEjlktz++K9q76vnSc2xh+Rc03A7drOmMG5cmnkd9zU770YMCYZg
Uy8R5zbM7fAVvGNT+Pndw9efk5n3jiiMN/eGnHHN7j88vnsxvh2TmJfD33+T
We4AzXd+2XyM8yKXDt/CBtsW3sda6nwt2IAf6RX7AEd9qG5/ytmiI/B2dGZt
Yn64RuMck9t/HK3y29T86nKV/x2YdnbwfPQGPYeHHhu2cGjD3JO5ka/iXMDn
vjWPhW5+FjwVX7SPZPVUvab6pNTYDt6/l9lX1tX+n7n16Mjc/oPzXQyPTh2X
kLPEh68JPCLnjU2SJyDP2jfGHRkxD7iE72Vc8raMTf2KxDq7MHR7p9x7BQf5
PjGn/yrzHi8MrkicTbwNtrC+D4KLTKobi/DL6AXnyvldl5oPw4vRCzAZ3dix
8J3H9irPS527eRP+npr3wovJC5HbgcegF+ARWISuEpc9JTkDAhMHomt1nzdn
TUxBnIlfAM+IzcA07iO2CT42qOF8ITYAZ26JfDh5ceqTK/96h0swNuMyf/IU
tTjrYakxBCyppt4vdBMftW3wh1sLj3tZahsmtwbm3lyYM8AduMchFwcPuSzw
AF7XLjeO/7awPWPXv8jNzVvXzafBBnKIl0Z+jDr+d2hqnLmvsL9dFxjFuVMn
Bvi6sK/vlTqHS872TrWtSJ2n/UTle4m580e5v1sf396QOC74ODdO4NdaBWel
Dg98JDVHHZsad8CZNxOfx5jwU/ioReGnFpfNSeBz7B++jD0k1/LLyCcMi7z+
2FYe57EYi/oTMQfyD7SDw/A9dJ+4sVXi/YIXcRYTYt/QWbDpxdAtzhrsvTHO
t2PhvnzP/sJzqCMHP1aKOnEenK9txN0f1c05n0/Mj8mFwGsuibwreoVOgatb
5XJ2+FhyhvhZcmjETvAk7lZog2PwPToDFwEnGJcYkzG5R2TcNhF7Mp+Vza4T
Q5GnWR55HGTCL8EQ9okYnr3iXgXMBW/hcFvyNCXn7HtHfuDowM/Viee5MuQz
zop/q6+M+Bc9wRdwNuTsD4+8Peu4JPR/btxJoRvkbuA68JzbUmMe8S65MfAT
TgX20Af8oewT9UFxlpwjeYUekQNZFvwZHs29x4KQc1xuHvhN7tiiT+SO5qfW
Q+6RNkSuEl8DDlAHC7YPTNtZ5UWFz6C7vtugerN+741PSZ3XfaOw3XKmxLRz
A2fAHGJf8rb42yvVb53qAwuPszbGOjJ8xEp907nhdrg65broc3nhPVioNf4t
7A7/jx2Vg1vCqdB5fPG6uL9ZmxmThjc757hd5PpP1NwPa9jnESegL+gNenhS
6BD6g878qm694b6au5hTwv8uC55Gbg5MH0Y+J3f/zbljL3I3xPIdyBWrPEHj
np96D9lLYh7ObkVme78vdOnLxLHQnNy6NiNyztzRjQh/AB+Fi/bJzdnhc/hJ
/DpjwY3hmnDOJo3168Ltx6e+x8Z/4DtWRC4BrgGnhFv2zuyz2CvwBB4Mnt2c
GZPnhHz2lf3FN12WO/e1WH1XFY4PVwffPyXy4Wvi/pp77Ka4d9uk+sbEHJeY
j3lxn0F8xd4gB980S2PN1NOh4fiHOGh4bhxn/ksS2+7iwNvNifk3Me79uXNn
IyIWXxrys9z5kyT3WkaEnmzIHTt9ETlefmONcJD3Iz7iThdOvq3mfFVivvge
PiXWvDb+n+HBwDR4x9rwNdzXcm+7d/4vH7aFk6f2X/ixXSKm6J85xiCmaJdZ
B5gT2DVf37fTGHMTnym5G+YH/4CH9EtsH9TJb2An5ahzd8gd4s6Z89ZTQyb3
j8iEL85KnMskXz47t49+Pvc+0Z+9Avdaoj/8Gw6yQ8QKE4PnLwmfOya1fo0N
O8U/USeu6ZYap8mJEqMSqz6QOK5kzvjEEyIfRbxLHpN85jXcf8ZauBd9L/Xd
9vup5wUeg5m9g/fCbwdHO/6U/wfpHDkZ7q7JAZIXPCTuQc/I/X8GxMz3khNN
nd/jbu2vqfXtmNT5J/LCKyIWJUeDzyKngr2TV8GH4HvwI2Ni/aydPCXnDjdb
nzrn/g/+lyZxHMv/1wxNHOuSqyaHA88Dv8Fd8AHsfSo1PyZHxTjgM/lwfP3E
4Ang6prAWM5wWpwjMTR5UuaO/0J30VvwHTkXEAsn9kFvJI71K1vxt+Lx0J9b
wr8yLvc9+LYpqXPZ5KWfCfw/M3JlcDRsYEbEj3BF4hHwdV7U4cPMB396WOGS
O8wrc/eZVNjO6IPenBd58JNT51WWhL3DNWaHr28V+R14Cnlb8hV9sd/CcdoB
+vaxwjx8x9T3nXz7H/DQwnM6vPD/PrSPWPHpwn5lWuTvP4g4i/zSS5FbAJv4
Xw743vGF440TC+Pw8uDzB6aeA3MB82YE/mD31POIC2bGfQN3cM/EPeZs+HKz
c77MhTp+bu+GMRT83Jg519ycW8askPMDjXeT5OxW+PfnQ06WWl/Pzc09Pgwe
yDwGxbnjRxkH+/pn5PLwY/SFp2DbxJfI7B/l7JDPnGbGGrkD4C6gber+88Nm
kU1/2tAR9pCYgvsX7h2xyYNS80rycOQh+P+ErX1viz3Htomp8Xd3RDt99tS4
t6uepG67PfrXIg7amBozBkecRR69beTSaR8UHPvyiLu534B/snZynrNSx278
39OI8Ee3oFOp7Y7/EUPG1cHzWOvzsV7uhdgH6i2tfR/G/33Ql2+YD/f9YBf3
GEn4tV65z4yzOy8374RfkseDk84LXgofnBd5SPRxcuT75gd3hcudEBwMLoaM
SdEHDNuiGyXjIHh4LDFU4tw191ScL76TmB/fMTw4DPfs5P05x7MippiQGbvB
8A1geOH48le59/7a2H/2/ZTADXIygwPPd4ocDf/vs2vhM/x54jjrprg/bqSW
2RL6PizOGtukDj6Al/iwHpHb6hJj0YZP2/p/JdS3/N9Iw/E88Q//C0NMAjah
m/y/x8TgnXCqpzTu4OjPWXMXSC7mQq3xqcx5WO7q4dFz4x6E/1sBZ7Er4pzx
gY1wSnAGfoe8wZH/Oij2l/hzCw+JfAK+vk3EdPBjePL6xLEC+d6Lw146xbmA
H+AIdvpoYbsaGfz58GjHD62LezrK9aEzrBsORv5zamGMIDc/Ku5okDelsJzx
cU+xPvza9OCf8ELukMjnjE6tj3NDPvvP7/hQ9KtD5EnYH3K1jIvvRQ/xv+RB
mQ95Ue51WTv8/IvM76sy2xzYB0aBmch8Lnw3ewfW0b5Pw5j5ccSeYBbxx9iI
uzun9kH4ok5xFuxn+9A5sJZYsk38z8CEwjJHBP7cGrgEn+gXc14YPILcOJi9
d8xhYmF+Tt56TuAqeIlfRAfHpb5/7hAx8PLYn1ODx7UOfSBXtC72Fr1h3tgE
ccbHscb/B/QvO2E=
         "]], PolygonBox[CompressedData["
1:eJwlmHmQVcUVxi8CM+/NzO1738iOkYAgYSkWFQOiIqBB0IiMmnKJEYYdDYvO
gLKjQhDQyFqRRQExwIBABDVsFopWKIwVJFpuqEhkHR3AoKzB/L76/jj1zumz
9OnbfU5//RqXjigZfkkURXWrRVENfoelUdQ1E0XL8qJoKPy6OIqqwa8qjKJv
c1HUm7GqmlH0AvJ+5NvQv4jvMwVRdAVyHMxPh5og78O+SX4UdSbGXmyLkNtm
o2gicxXC/52xGN0G4h3E/m38H0Y/ghw6JVG0mLHL0fUkxnR0NZFvQjcZn/P4
/jt27HHY7EX3G2JOwf8INmvwvwsawFwTGOuO7hVijETXEDoC/xT6HfArWfww
Yo3EJiVeD2gUfK3gb9G7iPHiKNrI2PXE+h1yMfJZ5AdYazvGzhErIofSAueg
XM5DDyI3Z47NxD9EvAYZ56Bc6mM/Hn0n5qgHPxCbJ1lrP8Yu4lsGbUZ3B/bl
8D9jc4613gW9B7+dscfznPMWfFsw1hn/hcgJ8c+Q0/lC+0Tk+yM272aco3Kd
jf4j9vNfjM2Fv4yxKejm4F+I/1Ts36hpn5eZazjyNOIXo98K/x00EL4D+p/Q
lxBjZsbfvA26BYx9zbcoJUYbdMOhdws9R0PmqkRugr4pdBz7yVBL4g8mRjt0
f8NmLPIx5ugZvMfa6zXs1yPY9oJewnc01Jm5OiY+O2X4LMF+Ivql8OWMdUZX
wNhsYu0kxvfEupOx6sifkl9v+BuwL8C2G/l9S7yxjL2JfKY6e4LuceQ3kE8j
N018xnXWZ0CB2McYa0wuuzkfDfje4/BZzPxl+FyHbg72L2S8R09h/0vkocz/
NP6N4ccw5y7kEvxz+M9k7Crs22I/FvsTxLgUvpQ5mmO7LPFeHCL/xcxVp9hz
j2SsCvmx2Laz8FmDf6PUtXct619H7GeCa6sCWqSzhf7XzPco/ifwXYF8Av8M
9uOwHc1YY2wHKafEa9LaljA2Ht1vibGZtWwgn/bYN4XeJNY9xLiMWHOD+buh
hqoP7A8Re556Crr+jN2MroKeUgrfMufaUs84y1xbg+dqzJxV8NOZ8zZ01zA2
SfWEzYV8z6m5axOjFL4TY3Xgu0Cf5/nM3gj/Jfa18e9Bzt8Qaxvz3UI+B5CH
wL+cc64ryW85/Dv6XugbMX8l/AyoBH0fqD7xKmPXwjbit0AXGDuc5zUlWhsx
Koi9gPV1h58GfaFegc1U9Vf1s6zP0FFym4fPV1nX0Hx9L2LOquY9uAC/NHgv
O0Cv4v85PjlsexHvy9g5KTf10JnBPVu9ex/rmY++NfYPZVzTqu2t2Bdr//AZ
Dr8cWp/12Db41cSYie2zUDPkFvj/PuOepd61ibFMgXvkqtg9U71zB/mMRjcM
/1Lsp0A98C2HNsKfop76xq551X4r4k1BHgHl5ztH5bpW3yDrnr0Q3SvIJ7M+
ozqre2L3hidY44es9X58/pJxzT0AX4ex1TXcc+uqf6q/53vPtfftUucylHjt
4RfFrq2O5L808ZnX2dedNgZdIetrVeQzqLN4GLovzzVbqX6duperR/8PvgD7
Wln7FBU7R+WqnB7GdyY2H6GvxGcUumWpa0l7oL0oj91LdWbmqj4S313ymYXc
Cv0n6IvIbwBr68NYzYzv7DtT76n2Vj1xG/qTyLczVz19Q/hB+J/L855qbxdi
c2uea1S12hJ5I/avQbcin0ZOsf2YM/kTfF3VG7G7QE8jv068H/W9oBPIbyE3
xLcB9A62bRgbiO1O5mgHvx19d/rTOey3M//cnO/u8VBX7JciX1noO2k29ht0
B2FbDXo/uCeoN3ygmPBr0V+s6Tl34j+NmEvRH4PWwa/IuXcr5/nYv5pYt0x3
pM6i5swz5hgCXxEbWxyGKhLXmGptCzHuIFbb1GdHGEZYRj1YvVg99Qj216r+
tHa+V4ecYyjWUeEVbA+mvntux+cLdFmoH/m3JN4p+NmpbTVWpm/LWKuse5B6
UWv0g7O+83X3X4zt2wL6L/Lx4L1oppqDvyo4d/Vs9e4Xg+/Odvgvgt+WeC9U
c6q96tjciDyR/M4Se2ji3iUMNwS+Pz6F+LeGnlQ9BGMtnal7g3NQLsr5Z/Tl
xDvB3MehMvgdib/NeXzehp/OWPVCr6mVelFirKI7ez3+nwZjJ2HUT+Dno9+T
MaYRtjkNzcj4jFep98fGds2JuYzY3zHWC1199VjtN2PfID/HGbw7+E7S3XQJ
9n/K+Zvo27SFViHPCY6lM6mzuRpqD/8Zc9yA7r7UvUNn8N7Ua9RadYfoLhkV
HFs9Xr2+YWKstxabZugeTI3FujD2B/iBiXlhmAHwuxPfJTXwfx9+V2J+OTb9
4UfGvqu0J6XBY9KpZlQ7Z1LXljDIafi3En/7ldBg+L6psaT2vJ96b+LaVk1c
GoyBhYWFWa4OxizCLsuRayM/n/Pd/CxyBvkWYkxmvnLdiepXjG1irb2J/wti
b8j5LtOduR5+Vs7YQz31OuzPBsfSHXgGfgJ0tbAe/s9pPxPvnTDl94lrSLWk
nrsPfkxwb9CZ0tnaE7xXwgQfBu+p9lZ7uFhvkdRr0ZvoEfh7grGBzojOyleJ
e6fOUCVyXfSLClzj1+SMEYUV9xOjGXy3YF6Y9iH0NzM2IeMeui/4TtTdqDfC
QeEt5NczxpxjEmNYYVndWZNi91D1UvVM9U5hWmFbvRn+iO2fc8Z2+kYTidci
dq8UxhXW7RWMrdWD++V85nT2hFG6CQ/GrvUDUA29F2Jj5f16vxD/g2BslYX+
Cf+f1He37ox9woOxsZzujJ74j1A/y/cboEr1ovs1Y8wg7LAgNjbR2GpsDyau
Tb0p+sBfnxrrlwifI/+DOSdlfMfthd8F3Z9nDLg7+E2pt2UtveewXxI7d2EC
YYMV0NcZ94x5wgr4DMr3Hv4V35OxsbAwt7D3S8FYRpilLPEbTG8x9Rj1moHB
d28dcjwQu4ZUS7oDdRe2Db7rhPGE9UYmPvv6Jvo2uvN1978nvBLcQ9VLdac/
HzumYguzCrs+Efw20Bpm6C2S2FeYSNhoXTBWE+YS9lLPV+9XDXYk1tHU2Pdj
zmik93Lsu1xvsGHCW8Fvh1H4bMr5G+pbCmN+Bt8o57eL/gO4POc3rt66OtM6
210Snw31+NHo1+R8lvSmWpvzfwr6b0F7pr3LT/3W0pnP6C6MXdtXaE3oHyXe
axljwr7IvwrG2noD6i34Q7CtzoTOhtaktcnnscQ9R71Hb/IL8Bdi/5fQlXg/
JMY0wjbqSepNU4N1OhP1UmMCYQO96bbofk/8dtV/APov4MrU30oYuUL+id8O
whzCHqdSn129SfQ2+T8YlmH9
         "]]}]}, 
     {RGBColor[0.7799299460307523, 0.8527667375545156, 0.906281087680373], 
      EdgeForm[None], GraphicsGroupBox[{PolygonBox[CompressedData["
1:eJxNmge0ldWVx6+U+94tXyMRC5ZEVOApGhs4GQsCRgxgQx5Fo44NVHjgSjQZ
RRBBRFEwoYnGTAaRGCcPGUWjiAUBJZaxIUYlySRKIlFAkYkSkOT/479Zzlr3
W+fc852yzz67/Pc+3zcvHnNOS5tSqfR/bUsl/Urbi1JpZEOpdHdaKg2rlkpD
9NzRWCr9Us8DetbsUSrtWy+V9qn7/zGVUmmhyn6aZJHK+/X0UX1/td+u+iXl
Umm4ymF6Pla9SeVkPV9qjQP1XKb6/ir7aL7XVF4iGkZp7b1VH6tyRjvP/7DW
7Vt3v/6i6VtZqTS7fal0Y1IqHan65apfq/ofVH9VYz/ONaad6ZmrsXnFe4D+
K9XnQdUHqf8MldP1fF/rbtAcc1R/S+WT7d3+mOZYUbi9Sf0v1tg22kerynnq
s7TBY99SuVzPrzT/iHLsReV3K16DPgtU3hf03KQ93Fg1z7o2mp4H1X9ozAOv
Hmr0e/i5UTS0ql4VTz5o63l6tnHZGvWWsuk5X3RtUf08tVdEf9po+qBtkf6v
KXuOQbRH/d9Vb6vnv9Uvqem/aPuN5mlVOUt97tHYTwv3P140tKjfj/RuvcZe
q/p7at+k+pJ2rm9WfW3d89Cvg+YcrvIk9T1MZ3Ooyqmab5vqvVTfJH72U/+h
0YdyWMjekKiP1Lzd1P8y8fQR0XBuo+mGZvY3rtG8e1/PC3oOES0Pq9+PVd+o
Mtd+Vqt+rHg1VmWL+o9Rmet5veGrc3s95HCuytHqc1WcyfCQ4f1j/iGap662
SXr+rv/367mWM1b5r9rPVK03XjLzlwavO0703Ju7zwl631dPqvmeUJ/vqN5B
fa4Qnd9WfbLGXp/4PJ8MGTs46pxzn9y8GaS+KzTvRrXPUJ+t7FflZpWb9HRh
DKX4t1n1P7f1eqy7XXPMb/DY5zTHBpV/1TNF9V41/6d+Z4Pr2zW2d/AX3l6k
cgA6ormu0/zdVO9ctnwhW8jV86qfpfoqlftpvYGqHyx65mhsP9X3bu/zYV3W
ma5+h6v9jj0832F6jlTbUTrzoytxRshn0HNmxTYI+3NNg2UROWwt3OfnWutO
0dZHfe7R2Ew0nKp6qnKCnmORe/HwG7nn76D+N2jsOI2dr/qO1DRsT01vU9C8
VXMdq/4PqLxC/Lxd/Fircr3GLlafxxPPNy7kqlPddpN3yAIyMVjz/FvZNFyk
smO0Iyfo2Z5qP0hlLz37wAuVn+r9J3oOVv391DKD7Jyo9c7WuXdLrJufNfj/
Z+q3NzZG5c5oh37sb8dGywNtW6L/psJ2Z4zmnJjbbndRfV1qmUFmWR86vqf/
7coeyzycWz3OblTFfaBzQNgBZGOLzu5TPdsbXH5Ss+5sjn21tvO5DW30+ULb
zqDvkLL70aezyuMbrQsvhEyuUvvHonOM9vGy6Pyg8DqLxJNXU9u3/0mt81sb
zCdkf1voTj30GPqxKfQfVPLaX8Yevwx64OFnMQ/1pvBp1LF/yOEclUOQWdXP
knymWnuu2g4qbJs5G+zzhWGvqW8t3D4IudPztOr91HZA2f5hZTvz/YQG2/IW
nVFd/59U+WettULzdm+wTlKOR5bE+/v0bkPZvnRhxf70NGRV77ponQmp7f1U
8eoazfWY+vxA5cTEfhZ/iw4fEbZiUdVjL8BPVf0fHzFJZ51VrRc72pp+/Bf7
fib8Av6JOjoLb1aWzZ//0rg2+r9U/w9JXXbKvH/maUrtz39WsQ9lzdZYtzVo
gJ5z1X+56oNUrlS5oupz/N+a+/2hrXW3c+gvvKQ/dqtH6vIcjW1u77E3hK2D
p8eJzvs1boGexVp3Z9X/qXet2R5eFPZySNgofMfQ8L8zqq5ji36qZ1iD/drA
GMf8TZqnWXNeEnqGLp0WfIJfC1VOUNv4im39sqifrrXujTmhZ5Pm2VgzHd1q
no9z6F/znAfHmdDOWeyps/56Yn98m86+h97dGH75fY0ZLNqnqL272lep/biy
9RCMdnrFvgkf9cPEeAxcNlJ87Kq2ZYFfkCuwyrSa2ztr7MjcMjlC5S16jtK8
4zOv81Ts64Lc5/693G3Lov1KzVEtmw/jo/1tzTmlZt/HWa8IP4g//JPa/xjv
OF/OFB3pXXwld5w5crNW7+9Q35Oq1rtTVJ5ctT70Fk9OqfvdTaLpE42dpHKM
+rfU/B88MjwwyQ169xFr5bb1HwWmQgbgKz7rvLr1tLnB54acfFj2WqwL3gBT
N1eNLcFIgwMXDVWf4RXbzgNUDoo+jOsVYx9Sn0V1Y5jFdf/fqPo3tfcp6vON
wj6UOrarEbqr9sn4T2QXuQVvYAuwAx0q9vHNbVyuijr2G3uD/O9VeJ6OhXHc
0KAZ37UZWS6ZZ6Nr/g/mBRuj6x/k9kv4t+aIRxi7GxfCD2S+OdoHVh0fXFg2
n6mD5c6o+h3t2JmPw9bcrPKMsNWj0Vv930nMkrocXVg/0JPdtpsySW3jr4mx
l6n99xp7qcpODa5j089OXV5S2M6jw7PgX8gYdukqvVuv+pWFdfsX0WdMYXpa
Cvt/+nyBT0ldXlHYr14XvvXM1HKHPMIP+IIMgHfwAZwHMrIm8BCy0CtsEb5u
VdCD3HHWyB4xF3wjpsLm/aRqLHZxYdm5Mfd8M6pfyciaGEs/aMAWHVZ4/KXq
3z+1/KMT3XXmh9ds156sWR/QhR1V2zH+3101T+DNxAZjUPAnNumawHv3xnpg
rRvqtn3YvVNU9tYzs8H7eLrmvaxT+bua40zWXRdrU/IfPMccm2u2289pzuV1
45W3tE7fmu0M/r170A924D3+4vHC6z7BXguv+/vM8RHzQ/OysI1PpbbPTWGj
OcOW0IXJdfvU0UHXsqANLIBtwi6BK8GX6B32iHZs1MuBOWkfmTrOGVe4/aWI
4W/FDqucGnvgLBbG3NNjHjDrvhHvv5gaU61Ozb91QQ/vmG95O9MM/av3sP6h
h+gdPrFXnMsmzl68+5xYXG2/rBmvLCxMw12p8Tf4+eHCNhv/jT2HL/DjapVd
q45tji7bt9NnVuBE8CKYDVrGBD0LwMs14z1sDD7l/sBM0IAvoIQm4vzJQduu
eqMxMzgP3/Ctss/6qKp9Ev7qBD3fLjvGrFest+D38XXL4szAAhtDrjjPp4KH
D0fccV9qzI5/BbePCf9LXIy9fz/kB7zIe7DcK+QltN4LmXmFnyPGJn/BGsgd
vh3ewbcFYD69/yD1eUAPOgveOC2w/Vs6oyO13pu5MXz/umN5fOcf4yyW1F0/
NObYFPu6Te09w47N5ExqzhUcR96jZnwAbycFz8ERYHmwBNimXd3+vE/NcRfx
Yitz14xBd9t3fGjbuvsTn5BTgJYfpsbMbaO9prlKNdvmZakxM9gZWiYGPeCX
pUEHGPaYuvHJHjXnjw5oME3MCfb4h/p8WbUN+bDweb0sHq9V/SbshMrHEsvd
2YntGXYNewi2msveNM+0uuvviYYRmfHM0yrfCTuJveT9nOi/IzeP+uZemzmx
XcQpxGP4S+wTNMyN91/GupQ7o/41zdGt7jgIu068ig3tVPZanN0lmedcnfkM
Z9eMz97JbBeupmzwOSIP4LrbA9txvjfXnMsAn7wWMgY2uyUwGOOmxFjifM7j
+nbOS2CT4D/yyViwxKgG8w4+LE2tl+TkJoO1q46hJxau31g4vkZOwADTdtu6
9pblmSGTEzPPCeYl9zczaPhC7UeIH4fnpndK7AUZxG6Cf2aHbDPu7bpzXvAU
bNIc+IT2prrjq2drxj/gF+QBvzUy9Py4kH/mnhrzU7+tZprh67Sok6MiVzUi
+Nmlbtq6hk2nT9Hg/bP3ydEHfoMPGftq8Hha8HlBnP/i0Cn0BznvGrlJ/k9I
PDf5rXGJ1yRfha7MDzxPHowc2APtHVsTY/MOTEpeGEzyWuBU6ugd8QM5rr3F
67NUvzl1DHRm5Ha6VtxOnLgt5seGk58bWrFc4Duboz+yjVyjC4wbEmPXVzwG
vVicWLaR8UsrzkGRixqn/01qv17lHYnPdk7mfPBzkRPGPxBrI3/IP/kCsNO8
zHo8K3F+knZiUnIO0IO8Tck89mZiq5r5Ba/6hr6CKzaHLcVfTM687k8Sz4Mt
JM8ADxYEH+7JXf+pysdT5+1GRn77zchxo7djg4ZhFec/+b+qsC/+R2HfSR37
Sr768IpzzFsyn8GOxNj+1MgnlDpYR9CVLpU4pzb2TV2iPqLqOn7qkbr77/LR
iX3RR5nx7MTAdZNz+6YFkd+aEHHCxswx+8eZ43bqjEd2vhvyQzxIvhb7gB29
MuqXV3zGnC/4FByMLZqB3FSc+19UuP3A3HmdMcHnsVGHb5WKeUcbuRJ0utbB
ssP88J3ysqjPDXo4U8pRQQ8xGfcsxGXIbzVkmH7QTDx7S9zFzEuNNYhPivb2
l4tD3i4I+cN+sjdyqOS/dtmDsFfHRlyxV2rb82xgieVqH6D6qvSrfBwYtlvV
OQLyA+sKy+jTYNjUMoasFVW3I7cbK/bN+OX9ysZB2A1yDMwPnuhZNTYCFz1T
GK/dmhsvktdcExgbGsiBYGOZEz99a/h96qzxq7CN46vOOU4Pf9Up/AIY7ejA
fp8EltmVMyzbx2Db0b8HA3OCofcLmu8SbR3Rw8L3BcxNPnBCZv0hP4FOLw69
nhX+ENkA34FvOfd+Dc4rsTZ5yVPKXufEuvEg+07En52NfkeunFwveS3KE8u+
v0InoIeYpyl8C7btjMKx9+8kg/UOfldV+UZmWXo9c8y0o9F8WZl5rRWZ4972
FePj5Zn7PJs53sWPkn8mPzC1wbH5sLrlCv+Lf0VnyF2Dh8BFnF2fBu+HvSDH
0IBP/XGjsRdYsHvmOWeIhzdHHol80qOJdRXsw3jo5DzA3ZMDH3aLewDO8JXc
Mvpy7hw5vIJnyM6WkB9wNzYF2dpQuM+axHeAf2t0vIId6h626BFwXsW6syLx
+s+JnrYVt3MWv0nsF9Zo3Zcy8/DFzJgb7P184r5tYh7WbBtjOT94hCxsK5wn
+35q3egXcjI74sAFcc92UMjF4MB34IT5hfOM94WtvjAw8Cm579hmkr/X01P1
xSof1XOy6o8VvodBf8jRkDPfP+ztbL3bE3xZ+C4LW4AdQD7ahR41pr4XvFN9
Ps99l/dFbv/QGveaxFHslXzv9sR2vz13fJnvYJrIYxfOuRyospb6HnQ/7G7d
coZPeTFxjPZU4bsS9BCZ3Luwzu/DHIVx+RSVTxSOE5aqfENjj1efdeQlMsdg
b2XOe4OtwAZgLnAT2IMcOjwmJ3ldYnxwt8ZOTo099oo7oo8CR67NHe+9zT1k
7tzv5blzO/g8/N3+mfPV5O9bIyeNfSbuI/dGvqUlYhr8CnEzOTVsAvE7MoKt
IOdErpyc+dmZsdP6zDqP7r/LXXdmn/RaZhkm5w7/v5b6Xmy72mu5czN1lSMz
68AV4Pncd/BXq++lmf39ZSo7Fc7BtWS+B+I+aGzm/Ch2FF4dVzgv06Owb8Iv
EQtflTj+fb0wtgT3YatHJbb/b6j9pcRjfqv138tsz9bnjmeIa07NjRfgJ5iB
u53eoTvkq74euGFDYny7JTdWQzfRUe7mduED9f9Bal1D506q2/4eUTWeYB7s
G//hPziKPbAXbD7+dmfsjXwJekO/2wL/44/AtrSxR/KpHRPn1Zh7z5gfW8PZ
Yid5t2fk2Ck7Rp83A1uC04rUWJycWXNmG3q3yrcS2xTs2YD/d8/DfRM5SOTk
0NT3Md9Rn5bUMeqk0O8+wUdyJ/AHHuIbquE3P8mdJ/0UeSmcJ+1bOB7qHH4T
27k47Oe6xDnx99X/lcTxy4dxf0U8w/kdnZh+9nFz2HMw8x2582h/KZwbIWeH
72wOfAO2WRE5eM4Ee0TJuWDTDwl+cl/aMfwRMSKx4odxZuOiP/E9cSX+A5wH
nmcvyCiy+lrivMTgaL84dx7+ktx4kNiVOckN8M3H+fFtCN+IgDnJgz4UefVr
Q96QO+4nqZNPIIdHXoxcAP2QA+wANg/bh952DJlZFHdok6I/Od61ET9iw1gf
O7YsN/aan/vuYHjYT2Jb8jWcWQ/y/3Xvj3gCPhNTQPu8oP/OyBuTP94QNOHr
8dWL446AHNrkyEOCBYYFzfAc/nDvQFw1KvDur1Ov82jq88f/ExeBU94OHHN+
0IDcErdOi7h3n8hPolfrwj5gJzrlviObmTr2mR9xE2d1XuwdHlDnDmVRxFnE
W8SbfDtEzDs07gWbC/Ocs0MH0e+XIl+6NuiE58QHfP+D7HCf0jvufTiXAZET
Y+6+Mf/AwnchR6ee7+WYs3/0Ix5H1jaEvJGT4o4AH8KdEvMTF7yU2v8Sp2Kj
Toz8KrkgckZgXr4lWRDxMDHLZxFngoWei3z1yXXLANgbXe4fsvFJat0HfyEn
yAh5sBGFbejg1GuQyyMXVIm4B7zLedLOmZIXxw6hu+CKU4J+cC40N0XfadGf
nOJJYYfh/eLgP/h5fNiBfYNvyELnqm0Fd3tLUsdyTbn31hz2gXsVYhzoJF5E
nrHxx9adm0CfDggMDs7nLoDz4kyQaXQNmwgft4Vs9Qr8CM9/ljtOfyb1fuEt
OJNcLPlZ7iFWxhmCAYizuDcFu83NLD9DM+eniYHBboylD7EYWJR2cpd8E3dA
4DNw1pjow/lwlsgOe4eO3XeYy4Oeu2qWD7A32OnkOHfkFpkln0/MMjNyVvPi
W7clEZucFOcFxkc+WYtxnCn+l/lWh71F7pElYh9sNbRgt8kHkxdmr90iJ0bf
XmF/sNHEp+StJgU/lsTeeT8+bBS2GewH/ezprsiRTg6bj32HV+siN9st1kH+
ifu4AyCGnZm7zzWS84GpvxV7PrUdw4aB1YmzD4x4HL4zH/5lRmIfNKSwTQHX
7Yjv78CNxGsLc/ehLzazQ8RN7I04EX/2We583NWJ9/pI8GdAavvKfRpxEeOn
q5wd2AyMhq/n2w78Pfc33OOM0LjVib87+Xvq/MOGiP/PSe2Dt4Z/awwMja9F
j1YmngN6sEVfpI6vtqn8W+p83+epMeqfKsapd+Wu/0hj/yN0AZ14O/V3M79V
+W7qbw3fS+2T8E3/mTuOpw5eIk9PbpE8OnHJjDjLA0Pe4X9z6rh3VGHZRwfQ
r+NSf1c2OO5JdvGhbL1Cv/hOc1hq+Rir+r/EN4KdM+dQOGO+b+U+hLu0JZGT
Id9C3qVn6riL7xz5Ro1vMvbJfGbwajwxVOpvdy4v/B0Qd0Hk3flGim+luma+
0yKuJK92ROIc8DnxvShr4u+4i+COGNvP/Q80kVckP78j7hTAOPuHHPK9ILb+
57nt6G1h/7HDzHFh5ITzOFMwMdj4r+QMU98v8Z0aNCJvYJApEX/Og87MujQn
93343MCTxO7MzzrYRGwpPjev2rbu/taHErx9VGrfhw98V3Mdo/Z3iJdz39U9
G3eeWwOfMw9jwTnYd+STs7g67hfWR2zYHLpKzojczlSVnQvT2j+xrnMPiL5T
do16z7DJswLXg+exG9NDrxfG9yT4mF3fjiQ+h9GJ7zY5B2Jv9n1s7J1vB4j9
yaOMzhz/8n0usk38wn0T9vKFiFm4R+U+lRz6+Ngf+T1yHfuFTwKb85/+0JdH
DPL3zLEC38meHjZoYGLMjyztuitv69gPO3Z84rn5DnR15PX4Dg4bz74YQ6wA
33bhrrIxJXFWS8Sb/EcmkI1bUu+bc2LvRwd/yQmQYyAXDPYj5u4R+IGSfB92
G9zRI+rw65CIIfEz4ICmiKnAAvhZbNX0sPvkP8gnYGPPzZzLHpw5V0Lczjzg
evwiOIrYkhjzzcQ5wGN23wu3c3/iVvz5FxE/sD7rEveRq1sT8/4i4iJkhpgX
ulsjPwSfoenc1DIMVoI3RfBnaeRGfx05jCNjfsY8ErkReHJyYHLktFvI6j8B
UgpTwQ==
         "]], PolygonBox[CompressedData["
1:eJwlmHeQltUVxl/at1/Z7y1LaNJ0SKTIYkBanESBtRGB0KRlJFHaqiygCSiG
zgJOBpQiLJJmQnFiQomJVEGQIoIEFZa64gyKE6WqCSIg5vfM88eZ7zn3nHvu
fe+9p323PDq275jqQRAUVwuCmvxOjINgayYI2maD4Aj4GhSmgmAqY9fBL4ZB
MADcKhcEK5MgaBQFQQkGtqHTGLwQnSYFQVCFziLwP9EfAR4OtYBfz5y7mVsX
nangq9Bp+ObwO9Ftis4QdEugHLg0HwSza9pGS/gKdAaCe0P14e9CPgz8AvP/
gWwR9EtwzzR7Q/4M8tPIx8B3Yn+NGRsEXwbfEX583nsdAd8GflZo2y2gL+E3
sL+uOe9hI7JRUIz9SdBkZIex14pvv53zqgQPYGwXeDd0J7oVjC0p8B6Wgmey
3qfgHqxXH/uPoJNGfic2nkD2LjotmdsC2g9+DmqH7A74E+BF2C9iP3cxpxv8
ZGx0SXkPk8C/1hljfzX2y+Dfhm+W9Z3qbrdAheieh38DvIE1E+QxtAn+C6gX
+BfSAe9CXpmxDdlqAg2Gz0AHsR/C3wsexHoP8C2t2N98dH/H/Bh+Pnye/b5T
i/vW2WLvFWTL0OmA7M+x99KG7ylHdhM2O1X3N4xH9jk6W5m/nvM/irwQ+Wu8
1VXIS5GPio1Xsf5IZMugBeCTrPcS+ArzP2T+XOaPZf0lse+6KestBt+HfK32
i83u2K9VFAQNC4NgHTrHmX8U+SzmV2fPm5l/DH4OfDn2J6F/GH46/O3In0L+
CTQV20XQx+CG2Nic8jfp206gPxf953QezO+Y+CxWodMePJM9XUrZRjn4GPRD
+CPoP4/+Pej8LWub3TQX+Rm+vwL9l8CnGFuM/Ur056G/PfFb0ht6E3xvbF9e
gK93Rj6Tse+Q12f+aPb7EfxS5ndEf3rkN6G3sZfzWY9+a/g2zL8V/dvAs9Gv
lrPPy/ePxo4dxcyfBT6O/Lc5v7k3sJ/lfFtxvrWxUYX9KnQ6oz+S/T6N/Q/R
aZJyzKkCFzP2Y2w/AHUBd4JKwHWwuRjbJ6Hnwa+i/wz6K+BbwlfIBnxP9Aeg
v5z1HmWtzchLcvZJ+eYU+KTAPl2K/hj2tIa7XwtdQDYD+jbrMxqDfA9UiW6I
/AT4YWz8EdvTkN+E7nKdd84xqKFiQ+jYqD10R7YO6oR8Ivxq3Qe0Jus3eCu6
D7LfXshmwTdBVg8bP8s45ir2nkc+HvkQ5F8jO4DO2JzfzHzkIxlbie4N5GXw
D/E9L7DXn8qf4K/B35GxzfLQPiff641OE2Q5qKKav2kotiYib4a8A/YP5H0H
uov7odnMfzn0tyhmr2Evv4L/Pnxn7KWw9TD6ZQV+w/vB36Jzkf0uYmxD6Jyg
3DAS+hf8NMUDdAczfzr499AKdCfA/wG8EZuXwX+FSsHDsXeKbw3kk+CnoHNZ
+0gJeBp0DVyOjcGhdaSbY71DzB8D/1nWe9ReH4c/A98A+8PhH4O/kvLYE+B2
7GE0cx/Exi7sjUts+wY6Q0LHAMWC25h/PfQd6C70hvSWhkFfprznEYlzhHJF
DfQPKrcl9nXlkEHgftCOrH1AvqCcqdypb5oO7qsclLJOf8Va9leZdUyOwLsj
+2IjaCfzm7PGuqzfnN7efxgbmvLY/fD/Y04/vT3mf8rc2vDdM77TCcxdg/41
8Ez22125B5oI7g/9KHROVW5VTHo2b5+Qb8yAcqFzsHKxcohyyfvyaWQdoZOq
L/KO3YpBikXT4BfXso/L16cwv23KMU6x7kjesV05QrmiLjQ565yq3NoYfgn6
sxm7BdwaWghewfoJ8lrwo7LOKcot/w59F/omfdtJvXnkd0On2d9DupO0z7yj
/Cn0XbeEroAz0LPoToS+h+5BxUxkUxRj4W9OvBf5sHy5juJXynuuJ6ycX2Af
6IGtrfKRAucM5Y5xkWOTai7VXv2gefBzVb+ofsjbV+vDDwN3VrxKec8dwG9C
KxVPsVeFvUOKrynfge7iGPLCtPesve/BfjXOqgb0Nnw7xUD0i+B7MX8k9PO0
33QfxRvovynvuTTxGegsVAOkkR3Gxk+Q12HOUPlXZF+OsXccfnno2qod/M2q
XSK/Lb1RvdUR8CvSjlGKVcvQLy3wHemuToaOzX9XvgL3g75KeY+9dZaRY8sQ
qBf8VdUsql2gQvB7eddiOpPR4C/Qb57xG7mWd02j2qYLa15VfRE7Fqsm6wr+
WmukncOUy4bHfmuKySPA+dC5STG+mWJh6FycZexS6DvT3WnPfeFPQ3XhyxXD
Wa8l8j7o11Q8RbY3Mv4B9E7kM9XZ6s47KfdEtt1Q+R/8WOjaRG+sGP5z9B9J
OQd+xf4Oxa5l7+N79iEbrfqmwDFwIHP7Rn5rjfmePuBvQr99vXm9/SdD11a6
kzmJfUa+0xWqwl6DyLV5B97vO6FrNtVuykm1Q8cAxQLVBB/kHYMViwuRH45c
o6lWO8t+jqN/Dv2DrLWN/Z5NHLMUuzT2Ebgo9FuSz8v3C2P3FqpRv0F+Q/E4
55i2D93rjLXP+A33h/8OeXHGNU9A7XIZeeuM3+Bw8FnoSXSbMXYefC4ylg3Z
WpK4VumG/RdVyyY+W+W0baFrbNXaWuOCarnIZ6sYrFh8BD6fcc2j2uciYz2z
rtEvxc7Zyt3yybahc7xyvWK2YrdynHKdauJ2zH9f7yHjHki9kGp21e6qSdYq
3kau/aTzAfjj2HenGDyd+dfz7o3kE/KNfVCtjHOucq/eoN6ixvaDl0KH0q5B
+qu/gnam3QOpF1odubbW2BrwsNi1mnKYctlbkXPXDeS7wHuYUz3jmKTYtDOy
TGeks9Ib11u/ztgO8PbIWD2Heo8psd9Oe8amqjeLXCsvUUxRPEXn1bR9+DJn
szHvXkA1h2qPbOjeSm9Ab0ExUbFRMa0SvBB6K+1v1reX5d27aKw8co+qXlU9
8Ouc17uMjQ38TQci17CqZbWHx/We0Nmec4wviR0jFStVc89SPsy7l1CNrVpb
PaV6S9Wgf4E/Hrt3VAxRLFGPoF5hBvIjiXO4crli/lHkT4eu7dWTqzcfF7o3
UA+lXmpC3rW6eh71Pk0T16rKscq1ffLuFVSTqjatF7q3aQ2/Sr1FaFwMvZKY
hNXTq7dXzFbsVo2oWjFX5N5RPUMheEvo/wrUg6kX+03evZh6NPVqlYm/7R5o
S+IYo1gjH5evn4ocK+RD8qUS+Elp1/Q9Q/fU6q115jp7xVzFXuWIvaw1UP1E
dfeI6hX1H4j+C1HPsZj5FyLnBsWEi+hWqCbJOYYOQH4mdu+jGP4JeJPWzPk/
Bv3XoD1r7+q55yE/ETnXak2t/Xro2llzNmrt2LXzAsZeC53DlMvU42xKnOOU
6/SN+tb3IvfuqqGm6iwS1wL6D2AztuaEru17MLYD2e7QWDWvat/zodfSmz0H
bpC4tlENo1rm5di1umqMP8WOeYp9OoOl4EaJa0H1WA0T9wjqFdRjqNdQTa3a
Wv+BHFAtGzn26z8O/ddRI7LvKmd9hn6rvH1X/wHpv6CyxLW4avqx4P8D6KF5
Jw==
         "]]}]}, 
     {RGBColor[0.8868989167051289, 0.8884380389852606, 0.8583590846766369], 
      EdgeForm[None], GraphicsGroupBox[{PolygonBox[CompressedData["
1:eJxNmnuQVdWVxk8/7u17+95z7j0yVQZB6G4KNZZUTelMomTKSSUBa5KZKORh
0GhMIE6IoI6PqXEcoBtRQJTBV3yUiankr6iEYSIgyMMHtKHbpmm6aR/joA7W
IE0mVTPKw9QAWb/+vi5S1af2vvvsvfbaa6291rfW6fYf3DL75sYkScpNSRJ/
ySt5koyvJMnyLEneTJPk8mKSjMTYzJh0f3OS3Bpzrikkycror21Ikj+0Jsmn
8cyO8ZFoP4rnZKyZV1X/QBBdU0+St8oxP9quWpJsLyXJe0FzT9BcE3Q6Y+1r
ZdH8QfS7y9rr10H/7JYkmRP7rYjfFwXNe6N9MsZfDdovxzNY1LMj+vfEu93B
+9kV/V4Ue22JvfZHOy7G/iye4zH3vDjbS9HOCB4mB3/LYt0TDXrPvDXBw3kF
9Sc0a876aC8LfpcHD6ujf0X0Z0T/aKvkUGhWvyHam2L8UPTXRf/a4P8/ov9c
0Pvf2PPd6G+L8eE44zvRfz3aNHh8O/qFeN/epDNOD/ofB50V8f7h+H1dQe2V
Mf5vzZI59IdKkucaZBpj/9l6Zh/6S+MsO5r1m/6JaI/FMyHoHQ/ejsVzd4t4
P2b+aY+7/1gueXw+bOF47L2qWbZwXciwKdbVQ6c3B63tMf5IPAuqsglsYFEu
On+fSZ+rrNMpMf9gjI/zfOTFeabF2c+NsZ6Yc3OsGR/0lwaNv4r+W0GvKfba
GHxUor85+tOx0eh/O+bcG7/7QlZvRjs56D1SlE6nhw6vjfHFQWtnPM/E+IOx
x5Kwia0hs73RfhLvu1tFayjmDMYzM57v5Bq/Opce0EdXonX98bsz6JwOnnsb
dS/2xdhAPEtjvOjxaoPG9np8Xfx+I8b/Iebvij0mFiSTJ3LZ36O57JH58L8s
l97m5RrjHXSw76sLsvkXK2qfatB9Osd3Cjlivy+zZ1myfcXyH+/xj2L8UDwX
FXUebOvS4K8j5Dwl1b3j/nW435Sq/5VGyXuUbqxt9nzenyzp/kxs1h3izsEH
cvtxjM8vqO3yveN+dXnfhdb7jXX9Xuf7zpwl0f9+nOuw+6N8FnReznK4Kvlw
T/ED+IcbYv7yks7F+T6Ktcubxf/jsccHwf+WXDSQ3dcbdf+4h+x7NH7fV5Qe
+6PtiSeN/mcq8pPYCf7mM+6vDB7eDp4WFHSnCvaTPdCNtU9Hf0bw85WS6F5S
ki/ivldCdn2x/qVm3YXt1hf3+F3f6825bLuayX/8tiwfsjOT7V4cZzrVJD1w
xpdi/pdi/v5oe1LpebAuO8PefhLt7FjbEnvNjfc/zLXf3Fz3gjtxqEnnKPos
xxrVx5Z74/1Wyw2bRBbY5V/E+Ab7Se7dQ626e+vsK2/DPoP+7rJ8I3sMWw6z
SpLRnvg9vqgWPeQxNr9Fergo+PtZtGdlkj37ouu2oFW3n4F23XehL852U7y7
K9qBimSJH/5sk+QNP+/F+IGKdIfNXFmR3eDvS/Gsb5D/zd2f1Kq4gE0OhN72
xnNWs96f5TnlGCvZj+PjoEmsxL6O2MZa4t2ft0o3t8R5zokznojz9cb4F2J+
c9DakGvd+kz3rNn38SpoxtMY/e/FPoUYv76qWHqlY9NwrP0waD0Zev/HWD81
6I+L/pJcvnpjtB/H71nRH0lFc5ZjxMyqfk/wPXvId61gHtiLWD/XMe+U7xe+
CFvGpnc0yAfg8/EDFzaJDjbTWZVfHY1tFckImf93tB+2nln3oePF6eD92oLs
aq/poz/iH3Fuqf0DsuWuwT9x+krL/irLH7vAVrY36BzcF3z4cF3+7K5o99el
lyFwS9D4pHqG308cC76Yyu6mOT622Z/3OzYRo5BRs+n3FRXLRoK/6x03sSls
cYf7xDnmfCHT+aqWIXJ72fERe2N8r2kXbA+XVRTziHdd5pc1azJhkb5ceGGw
rHjdVlV8Oi/2+/9GxSb8W5dtAxsBxx1yTL/FvxdGOzHac1tl/x+X5S+4xwdj
r7Njjw8znZN56ORwKjttiph7Q1XYDp55jz9nDpjiZFk+5XXrYmcquY1Ypy8G
3cdi3qbgoS3WTjYPk9yfGvM2xpxHwV7RbnL/ZC5+2Q9aN+Wyq/nR/qIijHp/
PEuQXzztBdnRYd/T3wWdtjjX/2TCjvjt86M/r6Q7i10eiXONVOUDiX/EwR7H
JsaJ3fiqI57DGH1ix/44Z3vQfD3aS6L9TkE+HJ2gG2y1pyK8e49jK/TBZ/hh
ZIfcllimyIQ4T4zkzuJT4PPWTLiKOEu8xS+PN/9/kwqPzoz3Bzhj9BfXxCtn
ILZuLglDcB/XFkR/t7HGFO8FLoSf72aKyYd9dvwlemprkq4mmU/uyrBjTV/s
cdJ2+JD9BTTxYQfjWRh7TK4pTrTVhBH+rywdXdwqWyTvuCPkc3tF9vAssi6L
z/XG9Ozbad8zhj1pibkry7o37I1vgyZ7PBB8FWJsRqNiOn2wwXlV8UesZU7R
48zpaFJe0x68zg6eO2ry9eAu9ANfR+L5msfAZL8KfvdwR4qSBfwf8jj4+wFj
SGi3m/4k2/6YbDv8e7lxDz4Zv9Ju+2/3/aXfXdf8V1LFCc7yVF3v26yjaVXl
YMjh/KJsFbrTLB90Rzw92iL/fJbj63rjzMPm/6NUuGdKTbgPXYADWcd8YvEV
Fa1BTthcm/n/nWUFHc7dYZ/A2IjHey1/5PTTuvZ9OtpV0d5Ykd9Gpv3GcnuL
6jOGzdxZEe5ImmU/zzUI887xfXyzrPxtouMHeSwYA19y0DHr38Pub4szXhj7
LrCPuCeXbZ9oPJMHnLCdf78kutDc4/vOOHhzj/trnUc/kwrzgf2agseuuvqd
0fZXZTfEC2IcGAj8gN863z4FHwcd/Bs4DjwHTsCmj9muxhtzcXbkedS5DDkc
cY4Yx9mPez4+7GxjYPLdHuM6HnhAPrQ95oe21/1ldfXvqZ+5V9gzedg+503Y
MbrADsDRPeYHbHifeeX+ko/gd8lN9rjPujusx/fLwvzkIODo951n4U/xcdga
ucn7nkMs6Lc80VWfdQG+og4Cv+zZ571+U9FvfAi4hPnYM3Jl/lrjInSEvdH2
mf7o/KrW/ItrF9Qwho3xsY1u99H7g6n8M36a+snOsuIrvL3m/vOxZrAqPSwJ
+e4iF66r3sB8ag7k5t2mObYH+uX9LtNhHjTRy12Oy8TnoaC9vyrfhS98wHoh
BwJngqWpDxy0TOCFNeTw3FfW4pPvtI7Q813G6sWa3g95DpgVmnfGfdpXFQYi
Tv+wrhg2ry4cBh77Ri58NGDZMm/A+LzkdeB0xvZ5Drre53dP1lRbeaomHfXb
F0Ozkp7B+rT4LHgcNJ/MW2L8wLvVzgXAemC+R9yC9+izJ/N3eA61HnDgWN2H
mPSw8wrGtzougZ9HjB2WGj9e77XUa8AFw8H/fZlkAlYlx8WfsJZYRE6F//vn
VHH1czXxv9f+EJ1y17BzYgJxDl1SIzrqvKCzJP/1QfDxTiZc150JV4IvqVuA
lcAV2NHbmfpgDe4mfpZ7TS2KGMB9IQcnnky3HMifOP/SqnDtSsdj4hFxf2pV
vBF/8W/MH63VNGvuhY5Lpx2bulwPuNT5PnTY74Xg7eGYc0Fdd3mqaeLL8aH4
z8syYZUvhqz+Lvq/j/6Xa9LDoHWBLJAJ92laTf35MfcvM+G3S12DLDjnvSZT
/fRW7nLI5XTM31VTvLrfZ9lZU23l1ZpqD0OuU5GfzXSOQ65Df4LvHPxz767K
lPN+I9qvm+cLgk5fXXSoH7xQ0Zk5b29dZ3mjLhtZ4NybOD/NGODyVLnUhdEe
yGQ3b0U/jzXjYv6cVGvog09XVOUPSs69jhvTYh/U7EYxgM8A/332kfhD7BE+
iNP4beaTs7yfKVa9mkr/U22f/5Xp/dvBy6S6fPnna8K/k0qqT2wryTdxB7l3
9JEVuQm5NDLC/4wYm4FFz3Heir1Ms81clwpv3pwrXyf3Ia4talGNlfpqUpJ9
P+gclt/0iUXEGs50t+ux2D96/4V1Dy4/7bXHvPao5x73+NWZcuYFuWTTZvmQ
J51bUj7x2br6P0qVI4C7sP8xuyE2zUuF638cdDbG/hsq0he1IWpEb0T7YF02
Qm3p3Lr8xkDItrsmTNidKmeCNnfznbp8wYq6ZMI5qS2jK+wNmQ94rxbHcMaJ
MdjITGMMvkX8tetK5LHks7NS8cdafCx6vdxzqDPdbXnyDYPx4VQ58mLzQO10
czwHm5Rbveg++79gHuCZ+dSbkMkm84nsF1n+7L/R4wfcLxl3QxPsimzYizHa
Ld6LuPG8c6g5mfLszly+f7tzkr2uCxJPsEfygV85J3jW9VywJ/kXeRj1cWLs
plQ4k3uGDL+dCZ8+nitve9b7sv9a9zvcx9ZXe0985rKa5L8w1TvWgOu4U8gd
O93mGLXeNJ/zHLAoPNCH9vOmv9gyRBfwi05ZQ4ymdkYMHXadFD/521R2/dXg
ZUec4avUeaN9N55/JYZmygXof82+FR8Lbpni2jW1Hvw4egDPc8fKrtENGcvA
yxbbRrvzYzA8Z/xRpu8oi3PpjrnwTGxaZV8NvfuNsalnrHJNY3um3GZbLn/I
96QNjufUCchz99XkmzqjvSLX2cmZmMuakuMhMiImgldKlhW+4bTjKDUe6ODf
WLfS/hdsttL73ul64LdqqiVMcH3p+lS2OZQKh4HHbnddh9iGf+s3bsHv3+Gc
CYz9gPHC2DeOD/ydA6w+w3VvMOoM43xq2fi/P2R6R20cjN/ru0/dDFyCn8Hf
4N/x1Qvt0/Ht/5QqT6cWiS+mXjXXcapoXDr2DZN6HDRfDNneHnttyDSf71Dc
PXw/c8DDv/dv+pvtH7CbTz1/nWtok41zLk5VgxysSdYH7Aewt/OdL1NX47vX
p66X73btGllxT5AttBeYn2POF5EndSx4JhdFF53WB3kZZ+OM1ALheYVtY6wm
TV11nTEPeIWzgQU4U4+/IZF37rG/GKopFhATOA/n4nvUM3Xl4T+vKxfpdm6y
03cZPzkr0/fIG2N+v3VEHAZb3WYc1et9sbO+mFMMOm/UlMv1Ovfs89nx4eCv
omsP5FLHbGcbXbe/yfJ+z318Fba+wXGAeICfIa95zbkP9oatjea2ZWHFrbYR
5IneqWnznQ+b4Xsm8aPB42BX+MSnnPIc8k7wG/lg4nn4f+4X+G30e2qmc3PP
+LYDdt9mbE7OD8Ygpmxz7vDNXN+zZueifdL015dU06E+yvsd/iaO/m+wDYC/
qMWBwaDda/pgubm+L/hT/Cq4ifou94g7gW3t8n2ndk4NnW8j5J20nc471tjP
YL/MJ39c5G+uxEf03OvaJd+CdtpOLjb+3JVJ58gZebZZtsjtXp+POk+eaR3f
f8j3J9pfPeP4w17frEnvT9QU3zocH8HrxJI9QeNzmf6H4Fu59L7UOcWI673s
BU4EMxDbwCf7/N2I/OYG48P5fyLXC2zfv8mEqfBxjY5xfIOGb/K1w679gsWY
f4l1t9v/t7De+RC1iGv9LY34+7eZagGr6/7+UFWseTlVLW9OLj1sty7wkfh/
/CRn6/K3ANqlXttclw1dk+qb9kvWKT6YceROHYKaL77g8ZDhQPR/UlP9bbp9
OLiDOch5S10xdHuu/aixgmF43+KaJ/zzHYV37Dlge3rP3yceTTWX+t/ot2rj
IHRNfWar+UR2yBB/wrcx8hHyEu488RK5UffHb/JNAKzNenIN7Jv4gE9cnap2
/FZd+n3U/3fCNwYw9OZM9oRdPZzKTk+N2Wpd+v1lJrn12aeQM41z3rTa/BAL
Trimj197zPpnr9dd/wdHr3Ss5xzk8PiM12rCO9TEBv0dFNrY3hHXgZ92LQvb
4e78PBX+uD1XHfiUMU+H83rmkwsjE+SJjQ8YxxaNoeFzmfOFy+yXBuyb4Bv+
obnJuBff+4S/rfONvdf5EXkSsesxy/aPtZX3dA==
         "]], 
        PolygonBox[CompressedData["
1:eJwllntMl2UUx5+J/ZDfb+/7/h5tI2ok2Iyy2prNynS1tdItK4EUQWorQ5NU
sKjWyguoaZcpZN4rcdba+jPzBiWoXDK5eAMULclkhWZtpstyY/X5dv442/c8
3/Oc5zznPc85b/as8vyyIc65WmQoUho698Iw5yqRSZFztyH3gXtizo2H+wwp
TnPuoYRzO7xzK5POdaJ3IO+A++HTsZ8A/zm4CZtc8CrWCvH1HjbHsX2CtUa4
osC5EXDzkXHwW+F/g7+E1ILbWYuBs+Av4e977FPR69DfhvPIY+DHkeHgbnw+
Sqz92PSA38fHCXADfBV8KftvBd+c6lw5/uaiZ6KvR9+LXoju0fORbOw/Yf8F
9g8gHyftDJ2Vh4wEf4fkxCzGDnATUkMeB+GbwZeJoY27nk9x7gH8V+P/KrZX
kC/w9yp69g3OnUKvQV+OtIEPI8vAX7NnbarFeCf6GqQH7iRSDd6WtFx9iY+J
nLcK/Qj6t9gvRd+StFwsgH8rsD3aq298D3y78oP/LqQDfIbz1oHTkdPg2sBi
284dfvZ2hs5STj7F/k34UvRz6Jt0NjavYzua+xbDVeBjHnwfa//AVSCD2Kbg
/zm43ejX4+SbnO3ytkd7R7HWir8xytEwy8FO7A8Exo1EWpL2TfRtJuO/AX4O
PvrgLvNNctEbsc9Cz0Sasb0KfxzbVIo9H/5p1j5Is5i2YTsJPuC8b9h/O/x8
9F/Yew29AP330GpRMe0Ad7H/3rjVpGpzLdLLfR/BfgW5OhrZt1COjkQWg2LJ
RvZjexHJA+cif8JtwaYL+xqkALyI8/+C+xuZy3kHI6utf5Em9uaEFqve6GRs
F4ZW2yV6U+A92CTgpyD1+F/izdctxPMKXDf+6rEdQT66wHWhvYUK1vZ6s5Gt
YryiWkHujtmdu5MWs2Ifwv4L2L6mnGE/Gh9vhPbN9e21Jm6ft28lH4exL2F/
LfhDfNwFt99bb1BNtiUtB8rFMupjLPbTI/OtHE+LbI/2bsWHx3++fKAfRO5H
bw2tlv+AfwrcGVovO4kcAW/G/ibOex7/K9EnIKfgvuLMoZx/R2R7U7hfDvg6
/EeqDeQQ8UxB741bzfSCn/HmSzFMA7+I/Bi3msyDL/B2dit6IXiGN6yeoN7w
bGhvQz3Rc/5C+Ivwg+wpgluAPhC3tZnoU5Ez4GL21IDzAsP65rv1NrHvj1sN
z9Dd8DkWfJY31gY/C/503HrKk/Al3nKtmGeDT2GTHrMepV71srdakc954A3I
jQnreevBYwJ7y+r56v2aIZolmgnnQ5sJmg3qcSuIZVdotaaeswc8M7Dcq6er
t9d76y3KeR04K7Le24l+LrSZodmhnq3erZmk2TQe2Q5f6S136jFV4FGR9faj
rPWF5kO+MpCfwC8h1+L25vT2ZCNb5eAseIC1PQnraR2cV8kdDqVZDpVL1Yhq
RWtVem9IC7gZWQxOieytaG0p+gb0Y+o3yGr8XcBHPf6zOa8b/VhkvXsf/HHw
8NBqXTM4K2l31F0V82JvM1azVj43gn9lbWfCZuJq7NcFNgvVYzbDl3mrBdVU
uWozabM8E/secJG3XqU3MVH9J7Bcqcer1zd46y3V6D+AG0PDmuGa5Usiu5tm
kmaTZohmyRzVALgysrtpRmtWtwfWm5Vj5borsNmpnCg3mvma/epZi5SbwHrt
w3rT4HfxcSzN/jH0r9ETGKeZr9n/IPGdiNlM1mzWjNWs1RvSW9JM1mzWG1mD
/XJvvTSD+iyDb4ms9+qfR/8+uoPuohmiWbLR26zQm9gEXsWejIT1GPWa5sBy
q2+ib6MZplmmGaVZNd1b71KM49RPQptlmlmaXS2hzWr5PKCzkxabeuhscGtg
taN/Ev2bqOZUe+pR//eqpPUu5eg0+D/P4njH
         "]]}]}, 
     {RGBColor[0.941176, 0.906538, 0.834043], EdgeForm[None], 
      GraphicsGroupBox[{PolygonBox[CompressedData["
1:eJxFUb1OgkEQnPAXIDn4jlAQGsSCN6BSqAh0FFT8Nj6AJvAexjeQN0ENYowF
rZUKPW9A4Ux2E4rN7s3tzOztNe8eRvcpAC1GmnFbAj6KwCQC7wlQywGvAXhi
3WO9ZN0pAF3GJ4mVvOGPrDOJ4TfU6DOfGacscIyWn8mtlI0Xmb/i5X5Bzom+
q2j69Zx5K3fc67dkftfkbn22DTX/iFeJH5ibZZtlTPzH+8VruK/899F039iz
DjbDkHpt506CnYVrRnnIS/uIrjMN5ikdnfVWvVm7mAXD5fPi3K3vTz3yUB54
ffD5r6gdE8PnxHaJ6UhP71GvZtQfSOs72F9pP/LQ/vq+83+XJTsL
         "]], 
        PolygonBox[{{3487, 1517, 2556, 4269}, {3874, 2066, 654, 3873}, {3417, 
         654, 2375, 4113}, {3676, 2375, 2374, 4112}, {4441, 2759, 1560, 
         3520}, {3521, 1560, 1562, 4294}, {4467, 2797, 1517, 3488}, {4269, 
         2556, 1604, 4240}, {3522, 1562, 2068, 3808}, {3418, 713, 2366, 
         4100}, {3544, 1604, 2066, 3806}, {4099, 2365, 2759, 3644}, {3643, 
         2366, 2365, 4099}, {3872, 2068, 713, 3871}, {4112, 2374, 2797, 
         3677}}]}]}}, {{}, 
     TagBox[
      TooltipBox[
       {GrayLevel[0], Opacity[0.4], 
        LineBox[{4269, 4240, 3442, 3544, 3806, 3807, 3874, 3873, 3416, 3893, 
         3417, 4113, 3676, 4112, 3677, 4467, 3488, 4174, 4555, 4578, 3487, 
         4269}], LineBox[{4294, 3521, 4293, 3519, 4292, 3520, 4441, 3644, 
         4099, 3643, 4100, 3418, 3857, 3858, 3871, 3872, 3809, 3808, 3522, 
         4559, 3419, 4294}]},
       "50"],
      Annotation[#, 50, "Tooltip"]& ], 
     TagBox[
      TooltipBox[
       {GrayLevel[0], Opacity[0.4], LineBox[CompressedData["
1:eJwl1GlMz3EcwPGf2Twi4pmNMZsjemIjzKzNMDc5io0HpYQSc8zVQSlsZOao
nMM8FzqYO+UoV5dibNik8cDxAJvN6zsP3r0/1/f7+/Y7/kNTc5LW94iiaKA/
s2OiKLdfFOUhHz37RtHnPlH0XdzNP3gj58VGUabZXbw6rOHzXMkXeIi5/jxG
HsujeZVaOjKQrbZHbT0XchZvwC9xDq9xjTZ0y9s5G0XOcoTLeDGWYIvZAfbb
ypvx2/wm7qW33WwTutQaOQ1Jej/li3gBMsQLOY3TwxlRhGbrx5pfyhUox1H5
O73d4gOuWcAv8QKD5ON5h5kKcTnazLbiBg7KP3GdfoN4e+ijHXtRjAfW39e/
x3UhRhsS1I5ZexxHUYYTWOrcWZwc7hevw9rwP5hvsa4VudiFnXgU6q7TimY8
lt80f8v6k/JTOI3JZs/xWZzBbf03YQ7X5dXW1XIVLwz3WP2wmfnhmaoXoggX
5R/xAdPtuYbjuVTvEObIU60tEO/GCL2RmKc+ledyPTrxGlX4a76ar6FGXMvV
XMOZzjLKPlfEI/kqx3Elf8UXNNq3CQ2oN18fYm7FZ/u08EokmP0mn8DjsEQ8
npN4cXh/EG8uEcXq5fISvssPeKzr1nETN+IJ7ujdxn7xPnSiA+/NzXKOh/b6
I+6N2nCvw3PWL8O2cCYzg8XP+DnyURK+VX4b3jEzx8UnkBLeH7U4tSm4HO6Z
vAr54R0O9x3LwnfHyzk7fHvhm8QKa57gVXhWfIlLOVkvJbx7mGTNMzxFoutN
5GHcZW6G/gj5NB4enj/PVO+I+f8b8w9WPq1r
         "]]},
       "40"],
      Annotation[#, 40, "Tooltip"]& ], 
     TagBox[
      TooltipBox[
       {GrayLevel[0], Opacity[0.4], LineBox[CompressedData["
1:eJwl1ElsTlEYh/FrIUEnNXVQQ5WFkhqCCLFAJRWpoMSKRA01toiqhBiixVLM
rKhp1bKRlBojEsMCJSntVxLKplpD6KANficWj+c97/+957rn3q+ZhSVLintF
UZTlnzGJUTQ0KYrSUdo/inZgi7o1OYr6ydrVa7AWcVgpX4F0eZw8g4eiWNbG
JbwVGRiGcWby9LN5PucnRFGh61cjAUlIRJ78mvw6qnDeuppHyOIQjy77Zev1
l/1Wd+m18Vd7toT/M76gB0vNFJldxuv5Nu6oG3if+Zlm9vLbkOkX26sWt1GJ
CyiXDzc3SZ5vbjIv5Cb9Bv3l3HuAPdTb8ElWo1ejXo8NeGtdoX8Ix+x5HKV6
ObJT6pM4gW32PmzmLHfzOW4090EW4498gCe6bj83mtllZqN1gXW7ugNNiCFX
/6Z+t+t6kIt5mK73U/4V33DDusjsXdzDA9zHIv2p7jENU5Bi9gqf4at8mlPt
V8E/wpmb/87d4Uzk8eEM5EVYpx4YnovLOSU8M182d5IvcSKP4gTO4gXh7MP7
xzBkYiRa9Ttc34nZ4Tz15vAXnssF7pFjZgkvDu8Ev/Q/8/vwfahbzL4L3436
G76jNXxL6NB/JP+LyLvttB6vPw5H9MrCt8cPuQ21eGO9xz1nmN3N9da39Aut
q1CNQ6jAQXkqV5q5GH474RnC74hHc5rsCf+RPeXHaFZXu26+rD7cD8/DPvpp
GBzeD4ZglWyT7KX6BW9GnfpV6IXvxn3qOMZlPMGeO/m1me2u7QnvCZ3oQl8M
kvXho+G3w0fMxzmbePRDzB6N4azt2YxZ8rF4ZvY6r5Y9Ds+FZ3iK7eF9ITe8
v+T/f4f+Afa4rV8=
         "]]},
       "30"],
      Annotation[#, 30, "Tooltip"]& ], 
     TagBox[
      TooltipBox[
       {GrayLevel[0], Opacity[0.4], LineBox[CompressedData["
1:eJwl1EdszmEcwPEHFSOpFSTqJKlRo+bBqsYI4WAdKE2omRhRe9RIVMQerXHQ
0jY0uhCpk5Uo4UJj3CQSBC0VipaQGJ8nDt9+f/v9v33fttfi7NlrWoQQhvnx
rHMIWR1CWN8xhA0IeN8phFeJIbwQv+Zl+j/MLeUB8nvi45yLJWrf5Yt5rbyB
a7BRbRM2I92dh2qPsBvd3e+GJrzRG8v3zY3haW70M/NZnsIN8u/qHzmNxyE9
Wu8JHmO8G2lcbqeQy7iAz+EsRuqPwh3xYLtDMQTD1IYiy+1NvBFFZiric+t3
6hJCV/kg+Qr5SiSaWc2rkKreTb+zuS3yrZipNlyti1q1vMzta1zO5XZP80X5
KX5pdkbcwSwMV3tq9wG+4gsmqB01t1N8hHfxMd7BBXyAz/B+LuRD3MOtg9zs
9f7a/8Z/uInbxfcpzjNTJa4UV3AFd/XMleLJesGtZrV98vPyveIR4jx3i/Xy
uYSfq6/TX4tsXJffip8t/+a/+INl8hT7y/mxvQz7dahHKd7hLaaYWcmXcQm9
4++Ok7mC+8TfKV9zo4qruZI3uNvO8/fVb3Tji/wzN/IvtdbienySdzdXJ07i
D5zA73mG3mC3Gt0cwqlYJJ7GWTyVr3IJL+QJvIAnxue0n4yt2ILNaOt12yAp
frbyRe7n8DZUxefGJLsJ/EuvJf/kVtw+ztvLwkJ0NJeinst5vIfzOdPcfJy1
Vxo/H54e3wtm4or8CufjROzjFHp6zyf5Ag66s829A5zDh/hd/Fv2unU8ikfj
sPp2/QviUuy3mylfF793sY/+8fOzs4dz8UrvjLxK76b8VkReI7/Nd+P3kOdy
BuahVl5sroCLuJBLeA7XuneD12CgWnbi//9h/wAwE7E3
         "]]},
       "20"],
      Annotation[#, 20, "Tooltip"]& ], 
     TagBox[
      TooltipBox[
       {GrayLevel[0], Opacity[0.4], LineBox[CompressedData["
1:eJwl1FlslUUUwPG5rXQBe9vSyiJuBUESqaxlU2yrQmtbMFaKoQsVHuSBLdEH
BTThCQKyJSQuQWoEpaCBFmhZhCiSEG1jKovbC1CsiPLYhuWBgr+JD//7n3Pm
nJnv3u/OFCxZVb0yEUJo9JGTG8KAZAhJfoCzeVd2CE3YiE1ZIVRyFebiC3FL
TghfcivP5n5997AOZ/SPlXsOrxinIwNpGIhM3DI31Foj1c/mX/k3jEKJ+VK0
W/sYjqJe/X1zV/hvcTc3im+qW8RFclMwGf/gOg6oqeU6zDGu5zLeYr/UwSEM
xzBsEm/GBxil5mlOIAXPiAvRo2+huBtX0YM/MdjcXvvf9RzN/CbWGK/FO1iN
d1Gl/yx+VN+JDjSJH7J/vXUakCaXEI+XLzEutVZvfDfGDVyPErlaLua6+L70
Nao/zEfQikPiQ/yhmko147iCC7mKh/AknozxmIgJeBV95qbE5zTu5QzrpKPa
eIXnSHq+z40PGlej0dxQuUW8E1/J7cc+vCFejBfVT7fecGtP44d5Bg/jJt7C
u3gzl6r9hS/iBb2Bc7gv/p/UPCKeySP4WX5JPsX+/Wo+xSfir+39MWfJLzD+
SV0P9shly70l9zZq4u+vZwgei/9ffpTv8824vvmX1VUgICW+Hzxurth6BTyL
n+Dneab6MvPlOGGNb+I7tV8G0rHUfIG5kbih51+Uq1nGrWjBd+ZOqfuWv8dp
7BbvVbcPzejCfLllvByv43d0eoYZ8n8YT+UavfPxGvrjd5fP8xxJ3iDOl1/P
l/Sdjt9BflY883IfoUO+iC9jIn4Q7+D30a33Ki7hCi5jnvzPfA5duIDzaJM/
zkfi2bXGSXsMFGfGc2nfPrmyeA/EsyO3Fu9hjLoleo7yMbThsLidJ/BcNVWo
xB1xwjq3+al4/+BJjMHoeAbki7HVHp+Jt3F+/D1QHs+PNZrjuYnnmbfF+yDW
x7uBt/Me7I5nPt5l+nPj3cZ5/JeaG3qv8VSehunxTjL/oPkUHsSpnMWJ5P/3
7n/GUK3j
         "]]},
       "10"],
      Annotation[#, 10, "Tooltip"]& ], {}, {}}}],
  AspectRatio->1,
  Frame->True,
  Method->{},
  PlotRange->{All, All},
  PlotRangeClipping->True,
  PlotRangePadding->{Automatic, Automatic}]], "Output",
 CellChangeTimes->{{3.542527761050539*^9, 3.542527787894989*^9}, 
   3.5425287713891077`*^9, {3.5425333886296263`*^9, 3.542533417872542*^9}, {
   3.5425334801857653`*^9, 3.542533494517215*^9}, 3.542533604837331*^9, {
   3.5426133680288267`*^9, 3.542613633692442*^9}, 3.542615210833788*^9, {
   3.542615568371476*^9, 3.542615781265894*^9}, 3.5426159475032263`*^9, {
   3.542615977831066*^9, 3.542616175612769*^9}, 3.543030744522294*^9, {
   3.5430308053662653`*^9, 3.543030815947278*^9}, 3.543037980907535*^9, 
   3.543038056984104*^9, 3.543152145817408*^9, 3.543893965389661*^9, {
   3.5438942731917763`*^9, 3.543894290304535*^9}, 3.5438953817679567`*^9, 
   3.5438955276197042`*^9, 3.543895760094534*^9, 3.543896477236067*^9, 
   3.54389846094709*^9, 3.54389900774473*^9, 3.54389938593428*^9, 
   3.5441708468409033`*^9, {3.5441708794111147`*^9, 3.5441709226030283`*^9}, 
   3.544171077453842*^9, 3.544171113916136*^9, 3.544172582095645*^9, {
   3.544172613435951*^9, 3.544172721015802*^9}, 3.544173052675623*^9, {
   3.544173208967259*^9, 3.5441732181981487`*^9}, {3.5441744548163557`*^9, 
   3.544174516888835*^9}, {3.5448558108972797`*^9, 3.544855827704116*^9}, 
   3.556874804590156*^9, 3.5568748477625*^9, 3.558935097997911*^9, 
   3.559363300862583*^9, 3.559367743595162*^9, 3.559372265834786*^9, 
   3.559372319503841*^9, 3.559375187512699*^9, 3.6280608497904987`*^9, 
   3.6280747626044817`*^9},ImageCache->GraphicsData["CompressedBitmap", "\<\
eJztnXd8lVW29x9zkpBOb1IFRRQEpAuI9N57bwFC6L0XaaH3FjqhhN57kyIK
KAiCgGBBxxln7vvHO87n/nHvH/de3/1dez/n2cRAzslk2n2Zz4DhnCf7Wb9d
Vl9rt+w7dtCAYX3HJsb3Ld54dN+RgxLjxxRvNGK0+sj3iuO8Mkj96Vrc4edf
Hcf961f1/18T+YtPMv65jvwnLtt//ud/Tp85c2bHffv2zZ46dSr/5puiP/74
46PSpUu/8j//8z/pPRMqv+4z75aBnbfl75yZHZJn3nr48OHPBQsWdEK+LVmy
pOP7t3z58pV6/PixjPy6/J3nrxk/vc/L/I3JfivrZ7rwM2vYb/Pmze0PHDjA
vxqeO3du5LJly/iZEUt89913/JzeM89fw0wPGSK/Hlbz2rVrta9cucK/Qv77
v/+7/N27d5039PJldujnfV7mb0fxXzkZL1i56vqrBufPn//VPcL6wWxDV61a
xbfnGzRoUPDnn3/m55h///d/v1m1alVHDxme3neFf/rppzA9UPGnT5/631j8
r3pVWLrf+fSYbNOKt2/fln+VesHzeqzodL973vvLZDhe4LRlPFZQU/qqffzC
vn/ttdfcw8wfYQR61Kj0vvP913/917CVK1eyffiMF5TNcKj0vzNgGWrV0KFD
c/z5z392F+IFY0Wk+536r/u5PhQ+92OLjWUNiWWybuaKPrMWPxQrViziP/7j
P9zj+X/y5s3rjpjud4YBtzp69GiatXjBUC/6zvfB5cuXkxMSEuRfb2T4fPTz
yEr38zJZSNvbWTdlzy7CuYYNG3J0+FfcX/7yl7vly5d3qUv3O7Pdmp46dYqR
5cSVzXCs6HS/M9S5W4TPZVuVyvx46X5eJovpy3i8wOfu2eXou2XLls579uzh
Xzw2cd68ee6Q6X5nTiwizS+7ymQ4VnS636mf33jy5EmPHTt2ALlXSkoKJ9td
jsyMl+7nWU1fxuMFPndFnlkOmNisadOmddq7d++UOXPmCJMLfcF3Zsjsv/zy
C+fRXo6gx9K7JTR+06ZN9955553vSpQoUf/ChQulMhwuOt3v1Dfpfp7F5GV2
uPRmzixGsOaS/XNxl+05TR35n1GxHFvRC03ns5h0PosN8LN/xd/9Z6Ilvd+V
NXrl5Rr+q9CSmTUsmc5ntdL5rGaAz6X3Wcl/ARrk74ZpH5Jn5Kv6/n++4Cz8
6jSPm1eTv8IDOTovH3/5+D/ucXk6zUOhL3f5y8ftxyPkgSx1zvoyRUFWOhmD
pOBv5YcMe8Zpxh/+F57RVGSJWygsM4uQJb4QeXMYg4Y8+74Q/xf+92WJtZ85
qFli2aanIGf86iyx44J89T8V03n5+D/w8ZdqwcvH//c/nuldvpwnnfBXmscl
xTWO/TBPw9ip/MnfIHZK4foxE0NL1I0ZF1Kofswkx/dq/dhJORvFTvc1i5vr
bAyY6oXyhojIJrGziteNGV+xVvSw2u9FD2xSNapv+x7t1vbr2HxBl25tVoS0
69l+neNr3avD+mZ9O21u0L/rDidE/o5Rf29vrj5z/6gn5dcW1642oGf5yE6N
qkX1q1EjelCpOjFjcjSKnbEmYNrmCm0xIc3ikvIp1O/UjhlRf0C3nV27tlnR
V72gWd/OW6oO7XP47dEDzxadNPRa3Mwx90LmT/ouzlkw+XsnOueHo+8UnDr8
RokJg6+UG9n/VKP+XVO6d2m1rGfnlkv4ucL70cOYRIZ3lgdM1CwhKpIJe71O
zNiGCj3EMD/vD+q5t/TYhPO5Zoz64hVFiPOqUBIRPXvcA6ioPqT3wda9O6zv
pSioldhzH0vG25cE/PIZ8vJs+RvGTulQMbJ7hx7t1gCnwYBuO0qNHXQxas64
h05JeWl4zOyxXwGbJevTscXCutWj+rNvFgX8sql687FmFYf3O9a+Z7u1fTq1
WNSjc6sleaaPvP22fk/knPEPy44acAZaoIlVCm8aN2d+wO+ZpN/DTLz5Qcxo
CO7WtfVyljbftJGfV5D3hPFjPbX6YKlaM3pwRNO42U5SwC+ZoF+STf2WWvjh
vIClKzRl2PVXFkz+rrJ+SY6ZY+7WSeixu3enlot4v7xkTsAvGScvCeOosr69
OrVczH/jZo2557wnbwhlWfiMZSut0M4OePAxevBYNTgnlKWARObfeV8PzpZv
0afjRjYZm2tmwIOP0oPHqMHffy86AcoF/9zxj5y6evDiEwdfXV6rat961aL6
w2RmBDz4CD14dJPYmQr6XgavMrTvERm8gR4cFKxux+5tV+duGDttesCDD9OD
s7A1Bvc6oM7W4irD+h7JNnfC104TGdz3+vjESz3VroUDOdMCHnmojBwKj4Bv
1E7osUcdsAfNNcXZZ475EmpZTLbulIDHHazHZQ4Vxfu7qq1YcMrwG630uGFJ
E5+wM9uoY6CWY+bkDCRKoh5NiYVpHEHFIHeEJ0143FZDf3dEv+M9urRamqtR
7DRnUsByJ0EPquTOvHLqtAAfBtZBD/rm2IQL8DDYiTMxYNwD9aCcjla9O25o
0q/LVuazkx60yOShn7BIxerFTHAmBDzoABnUV7xezHiOVBklC5zSekS2AAda
MatbToj8HQpr5jjyh+/No3nVl/x6UV4+PuCXx3sr+V6N6MTO3dqszD1j1O3X
ZNAo+IoSQDc5SPxpFN81pc3Yidu6DRu1Nj5hyNI+icNWdBo5doOv3ZgJW5yo
DqPGbeoyfHQyf/qqr3oPHr6Sxz+YMUd+vdS4QRfhHpq/+8CjWPFSIXlcwCT3
0yRHqbMIl0AQsl2KyqAxkMxcKH5/vOnEaamQOHBA4qKEAYMWlV+47KMSq5I/
y79h61cxKanf+3Yf/DnS2Xv435yobDv3/S7vxpSHJVeuu8ljjabM2Av5nUeM
Wf/+zLlHOYDIpuKadFg5s4324owNmPS+mnS45pDWjWdWHtb3KPQW1kKWc/P6
irU36k2fdbDXkBGr2o0ev6X6nAWniq9e/3nUjj0/5BVSI17Zc+hPkFphwdKP
mkyavrvX4OGrmvTrvPWNcYM+ipk17quiLokjPofDwkWdMQGT2MfbjcNaNZzB
8XYKyYjZlGbybfGJQ642iu+S0mfwsJWNJ0/f89bSVR9Hb9/91CkixIUzpa+t
Sv5c0b55WbOWA2E57OAimqhiE4d8jGSSwzw6YKJ6a6Le/iBmFKpTjg9H3zWa
STjnD9nec8iI1S3HT95eavmaT8NS9/++pNATFrlj74/vLlh6ocfQkWvgSSyc
o+fbx4TBWdRxnuGMCpiYnh5nqTakz6FO3duuYlMX1PKXTd1g6sz9bJ73Zs8/
Gbd117fqOAsxTE6ZJSuvQgwKT8yssffN5PpQdJSaulLk9ciAienhJyapnlKP
WvTptAmhVMAlZtTtpmpr8EJmIXzX/p+csh4x7HQmrsKI+BOsrplUH4dVce9k
tCBnRMDEdPeIqVM9agByPHTexG/ya2IQ7SxBd8U83lazELL74B+dCkJMKFuI
7cRk5lLPGTpqD+qxp0WVqN6i4A5P3/3zt0u0DXkezm4aZ4jCiTbPpIMzn8ap
mNHXHBs4z7vzl1wIVRPtVBacPthLryHDVwmT1zvGh57dOL7LNtbveSD/Jumo
z3XrdvXWcVjrRh+27dk+2Tdv0rcaX2jpZas/YUMprn4kQrHNanoJ47bt+hZm
32TStN3IJb0FfUwMWwmF1xmWZa7iwHM1n+vY6+KhrK8UQiW5l6qj83VejTJW
nc3+7ZsmTe7SfXKB9Vvv19AoQxTzrZK08AyijkcMyog54x9xeuFQztDg/dCB
pzpmAMfHwcOGRSQ6BgvmJbuu4rzF59Vu/OP7ejO+sXzNdQ5j/mkjPnMMEGWB
folMVjrMeGdI8G7twNMFBZzn1+6sya9SM3oI24Vt4+TR5HOgOCDtlUzJvnXX
N3U0+QWTt9xjHyJTXPIReujP+dDrBgfvJQ8ux+65a9FJg8G6xkxjd7hg0E3Q
j2rMnncCDlhPg8m1ecfj7sNGrkV2umDwCKCk4i9xEoP3uweXofZcMB01GLQ0
tGjYuAHjg40hP5SGckuxM5Bkg5WXWLnus4rzF59vOOXDfawayzRg4uzFTujA
CbMXOdn6JwxeCtq2YyZs5Zn35sw/WXNW0vGYlN3fKxkkM5Jzy47H/N4bK9Ze
d2cEAw4NW2ZkUFaFA56TJfbcCemgJwSvAsSw55zcenURoggt2EPcttTv8gmW
aLQ3pZhcrz9t5oFuHy5Z2/3DxWsarNy2r0LK0QslDl68mef0zQfRl778PuTT
x39U77j+5E9OdMgnX/8c/dHd7/OduvFVyQMXbtRav/vYiJFTZveYsWh1V7WB
as6ad7zQuk13RYzm98/ZE+YMLdKeM0405pWTELAsb69Boo7A2HAKuSBhLc0m
Tk1F+VQaxe/z6IWPUKoWqvLg+IHze05fuKre6u0H3txz5lrchS++cXIJqPDs
529/U377sYutFianoLcCIsfWnd/k804Bmu+r6zZ/6dE/5CpaGja1MzBY+pHN
OK1krFx6xOjZ475SVsvGyvMWnXU08eHMpOjd0xasbLpsU2qVLQfOvKJWo4DQ
HaYwfFt5y8EzvcC1KuVAnk3bHzlaH/fl27DtAZMu5plFNIdF9NwBARPdThNd
sVb0UFyD4oEzRCNsMLWUwn1NLYSocBgGbeev2dJ59vL1b+0+/XHYxw9/rxRx
oTj02qPfv5166ipbrc6M2Yejtu/5wYD1FV676Q4Uo7baFE9u/MFY/FdO/4Ap
bqspLqSMjG5dWi8Th4ihGEOVhWPjq8+E4iJrN95ps2DttvZJqzaVOHDxJlPs
vKYphvpqm/af6q2W4N0FSy7IxtZIfSiqWHE2xZWU9dSvQ/MFOH2d+IApbqMp
VubjLKh7dcqw6y7FnGSx6pSN6OTUAj9WneImyzbtZo5fO/jRZ6WE2FA29cgR
k2cmxifMh2sZOuMVY1PG8TpRpgt4ljkHsPzI/iedfsHS2bhqVF+8QTJWTktI
u8c8h55ZtExUfNiLWvcrwkpKa2KZ5Qrbj17kVBZds/ELvRg+DEnOMIfWKKOi
9uATgomhdfcJmN7Wmt4368SMxpOMG9ui9x4uA9m7mt5QTg1z2nDF1r2Rl+/9
UFZI9RU88cmXbFnsSrNpfPCYjoqhllm84qpLp/AgdURQdXCc9Q6YzlaaTow+
3HhYGy6dDArnLrt4xRUnu6aTSWJeeyq2Cxsur+mMuXjnuw5qE1edu/C0Syem
HstSaPKwT106mQY8hhg2+D17BUsnDOydUf1Py3A5/Dr1E1Rt9fIzLp04MKYk
jJrYce7KjTEf3f3uXU1nxJWvflQHbmvtD9UaGzrhrmx9+KBr8b0zasBpGFaB
qSNuOj0DJrKlZ5i3VNYezgyXSJhX/KAhSwf1T1jgEolM7zpr6brmSzbs9Cn5
VkkTGX71wU/NF2/YWVOJOJdIZSF+zFqIHmuILGwcbG+NGXjO6REwkS00kfBi
YAsPMSuOAd9iwpSdvtQDPztx+s3wKMXnV76+//x1p6qmEG7aauG6lFrJHoXM
Pr9rGc7iUmWpiaNwfLpl4PpsrknjUX4NL5NLGn59dhNi1SUNVsohLnDy0/tO
dW/y2IkVFiy96JKGJMPUtkI4cmJwWLbq3WEDzK9rwK5UQ2TZ2jEjcQDaOxFD
DxNCzdkXLpF4OLrNXLI219nPv1YyEiKzwYGUkvOw7K6Tl9UcHoWjjh06YTq8
3glpN2/1FieMHVB73a4jcKpCxz6+E/7xg5+UYiMgUY7gbKJoas7sQz4w/x8k
9NhtvCihbECcF8giFIYuAW+SZhpkWNO4OWyx3Ep4uSvRRNkeqOvy2lj98tKK
lXWduXQdR00JKYiMirhy/0fEcNOlm1L7LF26oN2GDWtqHziQ+s758yeL3bhx
5e2PPjpd8NatT0PyfPnlTSfi1Vu3Pnnj6tXz1Y8e3d968+Z1/RYvntdq8+Zk
9KOoS18+1VPnYxrR+dDtXOhhqQf+AAMQzcZ4s16bMPgKlIs3tXOwuAklYmPZ
i8sxQ3sXQRzr8Q74s63UFT569U6j5Vv29Fq2bGGdfft2lrh27WLY998/inF+
+ukbJzzkd797Uujzz6+9f/Dg7t5qWpTiux9QeTQ+1IBOc5ZvgMu7+NjzHH58
/y4+PHdwKJynTqeA8TU169osbk6v8pEdZV0NPhgBbrrcKHOxngbKbOc7dR0m
IYpJscOXb7GW6s/q0pcvnw394YevFXbAhYU+ffqo7IULJ3suX77og7U7D7Nw
Zj/4qm/cd7Lxss27ESEuskiDTE5rYU+1Q+aKi6RjsMiIBeJMtFcOyVh53uJz
8s4Y/WbsMo5lscOXbqnnRDHIfeazRy22bl0PsqJqh+YXUKHh33//kF3JghY/
dOlzvc4+DjEHt0qS0psNp8EBhJ9a3lbYs9fx/RFWD20WN7d9wJCaaEj8Uo8K
kZ3E1MzhRcBEr2AzxniKQYe5Kzeh5yoRI4vFIewye1lyjxUrFnPgXlG7T7FA
wZX/zp3rndauXVErOfWoEj9/0Ovry6ZkJMxFxH4uvzj9iRP2vpKbyHDDX3CD
kTOA2gGV7YKFVqd69AB8hjJcdo+JIphQiVxowIQhVt184LSBFpr39I0H3Veu
XDJs1qzp0U+e3CtiVuu77x403rlzS/zChUkxF+9+b1C9uefstTl9EkcS6HBR
hSq+QWSj6aRpqUQbXK6pAKLwEbADVduAUTX2Ttfc17PVFVeMWbCaib321f5w
zhF7D1abu+B0E3UihMI4TSdiltPz+scfX1CmAJB8PdXidZ+xaE3E5fs/mFPo
K7vzxGW4ERhcPJwsODN5HpwiCw9RxGZVovogWtsEi+ddxQ2Rn/YqMT6uJRQt
F48YUopbsINcPFU2HzzTMTl5ZfaHD79wSmo8FU+dOtJm06a1odce/t7FgxlZ
d/X2gzKSMR/eWbT8MjJfPHIWmHoDu+8ixEOYrnXAYBp5pwnWhx3iLg4ys5LL
IKK908TLOfEuGFgasgmO4LyhwdQ4fHhvi23bNuCgMIxE9CN1Ejci310r89Xk
zV/6tX4LTF0FBlGD47VVsGDKKCWEw2evDDwdySASxKwMO+/9dalHhLxYTSTK
G9wuTPFs500Npv6ePdtrKcEkTxgwOCkw9HH7GjDi3cZngGbFyTEaKbofGjrZ
QU7gYBpqMISQurwb2VUMBrMyjEYMy16ZAuu33Geboeq5YCptPXxOttTTp18r
O0/A8HP79etXv7n37CfuNnv12Md3RWAThzJgUB/qTp99CH+CFW0R86dHuzXi
xG4ZLBgihm1JsbJWBoMay80Gw5lV5v/m1/dfuOGCgYF3WbNmecS3337lvK3B
xD16dAcmjoxywcArOs9etl504rx+nfhTtm3RSUOuuYYClg2OVxIfnBbBIlEm
dz9igzYSFF90PhsJJkqLReu3C20xmkJ0IaiOe/jwjlNWIymp9CGFbhmHxEWi
lNwLyBfhZhpJaJ6NKQ9xHuCX4qAU9Caxb8cWC/Pi024eMJgGGgzGMWFgtWkf
u2DwH+DnkMiUAcPPTKMoPgZM1OV7TxE4aKpOOQ2m0a5dW1Fs5AkDpsaGvSfw
6IVZYFiiZhOn7kJDJzXGgGGHjGjZcDqH32mWgXVkIKDx1Xc1HAOBAFtl9BBr
PeCejVZs3WuvB/+ufPLkISHeQGCXsUYFTnxyz+iwwhsw8ISH5PWkC17soX0H
JL01JuGcgdC0X+cthCmEuKYBW1EGTPMqUb1R1WWsOC9GRlQ8NiX1O/967Nr/
h/Hde04TK8oPZsue4TNnTgv58cfHTgUNpvinn17qrI6O2lx/cMFgRSEqxZ1u
XKs1ZyUdG9a3/9yS4xMvu54pjomJxk/XSALaWfU91zA7S0I1ZllI4UP5tJcF
tSph/KyF2q3tqVwDFyyYU0rZP05FjaTe3r07/DvLIEH9gXvl2rz9axcJnAxW
jJ3nInlbmSokg8BRnSbBIoHhKamUam8w8nskGGMhmdSlx2R8gDaSmuv3HK+9
f/8uwWCQZFMa2YRJk8aW3n3mmmsMlN5z5hrOZfxvBkko4fhW4yal1BvYbReS
JL8rAjpuLFc7WuecNQ4WDPFynLn2BmOhOdwhew790RMqW++P7tnnQxHjBgzW
C/6FyG++ue9U1mBqHTq0W+lji1CYDZjQgseviRVYcdvh85KO4qmXTSZP30MI
2AuI+3CKEMeS1IbA8dTz1Je+5SI72NsMb5V4La3FwcMFV7UXh+303pEj+wRJ
FY0HVbnKiRMH5QmDB0bXYvH6Hc2WbNyFhWYxABQJGDXC0eDB6kZdFvoaBYsH
+zytBsNmQ5fUuUieBcCGwfXh4sFFjmsq5vHjL52qGk+UsgR6Kf0Z68DJ4zl8
K285dJYYG2qYOTk1Zs07watkKvN6Qh/jIy8htaDBkGlJ5oq92TBn4Cr2ZsNv
03JR8nZ7cTgRDXft2iYwqmkwb126dKZDcvIq4WbaARIKm8bVgr+NMfP6Gdpx
BIzPAlN6TMJ5kruFuIbBglEmZ2dJLbLAkDOIxWTvtFozk46V3XXisg0G8YeP
R2BU12AapqZue//gwVR5woCB8SGTSJgj8GXAkEtB/os47PJ4UoFjIysTOJi6
GgzeL7L57G2G1o93zgYDWxBnjriwNBj88b2V7S9y5j0NBocOZk2pfec+db1y
pXef/hhFueL8JRdcrZ8zAxI8q+6ylFXHtUG1KJ1r2CBYJESk4JA2EjJOcSbb
BwbXDfvEXpZSShPGJSUYamgkOR48+ALPRn6cqBpJqFL5n3wYP3RMxzkrNuLS
MPYYDA1vDYmL9rIg9kg0Dh5MLXVgmA57j+HmSKpbI1H8RJ7QvFxnzc5DNhis
RbGSgaFdNWG4Nwp/9tnHFc6ePfbaJ598xDI5xTTQojdvXoUziAZtgPrUwSLI
1mXW0mTMitzPhi7I/XSBvje498HquKQgvH6wQNtViuohEVEL6BvjEj9i6uz9
V3/qzANir1hAcQfm/OqrWzbQCmfOHO20dcOS6udPprbcs31Niz071ioiNFB1
8NBTc55TulIBY/ccv3YXmwml0DWvyb7C5hH+l/sZ4bQYMRMEyjqecOpTPrKD
RLuye8lzpAjZKNlEBPntUxZ16d7TxQkJ8XLKNMpsORTqUUmzJsT97pubzi9/
evDKn//4VbsdW1aA0EXLFsBhUuCLLz41aENjL975FqOK2WTTGu8cgV+1jAeE
sNyegSkhUwDUCxYwlTpppRcjFluz4fYz0ksx6n5T5i2ztQsYeb/Fi5OsZfW9
ptRXpSqNA6wTIn/76h4/uNW/zw1oeCuHVqzGAt5e5oy0mb9mK1I7p+fHwIwS
J4oBXXpswoWmVaP6ZA408XjRNi3QEklCv7ZAi5NgzooN9l4ucuTK7abbt28S
GAW0R3z0tGmTap05uh24If/35/tdNicvUit/u4R26OE56rhu3UrMKgSh2dFK
2TrXZdayZPJKXHcycpW9FWJlCpBttK56xW4RTZS6lT5Wz8QyCD94L3ogwtM+
rWik/ds3mxdisSWURuL3NkKWBDeKhTDsnfPnT/ReunRhm11bV3baun6JyPnX
NTy043rqeU45W6KAx6rRKcUbb+CRwF1m9IAzdvYG+awlSbuG8LoBm191PPOL
MKINlDgA/iP7wDKxxDRsoG/vPnWVIIbAKKj3JcEN9mau+/dvGZ9SaBHFd7ut
WrUE0wCNzUhLLIceCqDILR0F9+XZlPIoPmHIsmhikrn8e/U8FSoewGD2aqeK
kV3JvLAB4kFAh7UBksWJd88GSPCKgJXAaOCtFqC7rl69lJXO73li8JnLETBg
hvQbOM8fQzKxM0x/2KvY+4GD+UCD8TWLS4ovF9lOQqzm4CkD9hIJ1jYY0kOq
bzKmY7RHYT13WzbSYPLcu/cZYbap48aNxLDOpx99Z+eJS8QRxPjXoWofyhmp
bcTa3ZUhMVEqRiCuTrBgiD+n1cjQnUnxt8Gg55IYZoMhSNYgNTVFYDTWZwy5
UfX48YOI+Pc27j0h2T95PauUwyMjGkRMGmVu9vJQxEQAKXOIqH5IaNt0jo2I
VHLJS7AQVZq3+HylrYfO2ogIYRPtFCxNNSIcM5ibOGfIHJPsIGM/I0hw0LDU
LiJl2tzrMmLMehuRUtgv+3XNoBG99UH0qIHtms7NCBFUoEbZiAhWcL4FS3O9
4fLevXuzzcaNa1tu2bIeHTP3s+FsVFYXDJUmkkpoxfFwzuIgzhwYcnj95/EF
YPBjEpS3/Waku0Q/fnzPAiO6Zrlz505gGpTbcewjWZ5cnhBoO2biVtFh47xJ
ov7DRoSBQ7Gp+AKCRoQnUML9FiKKaJQBct5GRM4o6Yc2ojprdhwqfenSWcHS
Ui+PUjJvt1XLg93P8hkwBPD9dpIJDEdt3/OU1EQ7rwnFR8LtEPdBsGAoVE6r
VfBvCQ2nEUWN3aCZAUMmkuIH2nZupcGwPLg62Vh5T914kNOLZowfMn4aosZd
GYTBq1OG37BXBlZA3CtzYIhds7cyApN78/avO44at9EGw8zj6ZBQRhvPdkHJ
JTvWdTOj/LCK9rJgevrzO3N4mRANq0X1yxySykrZqzS837Hfsun5J20k1M/0
GzRkmfjFTBwDjeHNy5fPCQaDJPe9e58rbWCpGDk5LMTKcMbUdJEQ/UWVs5Go
NbresnJUr/SR6HznLO9f/9y8ZzNB5ZW8UFN+yJ6g15VlV2/azAN2sBdLK+e5
W4/tpSavp+NcpSEzNW399vjtUTNmTCYT0J2g+qtS9otXwRoPPbRv4tDlUiJu
JogCp/aVIru/cIKyukN8RhOEO5maWnuCpDx23KQUGxBlkZK6YMUo281bvRk7
3p6gIjduXB2wYMEcQnkmF8CX/+T1+0gM+ywQapEomPVeSsxIhnrRBGVdj/XM
zAx1rMTq7JmpMXveyWGjp821Z4atQ4xQsm/a6ZnJd+fODbiEbDMzM6QWUxpi
j4eKVTHNmcYJEN+h+fwXzkxWNz33qlFCMpgWMk2wvkSgGhhYDgMGJi4RwRvn
nRRydWRCzLSQkMRGEuM7zh9wvIj/154WCoAauGkO5kQhnEnnEMpq83c6FTRZ
1n88ow3zjMA3FLJZJJptIRGBdvzaXXvD4NTHA4R7zGlvopc7d259N+XIefu5
HGrzkBhlj5dv47YH/mC29V7K2b2ZSWfDZFk/8Ixmpkj9mIl+R4yhEGVPctct
JOUWLrvkT4SI83ICBkycs1gdn+vunon5+uu7WBKUnLjPddfW6hNb7EUrPYjY
sf1ektdo3PLCmcmy1twZzQzRTJJpbQqVknjEr/bGeEioist29avfucyj9YJ1
KcNmzpwm+S5mZqqcOHGo9tpdh+09g6ySwiRrvH6Dhi6XbGXrFGMx5mtoLMbn
zUyWtcnOaGbo+NKzQmQne2YQGNRN24KkzvTZhwjtCdbsXiQWnkK2mSuYmCVs
NXLu3Jnh9/wWrZkZbDRyDtKGvAo0iJ2c/sxkpKThThjwTkQ7iZfk8CJZ5Emg
mLlIqNMhCCbVEDmeRRL76NFdF0nNw4f3+hHHeJ47/8wYJLPadxotwQALCfFu
STQJDonx17AedNex16RPxxaLJBkxjXB/g9iLlahUbsfxS8w/bg1X3eRnFGUb
CTtc7c5lNhLyA4qkURZIdC7m2jNBIyHbjmIzG0mzfp03t+nVPtlGgtWOf9ZO
hyl6+PItAs9vX7x42kWC0oxf20aC0oyr1+ZIlLBQKvns7uqwoWDwu6uOZwL4
LTM3WVgpUvh8bQOXcj7hKl4uDJGkb9hdTZdu3IUBrY0zH241v65nwBCsorwo
IzA4jbLToyBTYF6rGzOOlBXbSYJoYxnsZYEdEgLKcV7pUrmMh13ZNhwXdCxS
1bXZ7CuhFFTKF20w+M/EnZEBGCqhKD/IHBhKaHq4HCynF10k0CHvNCuDFKQy
TjQgE+SnkBIqm6WkbCQGqL0aPgJNbCsbTOsFa7fRJCQjMLAb6ZEQHJi6/nhz
JzFmrG1GAR1BX+nUYDxD5BxK/YGXsRAGMHwwFFDgu4l68uS+caORBvgouXv3
LgLeIKLipvC6TXczQiTOL6jLFCIapflzT3J6QecKI+JP2stDgw5SeKTKy0TG
yT1BDfswfthYoj8GDHE9KbKwPG1Nlm5KLbpmwxc2GDRAKV6y/N5MLs22gnQE
GDDUu0hepwWGUC1cQDLnsnuxU0m0wDzL5+UsUJRDeiAcubHH0tKCoTpLMr/T
BOWjXKEQ5/kCYGuZA0PLoi7vRnaxIylkOEt41HISQwluLsmNy2f2mhKelBTC
oMmmEQusoUZESoCkqFmISL+nTt8OjSGU+ycMWWrvNdoS0AcsSEQmWwO/qD/Q
YZaH7A0YjDjyTVSi8NqNUuyKS8yNgpOFgeFECIqEx1KePkOkVSyGQs8HqA7d
CnHdpIn9iRmbxgFW7n2TyJU+QC8SZ2BVrxGd6DdVzUKRbCT5FLzJwCpEER9p
r0pyugFRSjvQ2asdO3YAb6DOPg9HZeuxfvX8Zvt2rSOY3HT/rmR8bQW9EyZa
vxWbZsmlYN/alBjVsgEthGOa159MSoOHMKBgnMGK/kfCsY2VMwsDlA1kwoCw
YmIxov8YrOSo4BUlE524gY6dhmMK1zx7fKcbPK998nAKCSAGa9/Fi+dLXZmF
lQPJTNpYYUx10jia2ytKC9ePnZi57UpmIrpeganDb7pRaaIx6MF2gRAydFKX
7pPRz5yCmkJyvaWijiCjLpHIRmjr9S+un5aQufoT8acfvxiZNGuClU3gI9Gd
vfpMPProlS+UVrvDRotwSZuUQsitd6cWi6QZZ+COepOE2FWxmnau/WxWlto8
cjSlDtoUcLDKpEI1mjxjL+tSwHNvE4HAv2MyALJVP3Zsv2RTGcDF7t86Pz8x
cSD5by5gUiLgpzZgyuloM2ADRq0v6Pq/rSBp68pRPYOMtdT3FBNaU0kFbG7P
s0Xsk7xuFzB5EUy34jzrycsxgDm5KCE4i036TjjcCIHRdH9qcr2j+zevGNS/
B9xJh9h9VBWS6GtjRSnzFw94mRjiNpV2gmYrswQwmiCxmhRmZskv5Q1W8uVx
+Arn1ek2oWQ0UgBCViYuq/weVvwyUiBTzKthQujjuSr0+eefmONaf/fuFAKB
NkbCG2lTv5BaElWwjivOkJJ1Y8ZmDiOtW8iklbFMQhRxBjIO5bgajGjNLcZP
2YFvF2PFYJSCBiUGxY9Q0xQ1KSXaL/wN7yEnaEXT5gPszUnIhJJxGwz1O2yx
zIHBWiYvABXCBYPljP9I/I6mLkQnvC+5QFFkiZXJnxkwRNYlFwIYJh2wwO3b
n6JM2ytDBkd9NwhgwNDdRaqarZOGK0B0keASHBp6LsG0K+NWrki0ySTvkt3G
7iNPlEwhExlnI5LqW/7s2eMumJqHDu1JmzrMUZL+CtY2Y35QjuyjhBLzQXWj
xAQNhgSH7hUiOwszMtmSpEzQckU8AAYM5YjkdnVQUgF/ZV5PdME2xAFgUmjR
zjheItINGExtFlVOp5XKk1acUx9OHU+QYBp5K9O2UlQPGcuAoWpOGmMtWfmx
m8DPtCJwSTdxExbYO7Qu8CG+TGZzqStXzjVevvmZHByyOkgvT5swUdltkRHn
uc+l7AXrLPCEL1P/10ZxOH8FUF4rkqIUvFozk467CfxY7whqYs2kX+Tx4seU
AQoMk0aPPtZp3boVrx6/9qVrlDVTRhmtkmwwMFHJwnxG9R92XbZ886Cy1wwY
8ochXDJZTA83JZruJ9WtMZgQlJXAj5ZOxSshOpKC3XQFtZWSeg0aLkl5lb2i
JixsiUWYxaEphpQZUKPrBnw3bX/k98Zm9xipP+skcDymhJbcqMq1oofIWAYP
JxLdgga8vD2fl9mA4iiVfAbMexv2nWi7YcMaKQw2BRsRSvzEL1w4l+otd3Fq
rN9zPG1qDpnf5BvYi4PEJ3NcWv0EnkDaxHXJxs3CDyC/res/QolM0WOTjhqY
GQYMfSkAQxarC4bEBVIyBMa7po5GaYZjh06YYR+b8KsPftdn6vwVUgzsVhil
HvgDTIEj6g9TTh1+wx9PDRyMKUV/QwlN8n7t7jeU8NN+XdIP8nlxLHqgSWVo
Lo+VYWDimXFrmyiiw8EhUjPG7/P8iNpFe1ngjP3bN0uy91jNxF77K7jpDOkj
8Wwv0wSBlvH+yLah323q++ay1Z+69FOn1W346HXC1HL5Jf4V8Tixrcpr+lFF
y6SevGKvBAmd6PJi3xhfbNcRo5PLuJlZ9rbq0mqpOP4aBGxZGSSk1yBXpD+t
aUVDG1aEJL4y1j6vZbhSpgs3zuV5izA6BMY7XhiEz20/2Ts7j1/yu96in6+L
wcDEHGgeVAGAaTxCMz9RgNioBb0zgoGGQIQL53WdmLufsjJSw5zzWSFJLpZb
kln8+vXLWMpYkS4YkrJ4TvJrzcqQM0dtmQ2GSjFaxAcJxnSh4TeZCruvDZm3
/jZ6eT070F+PaZCQDEP/AtEqTZksqCgJkudMDKbequ0HpLmZtSycP+J2FC+7
SOidSw8kcWEGXmFimv5g95MBZfe/ke6G6rRTO4Cp45aC0zVk2Mi1tFFzwVBx
SS2W8GFTwIyBSyYQHTdcMHiiWFKplDXLghZe1s0L9vLAjlSvaWyaoMGgIlP3
S0GTW6xOHwv4MLo9QYc8nlCRRgTEL0wkBgWT015x25Hzbmm5SfxZgjHrguF3
cDrRuc0FI1mMXFBhJbmySqyWxJsDr8oyPaOoSmhTKaqnFKlZlfeILiIvyOQ8
XqhP2KkVViI7idZc9Dpxi/4pAYY9S/eQOP8KHsU3bYeV0CjTBsjKj4w/KR1K
mgdVL2caikU1jZu1oET4BzXpRG06ptBnAuYoB8at1VG6C/0kpTIrp6eQYC9K
manpxfDu6dNH0I/FXWuQFD1y+TY9FcXrbpDgYEZztUs74Dr4F6W9aOCVjFbL
uY4VI7sJ8yjsOZRRzqy2fn4mJhWBBol0AVIMi6I54xEJxYdXd/WOgwt6DBiq
vn8c5y0fjxZcv+WeCwbFjnShIpOGfmK39yFmJ8QFDsZ0/OMqhG7KiJPqv8Ke
ioyuR9djFwyql/QaJFHcxMhQLSnjp5ME5oppZIL3hn1HfRwKS5x3ZjhbYtyZ
YBVvaJCmJJzzgwtGmoMGXgNsei5SzoWNLOqdaWRDMIYIPnkzaMm5vJQKwg0S
X8npeZT7T5yzeOzUqRPoXGA6zuCZpDpYN965fMsE0/nNlovW70CfdCEhhzny
Egy2lgiuJCQGDkn3vgxFCVBsoAc9Z5icQn7R+QS+zfyxLwwqivawla1gZhjK
PSwNAaPOzVHx/OfzkrXpawJXoM5W2T8/uRyEAOj47r2m2clL/AwnFb6dw1sy
NpEsWeAF6LoBayhsDpWNmg4MAH+Pnonf4PyRttxKaFhlQSQiSDtKE0VjI9KO
iuWh9NTu7IR7Cg6H2sx/pUjS6t5AriZmubt+bE8ufrFTEhrGd93e8d1I3S88
cHy64650pq5ZI3oQ29LqbsOksXY08cHW8TuOt39Nv7039569ZuqAw4l50LEJ
JzBODtpwoaCazlzUHFE4SAEVHKPy1kNnyZry53Sfv45mKP39Y/2q+xNCalIn
m8O1tSd+M/qtiObibUu/p0N6KE3HZzq6oKpaPW9kX0hL9IHdd7mdptQhPD4x
ccwU8Wtor0EeVDbWovXCddv6TUlaRpo9fmJlEh0vplQ88Ba8ffvTN5UkI6O4
tFpjgiPNUlI24V+mWIsqq0JKFrDXjVVFtQX6mHQdiPXEC1Kfm0P83QOH9jnk
D2AFDtx06iZnBLVWWusW8gSMdEsn+yCXt7GkVQj6hnbJxdIJhoRIhB2GKhFR
vFpYS5MSx0wmuEXWFzVjxQ999Llk6JhqFxKROQikYrsBWYz+tKn6BNeIWEiq
fvp9RzwLyrSMz0Huldqu1WpGD8aCMQquvz06be9zebY03h1xIFT3khSJC4uw
iPO8RZgtUrTpVhGoodE0pBdci4CNI9O3H3UXrgrv4OdXPbektD6niVVOj2nB
GOus2XHQ9IKUpAjywdgNdDmJ8xR2AldyMqzUhOau4ybwPjTePQrzyKuXSGej
2GmveoEK6XFO0Nh0qYXPoRRT0cWE6saaoZg+VGVgxtCcJc5SMLq0XkbWtksq
DIbVFi9z4M1/enqWP3tZXL2GTlILpjWqPUqpMXfT0JmKxU6M8V0v1QolQUR8
ds89Ae1SVeDV/m3xO44CJ1Lnz/uQMt0Up5HmLa96MXCUb6v7YChMFb91q/GT
t2MgltOTiYOPuioURbQaQydPM/XiSM/lBfbI25d2JIG3hdL7hJttZqG+k02B
IWD6zvAC6ZvlRQvFY09hAjYFiTu6i24ofizIrKu0c3Raq5ctwGQUJaaspAYa
NpAj4ATeXkwrjnJ1EC45HD+4rgt48QXcyRK3zu0dZfiqdFZ9y0v7QATDkVDn
zcHDyKbSU4yinJ5UgDmWRX8OvKdbP39S1xAyqcSLUODZuIHwJRPRwTklPt1V
KQdY/Te0qgDHrbLl4Bk4LPVskmWYw5tXnBFoHAjDXF743190HDi98Z43fXDZ
iNav44d2b2eYNeae3JhE8otpAg4h+Cl7Dx6+igI5aZ1hWmpz/hHqtFqnkYlR
wv27nORvZjnUI5q2s6hkwvUDbwSoq1V9NWtEJQwtE9GKugz7Tga5wAt5o83O
sPzrt341pN/A+VijmDRSRGM6lxMWpUNjcsPGvRpNmbEvx5adT9zwKWA5suws
a6bpb0PIWYozA+/JaN+8pViffQ8GQkASzXEGaZdMGIZ68wlTd+HJIFlU3JI6
gBuOJkJ9MCvAVqZvVOy21G/9m2rnY7or0vuObZzLb+bruBU8LfA2mQOfVSCk
kstthKR2MpJWdDbtrsxGEiwRcJKdoQ+vHWmKr3hJsdnYNYQm8PoRkOfyGjx7
OJ1dlxRug/l13hskhlcej3/KxTVQ9BsE/7AbenRCirSlZ4bslcUhzZxLDzl9
b0I0ripuAGCWWD10fnyd5D6W2nvuE0oLqDGRPo8+7QFl9mBebNeiSn6RZ8C2
xVRl9lDZqs1ZcBoznBi88R3D4zjCEl4yk4iIg+ETDXQ6pD+Jf98bgAbp+StS
T++wvNbVBhDL/Ekarr6rIxv3WwAMpyMeIfIrCGQxD07IwAGJi53IsT16z1jT
qGlf5Dy2E9mH8C3CnKQWSdCogHfMWQvMed5t5gl9hWOO7+G3jXIzLmbKgkuD
Eg3LqBsznlWUBDQzMXhCUF5lYup5AUKcUrQPxJ2Yx/OHM6+oy7/tZZzl1wV5
BUeDvewGNCHpAF/A01XRhCS3oo7n6sTaKzeq/yk3Dgpk4TrcKyc2XHAFQkHe
EJTeIujWez7udeysdGO5XsegoDsAynFR+pHoe45C2Z0Yy5SpsJsMEEkWVJPw
Gs1QftMo/O92V5C+o1MKaP0XHxVwt8nwG/jnpRZZX0AVBiuhORDMvNKwfkft
9lf5p464Ob1h7ZHcweB0fQ6iv/2FQcNMnFaJBcwscYgUMHHnmWPuEf1AbOA8
MXeHkeDH5bxEPNFG8/nF+gOEsNTz/6aV/t/ruh8Dh0bCBOEl3bGg62qa9C3B
bIgkIVPf8hZKlJVINO48eFZ+v4F5D/aFx8PpHrC019aOD0uV24nFf2bCLRTv
YMhJoHDbrm/1bXphqHlY9Jij5JJKzCe/q42N/Bx3CxZbEHcojHjW6ys2siaC
++4ex3dovoAbs2HmwsjNJYMwExRP96pfeKC7u8mEpHeSXDUW+JUTIzUlcpuD
UtqkZYL2nsgNg9g2sDFqG8VSelMoCefnmjOTjrft2W4d38OtcRoW9PONy3A1
KeQJ/JIOfemw3FyOBiniQDuPw9A5sFflZYp/St9ofStlOCot09Fdrd3Q1o0+
pJ+h5S5BiYMzyZVNgd9sMtpj7hAjjgh972Y4+jg91GDmtFKlTgchW1jLbyaH
M0gmDf16u5rLq2O9Cyplr5OWhjeCq68CvxlGX/ssVa7sPLl/Q19Smo29g0cN
y4liCnOl6DWJjpv7TlHO8HWQqk7rdExVFBAOHuy8iOWsV0oUXh2a3vYNmD6d
IiiN9BEnQp++5zUK0UI4C0ckLYJ4N7mqXPvCXqekgtMWoWNgbH0yNtC40Ye4
sYZsT3RBegUQHKEeAsgkOhfT683qoOpIVkvgNxmN8+iGrRDfN1enR4CBNWbj
sWjML0xiQPtmSegtPtIvnGg0szltO4wkDYSrlEj4RUpSCEb/duIP7GMJVpfQ
xNLiFd1B8sQCvyhqvGfVcmzFQCzt2fVUO8gl4yHyd6javHcKTBt+k1Xl+zf1
ImMwYUO1qxTZHU9V4Fdr6aI2aVnDOSfRxdFlRKGkeDCBNWpEJ6KCB37J2MRn
DTEppmnvJShQPcLAVKL95ra6NA5UfYW8DwuWwyuuubaGvklDP0HCcLUjUiAx
YIenrn8LpTaXnc0Nz4QzW3pJU3USuqfChSgn/s11j88dd4rnSOW4kcxJE3Zz
r3jtQT33oLbQVIxHfnMf5nPHneo5PttXiuo+6u2I5vRX0ZeghyIwSJdXH7dg
HX9zV+pzx9WVyaFMrlnoQehN5uZ2RAicmq/eUkwq8Nt3Z3jzgLbDGab/kL5u
PgzmxPQw9Vzczn2xQdwzrAvNQ5EtnSpGduMiMI71+3pwMkbxgsBR/YMHfs2z
rr8LY7tXqhU9tLfavUQzcOA51bXMQG8jzbtV5aheQIB/owQFflO3rosLQ2kg
rwJhjxNTrI7K+iUg4nozYOApp/yU5Q/8+vQk7yWsKy+BW8sBL69fgtaBZxq2
BlKeI68q/Yvp03uJ7hIRjlyhLIwovtLFuiGo4VBvedKM9WddeA96K3qW9FOY
GvDLFumXwVU48owE/0bxI0ah+XAE+gJclMvB8DUDvJFStxH/REZnBPy+JfK+
CPYCx6qu2smwaGRs076dt1Qb0vsQrEIrJ5GIRBgdgfJxzetNxEeJTkCkEpLl
ruZZAb98hbw8Gt98vWrR/WGj/EFYcSZJx2OW4dEIOLQQJ0YoiWGDMiFQQwoV
G5jb4DnH/cpFtmdWaGBK+8a4xnEzkgImao2eESQMYg4JS5wP9Z/B+5eLbId+
FiI5bdlIPCWVHqOGy2G4qQNTTtJeQ9D/nIh4RY9SnDuTcEG6OJ2W6GKIB4A4
78KAaduoJ4zzDn1MHH/gbTTnpNyXVYRvkqYiLoYQce3L5Vby2/xZloFA+pXv
awYsarzHA0Lx8vGXj2fh4y+37cvHs/px43fPbPDC+JN+td/2XI/mCynIrOc/
yyh4kU89PL3v8IqGyXvDij99+tT/Jv7wv/AM3/gC53dUet/h6Ru2cuVK1+/K
e8L4wfN9e+8LzmEd9byOVuyAVkePHn3mfUHP7Qs8zOl/Z4Je+GehQE9zpl79
Aldw+t+Z3cNm8++q5/pNX/jqoL225tXZf/nlF9YjM6/+p+IuLx//Bz7+Ul14
+fj//sflaXm0fgZ7W/5umMHrSqbzWa10PqsZ4HPpfVYyEMhpPotJ57PYAD/7
V/zdfyZa0vvd0Jdr+C9Fy8s1/P9kDUVlb6o/cF75f6Of8ik=\
\>"]]
}, Open  ]]
}, Open  ]]
}, Open  ]],

Cell[CellGroupData[{

Cell["Part 2: Orientation preference maps", "Subsubtitle",
 CellChangeTimes->{{3.558936237072392*^9, 3.558936274084032*^9}}],

Cell[BoxData[
 RowBox[{
  RowBox[{
   RowBox[{"G", "[", 
    RowBox[{"k1_", ",", "k2_"}], "]"}], ":=", 
   RowBox[{
    RowBox[{"(", 
     RowBox[{
      RowBox[{"(", 
       RowBox[{
        RowBox[{
         RowBox[{"EllipticTheta", "[", 
          RowBox[{"3", ",", 
           RowBox[{
            FractionBox["1", 
             RowBox[{"6", " ", "r"}]], " ", "\[Pi]", " ", 
            RowBox[{"(", 
             RowBox[{
              RowBox[{"3", " ", "r"}], "-", 
              RowBox[{"2", " ", 
               SqrtBox["3"], " ", 
               RowBox[{"(", 
                RowBox[{"y0", "-", 
                 RowBox[{"\[ImaginaryI]", " ", "k2", " ", 
                  SuperscriptBox["\[Sigma]s", "2"]}]}], ")"}], " ", 
               RowBox[{"Cos", "[", "\[Alpha]", "]"}]}], "+", 
              RowBox[{"2", " ", 
               SqrtBox["3"], " ", 
               RowBox[{"(", 
                RowBox[{"x0", "-", 
                 RowBox[{"\[ImaginaryI]", " ", "k1", " ", 
                  SuperscriptBox["\[Sigma]s", "2"]}]}], ")"}], " ", 
               RowBox[{"Sin", "[", "\[Alpha]", "]"}]}]}], ")"}]}], ",", 
           SuperscriptBox["\[ExponentialE]", 
            RowBox[{"-", 
             FractionBox[
              RowBox[{"2", " ", 
               SuperscriptBox["\[Pi]", "2"], " ", 
               SuperscriptBox["\[Sigma]s", "2"]}], 
              RowBox[{"3", " ", 
               SuperscriptBox["r", "2"]}]]}]]}], "]"}], " ", 
         RowBox[{"EllipticTheta", "[", 
          RowBox[{"3", ",", 
           RowBox[{
            FractionBox["1", 
             RowBox[{"2", " ", "r"}]], " ", "\[Pi]", " ", 
            RowBox[{"(", 
             RowBox[{"r", "-", 
              RowBox[{"2", " ", 
               RowBox[{"(", 
                RowBox[{"x0", "-", 
                 RowBox[{"\[ImaginaryI]", " ", "k1", " ", 
                  SuperscriptBox["\[Sigma]s", "2"]}]}], ")"}], " ", 
               RowBox[{"Cos", "[", "\[Alpha]", "]"}]}], "-", 
              RowBox[{"2", " ", 
               RowBox[{"(", 
                RowBox[{"y0", "-", 
                 RowBox[{"\[ImaginaryI]", " ", "k2", " ", 
                  SuperscriptBox["\[Sigma]s", "2"]}]}], ")"}], " ", 
               RowBox[{"Sin", "[", "\[Alpha]", "]"}]}]}], ")"}]}], ",", 
           SuperscriptBox["\[ExponentialE]", 
            RowBox[{"-", 
             FractionBox[
              RowBox[{"2", " ", 
               SuperscriptBox["\[Pi]", "2"], " ", 
               SuperscriptBox["\[Sigma]s", "2"]}], 
              SuperscriptBox["r", "2"]]}]]}], "]"}]}], "+", 
        RowBox[{
         RowBox[{"EllipticTheta", "[", 
          RowBox[{"3", ",", 
           RowBox[{
            RowBox[{"-", 
             FractionBox["1", 
              RowBox[{
               SqrtBox["3"], " ", "r"}]]}], " ", "\[Pi]", " ", 
            RowBox[{"(", 
             RowBox[{
              RowBox[{
               RowBox[{"(", 
                RowBox[{"y0", "-", 
                 RowBox[{"\[ImaginaryI]", " ", "k2", " ", 
                  SuperscriptBox["\[Sigma]s", "2"]}]}], ")"}], " ", 
               RowBox[{"Cos", "[", "\[Alpha]", "]"}]}], "-", 
              RowBox[{
               RowBox[{"(", 
                RowBox[{"x0", "-", 
                 RowBox[{"\[ImaginaryI]", " ", "k1", " ", 
                  SuperscriptBox["\[Sigma]s", "2"]}]}], ")"}], " ", 
               RowBox[{"Sin", "[", "\[Alpha]", "]"}]}]}], ")"}]}], ",", 
           SuperscriptBox["\[ExponentialE]", 
            RowBox[{"-", 
             FractionBox[
              RowBox[{"2", " ", 
               SuperscriptBox["\[Pi]", "2"], " ", 
               SuperscriptBox["\[Sigma]s", "2"]}], 
              RowBox[{"3", " ", 
               SuperscriptBox["r", "2"]}]]}]]}], "]"}], " ", 
         RowBox[{"EllipticTheta", "[", 
          RowBox[{"3", ",", 
           RowBox[{
            RowBox[{"-", 
             FractionBox["1", "r"]}], " ", "\[Pi]", " ", 
            RowBox[{"(", 
             RowBox[{
              RowBox[{
               RowBox[{"(", 
                RowBox[{"x0", "-", 
                 RowBox[{"\[ImaginaryI]", " ", "k1", " ", 
                  SuperscriptBox["\[Sigma]s", "2"]}]}], ")"}], " ", 
               RowBox[{"Cos", "[", "\[Alpha]", "]"}]}], "+", 
              RowBox[{
               RowBox[{"(", 
                RowBox[{"y0", "-", 
                 RowBox[{"\[ImaginaryI]", " ", "k2", " ", 
                  SuperscriptBox["\[Sigma]s", "2"]}]}], ")"}], " ", 
               RowBox[{"Sin", "[", "\[Alpha]", "]"}]}]}], ")"}]}], ",", 
           SuperscriptBox["\[ExponentialE]", 
            RowBox[{"-", 
             FractionBox[
              RowBox[{"2", " ", 
               SuperscriptBox["\[Pi]", "2"], " ", 
               SuperscriptBox["\[Sigma]s", "2"]}], 
              SuperscriptBox["r", "2"]]}]]}], "]"}]}]}], ")"}], "/.", 
      "ONrul"}], ")"}], "-", 
    RowBox[{"(", 
     RowBox[{
      RowBox[{"(", 
       RowBox[{
        RowBox[{
         RowBox[{"EllipticTheta", "[", 
          RowBox[{"3", ",", 
           RowBox[{
            FractionBox["1", 
             RowBox[{"6", " ", "r"}]], " ", "\[Pi]", " ", 
            RowBox[{"(", 
             RowBox[{
              RowBox[{"3", " ", "r"}], "-", 
              RowBox[{"2", " ", 
               SqrtBox["3"], " ", 
               RowBox[{"(", 
                RowBox[{"y0", "-", 
                 RowBox[{"\[ImaginaryI]", " ", "k2", " ", 
                  SuperscriptBox["\[Sigma]s", "2"]}]}], ")"}], " ", 
               RowBox[{"Cos", "[", "\[Alpha]", "]"}]}], "+", 
              RowBox[{"2", " ", 
               SqrtBox["3"], " ", 
               RowBox[{"(", 
                RowBox[{"x0", "-", 
                 RowBox[{"\[ImaginaryI]", " ", "k1", " ", 
                  SuperscriptBox["\[Sigma]s", "2"]}]}], ")"}], " ", 
               RowBox[{"Sin", "[", "\[Alpha]", "]"}]}]}], ")"}]}], ",", 
           SuperscriptBox["\[ExponentialE]", 
            RowBox[{"-", 
             FractionBox[
              RowBox[{"2", " ", 
               SuperscriptBox["\[Pi]", "2"], " ", 
               SuperscriptBox["\[Sigma]s", "2"]}], 
              RowBox[{"3", " ", 
               SuperscriptBox["r", "2"]}]]}]]}], "]"}], " ", 
         RowBox[{"EllipticTheta", "[", 
          RowBox[{"3", ",", 
           RowBox[{
            FractionBox["1", 
             RowBox[{"2", " ", "r"}]], " ", "\[Pi]", " ", 
            RowBox[{"(", 
             RowBox[{"r", "-", 
              RowBox[{"2", " ", 
               RowBox[{"(", 
                RowBox[{"x0", "-", 
                 RowBox[{"\[ImaginaryI]", " ", "k1", " ", 
                  SuperscriptBox["\[Sigma]s", "2"]}]}], ")"}], " ", 
               RowBox[{"Cos", "[", "\[Alpha]", "]"}]}], "-", 
              RowBox[{"2", " ", 
               RowBox[{"(", 
                RowBox[{"y0", "-", 
                 RowBox[{"\[ImaginaryI]", " ", "k2", " ", 
                  SuperscriptBox["\[Sigma]s", "2"]}]}], ")"}], " ", 
               RowBox[{"Sin", "[", "\[Alpha]", "]"}]}]}], ")"}]}], ",", 
           SuperscriptBox["\[ExponentialE]", 
            RowBox[{"-", 
             FractionBox[
              RowBox[{"2", " ", 
               SuperscriptBox["\[Pi]", "2"], " ", 
               SuperscriptBox["\[Sigma]s", "2"]}], 
              SuperscriptBox["r", "2"]]}]]}], "]"}]}], "+", 
        RowBox[{
         RowBox[{"EllipticTheta", "[", 
          RowBox[{"3", ",", 
           RowBox[{
            RowBox[{"-", 
             FractionBox["1", 
              RowBox[{
               SqrtBox["3"], " ", "r"}]]}], " ", "\[Pi]", " ", 
            RowBox[{"(", 
             RowBox[{
              RowBox[{
               RowBox[{"(", 
                RowBox[{"y0", "-", 
                 RowBox[{"\[ImaginaryI]", " ", "k2", " ", 
                  SuperscriptBox["\[Sigma]s", "2"]}]}], ")"}], " ", 
               RowBox[{"Cos", "[", "\[Alpha]", "]"}]}], "-", 
              RowBox[{
               RowBox[{"(", 
                RowBox[{"x0", "-", 
                 RowBox[{"\[ImaginaryI]", " ", "k1", " ", 
                  SuperscriptBox["\[Sigma]s", "2"]}]}], ")"}], " ", 
               RowBox[{"Sin", "[", "\[Alpha]", "]"}]}]}], ")"}]}], ",", 
           SuperscriptBox["\[ExponentialE]", 
            RowBox[{"-", 
             FractionBox[
              RowBox[{"2", " ", 
               SuperscriptBox["\[Pi]", "2"], " ", 
               SuperscriptBox["\[Sigma]s", "2"]}], 
              RowBox[{"3", " ", 
               SuperscriptBox["r", "2"]}]]}]]}], "]"}], " ", 
         RowBox[{"EllipticTheta", "[", 
          RowBox[{"3", ",", 
           RowBox[{
            RowBox[{"-", 
             FractionBox["1", "r"]}], " ", "\[Pi]", " ", 
            RowBox[{"(", 
             RowBox[{
              RowBox[{
               RowBox[{"(", 
                RowBox[{"x0", "-", 
                 RowBox[{"\[ImaginaryI]", " ", "k1", " ", 
                  SuperscriptBox["\[Sigma]s", "2"]}]}], ")"}], " ", 
               RowBox[{"Cos", "[", "\[Alpha]", "]"}]}], "+", 
              RowBox[{
               RowBox[{"(", 
                RowBox[{"y0", "-", 
                 RowBox[{"\[ImaginaryI]", " ", "k2", " ", 
                  SuperscriptBox["\[Sigma]s", "2"]}]}], ")"}], " ", 
               RowBox[{"Sin", "[", "\[Alpha]", "]"}]}]}], ")"}]}], ",", 
           SuperscriptBox["\[ExponentialE]", 
            RowBox[{"-", 
             FractionBox[
              RowBox[{"2", " ", 
               SuperscriptBox["\[Pi]", "2"], " ", 
               SuperscriptBox["\[Sigma]s", "2"]}], 
              SuperscriptBox["r", "2"]]}]]}], "]"}]}]}], ")"}], "/.", 
      "OFFrul"}], ")"}]}]}], ";"}]], "Input",
 CellChangeTimes->{{3.558948088616808*^9, 3.558948102817007*^9}, {
  3.559363365220686*^9, 3.559363365770042*^9}}],

Cell[BoxData[
 RowBox[{
  RowBox[{"gabsq", "=", 
   RowBox[{
    RowBox[{"G", "[", 
     RowBox[{"k1", ",", "k2"}], "]"}], "*", 
    RowBox[{"G", "[", 
     RowBox[{
      RowBox[{"-", "k1"}], ",", 
      RowBox[{"-", "k2"}]}], "]"}]}]}], ";"}]], "Input",
 CellChangeTimes->{{3.5593672130810623`*^9, 3.559367236374371*^9}, {
  3.559375204557397*^9, 3.559375210123447*^9}}],

Cell[BoxData[{
 RowBox[{
  RowBox[{"d3", "=", 
   RowBox[{"D", "[", 
    RowBox[{"gabsq", ",", 
     RowBox[{"{", 
      RowBox[{"k1", ",", "2"}], "}"}]}], "]"}]}], 
  ";"}], "\[IndentingNewLine]", 
 RowBox[{
  RowBox[{"d4", "=", 
   RowBox[{"D", "[", 
    RowBox[{
     RowBox[{"D", "[", 
      RowBox[{"gabsq", ",", "k1"}], "]"}], ",", "k2"}], "]"}]}], 
  ";"}], "\[IndentingNewLine]", 
 RowBox[{
  RowBox[{"d5", "=", 
   RowBox[{"D", "[", 
    RowBox[{"gabsq", ",", 
     RowBox[{"{", 
      RowBox[{"k2", ",", "2"}], "}"}]}], "]"}]}], ";"}]}], "Input",
 CellChangeTimes->{{3.559363429177113*^9, 3.5593634678725157`*^9}, 
   3.559363509890408*^9, {3.559363861767355*^9, 3.559363909451445*^9}, {
   3.5593662109169283`*^9, 3.559366241472604*^9}, {3.559367240512209*^9, 
   3.559367249194818*^9}}],

Cell[BoxData[
 RowBox[{
  RowBox[{"Thetapref", "[", 
   RowBox[{"y11_", ",", "y21_"}], "]"}], ":=", 
  RowBox[{
   RowBox[{"Module", "[", 
    RowBox[{
     RowBox[{"{", 
      RowBox[{
      "a", ",", "b", ",", "c", ",", "rul", ",", "su", ",", "phiopt", ",", 
       "go"}], "}"}], ",", "\[IndentingNewLine]", 
     RowBox[{
      RowBox[{"rul", "=", 
       RowBox[{"{", 
        RowBox[{
         RowBox[{"x0", "->", "y11"}], ",", 
         RowBox[{"y0", "->", "y21"}], ",", 
         RowBox[{"k1", "->", "0"}], ",", 
         RowBox[{"k2", "->", "0"}]}], "}"}]}], ";", 
      StyleBox["\[IndentingNewLine]", "Text"], 
      RowBox[{"a", "=", 
       RowBox[{"d3", "/.", "rul"}]}], ";", 
      StyleBox["\[IndentingNewLine]", "Text"], 
      RowBox[{"b", "=", 
       RowBox[{"d4", "/.", "rul"}]}], ";", 
      StyleBox["\[IndentingNewLine]", "Text"], 
      RowBox[{"c", "=", 
       RowBox[{"d5", "/.", "rul"}]}], ";", 
      StyleBox["\[IndentingNewLine]", "Text"], 
      RowBox[{"phiopt", "=", 
       RowBox[{"ArcTan", "[", 
        FractionBox[
         RowBox[{
          RowBox[{"Sqrt", "[", 
           RowBox[{
            RowBox[{
             RowBox[{"(", 
              RowBox[{"a", "-", "c"}], ")"}], "^", "2"}], "+", 
            RowBox[{"4", " ", 
             RowBox[{"b", "^", "2"}]}]}], "]"}], "-", "a", "+", "c"}], 
         RowBox[{"2", " ", "b"}]], "]"}]}], ";", 
      StyleBox["\[IndentingNewLine]", "Text"], 
      RowBox[{
       StyleBox["Chop", "Text"], 
       StyleBox["[", "Text"], "phiopt", "]"}]}]}], "]"}], "//", 
   "Quiet"}]}]], "Input",
 CellChangeTimes->{{3.5589354167996902`*^9, 3.558935467657134*^9}, {
   3.55894813040515*^9, 3.558948137766973*^9}, {3.55936340998219*^9, 
   3.559363410122777*^9}, {3.559363484882622*^9, 3.559363546606804*^9}, 
   3.559363931044032*^9, 3.559374936515627*^9}],

Cell[BoxData[{
 RowBox[{
  RowBox[{"plrange", "=", "3000"}], ";"}], "\[IndentingNewLine]", 
 RowBox[{
  RowBox[{"pixel", "=", "128"}], ";"}]}], "Input",
 CellChangeTimes->{{3.559379810806637*^9, 3.5593798168659563`*^9}, {
  3.55938001059676*^9, 3.559380010947362*^9}, {3.5593905042533283`*^9, 
  3.5593905046063337`*^9}, {3.628074864784211*^9, 3.628074866163414*^9}}],

Cell[BoxData[
 RowBox[{
  RowBox[{"omapdat1", "=", 
   RowBox[{"Table", "[", 
    RowBox[{
     RowBox[{"Thetapref", "[", 
      RowBox[{"y1", ",", "y2"}], "]"}], ",", 
     RowBox[{"{", 
      RowBox[{"y2", ",", 
       RowBox[{"-", 
        FractionBox["plrange", "2"]}], ",", 
       FractionBox["plrange", "2"], ",", 
       FractionBox["plrange", "pixel"]}], "}"}], ",", 
     RowBox[{"{", 
      RowBox[{"y1", ",", 
       RowBox[{"-", 
        FractionBox["plrange", "2"]}], ",", 
       FractionBox["plrange", "2"], ",", 
       FractionBox["plrange", "pixel"]}], "}"}]}], "]"}]}], ";"}]], "Input",
 CellChangeTimes->{{3.559363953408854*^9, 3.5593639548005*^9}, {
  3.55937486616497*^9, 3.5593748672704363`*^9}, {3.559374967400819*^9, 
  3.559374970424336*^9}, {3.55937982109676*^9, 3.559379842419327*^9}}],

Cell[CellGroupData[{

Cell[BoxData[
 RowBox[{"Show", "[", 
  RowBox[{
   RowBox[{"ListDensityPlot", "[", 
    RowBox[{"omapdat1", ",", 
     RowBox[{"ColorFunction", "\[Rule]", 
      RowBox[{"(", 
       RowBox[{
        RowBox[{"Hue", "[", 
         RowBox[{
          RowBox[{"Floor", "[", 
           RowBox[{"24", "*", "#"}], "]"}], "/", "24"}], "]"}], "&"}], 
       ")"}]}], ",", 
     RowBox[{"Frame", "\[Rule]", "False"}]}], "]"}], ",", 
   RowBox[{"ListPlot", "[", 
    RowBox[{
     RowBox[{"{", 
      RowBox[{
       RowBox[{"pixel", 
        RowBox[{"(", 
         RowBox[{
          FractionBox[
           RowBox[{"Flatten", "[", 
            RowBox[{"L1", ",", "1"}], "]"}], "plrange"], "+", ".5"}], ")"}]}],
        ",", 
       RowBox[{"pixel", 
        RowBox[{"(", 
         RowBox[{
          FractionBox[
           RowBox[{"Flatten", "[", 
            RowBox[{"L2", ",", "1"}], "]"}], "plrange"], "+", ".5"}], 
         ")"}]}]}], "}"}], ",", 
     RowBox[{"PlotRange", "\[Rule]", 
      RowBox[{"{", 
       RowBox[{
        RowBox[{"{", 
         RowBox[{"0", ",", "1"}], "}"}], ",", 
        RowBox[{"{", 
         RowBox[{"0", ",", "1"}], "}"}]}], "}"}]}], ",", 
     RowBox[{"AspectRatio", "->", "1"}], ",", 
     RowBox[{"PlotStyle", "->", 
      RowBox[{"PointSize", "\[Rule]", "Large"}]}], ",", 
     RowBox[{"Frame", "\[Rule]", "False"}]}], "]"}]}], "]"}]], "Input",
 CellChangeTimes->{{3.559376052309062*^9, 3.559376092219459*^9}, {
   3.559379674841879*^9, 3.559379785587463*^9}, {3.559379848457543*^9, 
   3.5593798807249727`*^9}, 3.559379988083605*^9}],

Cell[BoxData[
 GraphicsBox[{GraphicsComplexBox[CompressedData["
1:eJx0/clunI3WLOjJHmmogQYaaJAmCIIgCIJ9I5Finr4/5/9P2a5yV1Uw4HHd
wrq0dUl1CYZhRgB8sLUniYcLMdufGIx8mfw//b//t//+//k/fvny5f/wL758
+f+9/v//97+/f379cvzsr/gb/o5/4J/4gE/wKT7D5/gCX+IrfI1v8C2+w/f4
AT/iJ/yMX/Av/Bu/4jf8B7/j42cP/vIvuOMv/5I7/vKvuOMv/5o7/vJvuOMv
/5Y7/vLvuOMv/547/vIfuOMv/5E7/vKfuOMv/5k7/vJfuOMv/5U7/vLfuOMv
//TZRzx48Zd/Jo8HL/7y38njwYu//A/k8eDFX/7P5PHgxV/+L+Tx4MVf/q/k
8eDFX/5H8njw4i//E3k8ePGX/xt5PHjxl/87eTx48Zf/B3k8ePGX/yd5PHjx
l/8XeTx48Zf/mTwevPjL/0IeD1785X/97APua3qAr1/xN/wd/8A/8QGf4FN8
hs/xBb7EV/ga3+BbfIfv8QN+xE/4Gb/gX/g3fsVv+A9+x8fPHtw+kDtuH8gd
tw/kjtsHcsftA7nj9oHccftA7rh9IHfcPpA7bh/IHbcP5I7bB3LH7QO54/aB
3HH7QO64feDDRzx4cftA8njw4vaB5PHgxe0DyePBi9sHkseDF7cPJI8HL24f
SB4PXtw+kDwevLh9IHk8eHH7QPJ48OL2geTx4MXtA8njwYvbB5LHgxe3DySP
By9uH0geD17cPpA8Hry4feDDB9w+4Pf9r395/Ya/4x/4Jz7gE3yKz/A5vsCX
+Apf4xt8i+/wPX7Aj/gJP+MX/Av/xq/4Df/B7/j42YPbB3LH7QO54/aB3HH7
QO64fSB33D6QO24fyB23D+SO2wdyx+0DueP2gdxx+0DuuH0gd9w+kDtuH8gd
tw98+IgHL24fSB4PXtw+kDwevLh9IHk8eHH7QPJ48OL2geTx4MXtA8njwYvb
B5LHgxe3DySPBy9uH0geD17cPpA8Hry4fSB5PHhx+0DyePDi9oHk8eDF7QPJ
48GL2weSx4MXtw98+IDbB/y53+/73/7y+h3/wD/xAZ/gU3yGz/EFvsRX+Brf
4Ft8h+/xA37ET/gZv+Bf+Dd+xW/4D37Hx88e3D6QO24fyB23D+SO2wdyx+0D
ueP2gdxx+0DuuH0gd9w+kDtuH8gdtw/kjtsHcsftA7nj9oHccftA7rh94MNH
PHhx+0DyePDi9oHk8eDF7QPJ48GL2weSx4MXtw8kjwcvbh9IHg9e3D6QPB68
uH0geTx4cftA8njw4vaB5PHgxe0DyePBi9sHkseDF7cPJI8HL24fSB4PXtw+
kDwevLh94MMH3D7g7u/P/X7f//6X1x/4Jz7gE3yKz/A5vsCX+Apf4xt8i+/w
PX7Aj/gJP+MX/Av/xq/4Df/B7/j42YPbB3LH7QO54/aB3HH7QO64fSB33D6Q
O24fyB23D+SO2wdyx+0DueP2gdxx+0DuuH0gd9w+kDtuH8gdtw98+IgHL24f
SB4PXtw+kDwevLh9IHk8eHH7QPJ48OL2geTx4MXtA8njwYvbB5LHgxe3DySP
By9uH0geD17cPpA8Hry4fSB5PHhx+0DyePDi9oHk8eDF7QPJ48GL2weSx4MX
tw98+IDbB3zf393fn/v9vv/jL68/8QGf4FN8hs/xBb7EV/ga3+BbfIfv8QN+
xE/4Gb/gX/g3fsVv+A9+x8fPHtw+kDtuH8gdtw/kjtsHcsftA7nj9oHccftA
7rh9IHfcPpA7bh/IHbcP5I7bB3LH7QO54/aB3HH7QO64feDDRzx4cftA8njw
4vaB5PHgxe0DyePBi9sHkseDF7cPJI8HL24fSB4PXtw+kDwevLh9IHk8eHH7
QPJ48OL2geTx4MXtA8njwYvbB5LHgxe3DySPBy9uH0geD17cPpA8Hry4feDD
B9w+4HN/vu/v7u/P/X7f//mX1wM+waf4DJ/jC3yJr/A1vsG3+A7f4wf8iJ/w
M37Bv/Bv/Irf8B/8jo+fPbh9IHfcPpA7bh/IHbcP5I7bB3LH7QO54/aB3HH7
QO64fSB33D6QO24fyB23D+SO2wdyx+0DueP2gdxx+8CHj3jw4vaB5PHgxe0D
yePBi9sHkseDF7cPJI8HL24fSB4PXtw+kDwevLh9IHk8eHH7QPJ48OL2geTx
4MXtA8njwYvbB5LHgxe3DySPBy9uH0geD17cPpA8Hry4fSB5PHhx+8CHD7h9
IN+n0wd87s/3/d39/bnf7/uHv7ye4FN8hs/xBb7EV/ga3+BbfIfv8QN+xE/4
Gb/gX/g3fsVv+A9+x8fPHtw+kDtuH8gdtw/kjtsHcsftA7nj9oHccftA7rh9
IHfcPpA7bh/IHbcP5I7bB3LH7QO54/aB3HH7QO64feDDRzx4cftA8njw4vaB
5PHgxe0DyePBi9sHkseDF7cPJI8HL24fSB4PXtw+kDwevLh9IHk8eHH7QPJ4
8OL2geTx4MXtA8njwYvbB5LHgxe3DySPBy9uH0geD17cPpA8Hry4feDDB9w+
cPLhL8fP/oq/4e/4B/6JD9jXU3yGz/EFvsRX+Brf4Ft8h+/xA37ET/gZv+Bf
+Dd+xW/4D37Hx88e3D6QO24fyB23D+SO2wdyx+0DueP2gdxx+0DuuH0gd9w+
kDtuH8gdtw/kjtsHcsftA7nj9oHccftA7rh94MNHPHhx+0DyePDi9oHk8eDF
7QPJ48GL2weSx4MXtw8kjwcvbh9IHg9e3D6QPB68uH0geTx4cftA8njw4vaB
5PHgxe0DyePBi9sHkseDF7cPJI8HL24fSB4PXtw+kDwevLh94MMH3D7g7/37
e38+9+9zf77v7+7vz/1+3z/9y+sZPscX+BJf4Wt8g2/xHb7HD/gRP+Fn/IJ/
4d/4Fb/hP/gdHz97cPtA7rh9IHfcPpA7bh/IHbcP5I7bB3LH7QO54/aB3HH7
QO64fSB33D6QO24fyB23D+SO2wdyx+0DueP2gQ8f8eDF7QPJ48GL2weSx4MX
tw8kjwcvbh9IHg9e3D6QPB68uH0geTx4cftA8njw4vaB5PHgxe0DyePBi9sH
kseDF7cPJI8HL24fSB4PXtw+kDwevLh9IHk8eHH7QPJ48OL2gQ8fcPuAn/vj
7/37e38+9+9zf77v7+7vz/1+3z/7y+s5vsCX+Apf4xt8i+/wPX7Aj/gJP+MX
/Av/xq/4Df/B7/j42YPbB3LH7QO54/aB3HH7QO64fSB33D6QO24fyB23D+SO
2wdyx+0DueP2gdxx+0DuuH0gd9w+kDtuH8gdtw98+IgHL24fSB4PXtw+kDwe
vLh9IHk8eHH7QPJ48OL2geTx4MXtA8njwYvbB5LHgxe3DySPBy9uH0geD17c
PpA8Hry4fSB5PHhx+0DyePDi9oHk8eDF7QPJ48GL2weSx4MXtw98+IDbB/J9
Nn0g/oq/4e/4B/6JD/gEuwPYA3y9wJf4Cl/jG3yL7/A9fsCP+Ak/4xf8C//G
r/gN/8Hv+PjZg9sHcsftA7nj9oHccftA7rh9IHfcPpA7bh/IHbcP5I7bB3LH
7QO54/aB3HH7QO64fSB33D6QO24fyB23D3z4iAcvbh9IHg9e3D6QPB68uH0g
eTx4cftA8njw4vaB5PHgxe0DyePBi9sHkseDF7cPJI8HL24fSB4PXtw+kDwe
vLh9IHk8eHH7QPJ48OL2geTx4MXtA8njwYvbB5LHgxe3D3z4gNsH/NxfP/fP
z/3x9/79vT+f+/e5P9/3d/f3536/71/85fUSX+FrfINv8R2+xw/4ET/hZ/yC
f+Hf+BW/4T/4HR8/e3D7QO64fSB33D6QO24fyB23D+SO2wdyx+0DueP2gdxx
+0DuuH0gd9w+kDtuH8gdtw/kjtsHcsftA7nj9oEPH/Hgxe0DyePBi9sHkseD
F7cPJI8HL24fSB4PXtw+kDwevLh9IHk8eHH7QPJ48OL2geTx4MXtA8njwYvb
B5LHgxe3DySPBy9uH0geD17cPpA8Hry4fSB5PHhx+0DyePDi9oEPH3D7gJ/7
7+f++rl/fu6Pv/fv7/353L/P/fm+v7u/P/f7ff/yL69X+Brf4Ft8h+/xA37E
T/gZv+Bf+Dd+xW/4D37Hx88e3D6QO24fyB23D+SO2wdyx+0DueP2gdxx+0Du
uH0gd9w+kDtuH8gdtw/kjtsHcsftA7nj9oHccftA7rh94MNHPHhx+0DyePDi
9oHk8eDF7QPJ48GL2weSx4MXtw8kjwcvbh9IHg9e3D6QPB68uH0geTx4cftA
8njw4vaB5PHgxe0DyePBi9sHkseDF7cPJI8HL24fSB4PXtw+kDwevLh94MMH
3D7g3/3xc//93F8/98/P/fH3/v29P5/797k/3/d39/fnfr/vX/3l9Rrf4Ft8
h+/xA37ET/gZv+Bf+Dd+xW/4D37Hx88e3D6QO24fyB23D+SO2wdyx+0DueP2
gdxx+0DuuH0gd9w+kDtuH8gdtw/kjtsHcsftA7nj9oHccftA7rh94MNHPHhx
+0DyePDi9oHk8eDF7QPJ48GL2weSx4MXtw8kjwcvbh9IHg9e3D6QPB68uH0g
eTx4cftA8njw4vaB5PHgxe0DyePBi9sHkseDF7cPJI8HL24fSB4PXtw+kDwe
vLh94MMH3D6Q75PpA/FX/A1/xz/wT3zAJ/gUn+Fz7PsA7gD2AF9v8C2+w/f4
AT/iJ/yMX/Av/Bu/4jf8B7/j42cPbh/IHbcP5I7bB3LH7QO54/aB3HH7QO64
fSB33D6QO24fyB23D+SO2wdyx+0DueP2gdxx+0DuuH0gd9w+8OEjHry4fSB5
PHhx+0DyePDi9oHk8eDF7QPJ48GL2weSx4MXtw8kjwcvbh9IHg9e3D6QPB68
uH0geTx4cftA8njw4vaB5PHgxe0DyePBi9sHkseDF7cPJI8HL24fSB4PXtw+
8OEDbh/w7/76d//8uz9+7r+f++vn/vm5P/7ev7/353P/Pvfn+/7u/v7c7/f9
m7+83uI7fI8f8CN+ws/4Bf/Cv/ErfsN/8Ds+fvbg9oHccftA7rh9IHfcPpA7
bh/IHbcP5I7bB3LH7QO54/aB3HH7QO64fSB33D6QO24fyB23D+SO2wdyx+0D
Hz7iwYvbB5LHgxe3DySPBy9uH0geD17cPpA8Hry4fSB5PHhx+0DyePDi9oHk
8eDF7QPJ48GL2weSx4MXtw8kjwcvbh9IHg9e3D6QPB68uH0geTx4cftA8njw
4vaB5PHgxe0DHz7g9oF8H0wf8O/++nf//Ls/fu6/n/vr5/75uT/+3r+/9+dz
/z735/v+7v7+3O/3/du/vN7he/yAH/ETfsYv+Bf+jV/xG/6D3/Hxswe3D+SO
2wdyx+0DueP2gdxx+0DuuH0gd9w+kDtuH8gdtw/kjtsHcsftA7nj9oHccftA
7rh9IHfcPpA7bh/48BEPXtw+kDwevLh9IHk8eHH7QPJ48OL2geTx4MXtA8nj
wYvbB5LHgxe3DySPBy9uH0geD17cPpA8Hry4fSB5PHhx+0DyePDi9oHk8eDF
7QPJ48GL2weSx4MXtw8kjwcvbh/48AG3D+T7XvpA/BV/w9/xD/wTH/AJPsVn
+BxfYJ8D9DmAa+wOYA/w9R4/4Ef8hJ/xC/6Ff+NX/Ib/4Hd8/OzB7QO54/aB
3HH7QO64fSB33D6QO24fyB23D+SO2wdyx+0DueP2gdxx+0DuuH0gd9w+kDtu
H8gdtw/kjtsHPnzEgxe3DySPBy9uH0geD17cPpA8Hry4fSB5PHhx+0DyePDi
9oHk8eDF7QPJ48GL2weSx4MXtw8kjwcvbh9IHg9e3D6QPB68uH0geTx4cftA
8njw4vaB5PHgxe0DyePBi9sHPnzA7QP5Ppc+EH/F3/B3/AP/xAd8gk/xGT7H
F9jfA/A5wGvs+wDuAPYAXx/wI37Cz/gF/8K/8St+w3/wOz5+9uD2gdxx+0Du
uH0gd9w+kDtuH8gdtw/kjtsHcsftA7nj9oHccftA7rh9IHfcPpA7bh/IHbcP
5I7bB3LH7QMfPuLBi9sHkseDF7cPJI8HL24fSB4PXtw+kDwevLh9IHk8eHH7
QPJ48OL2geTx4MXtA8njwYvbB5LHgxe3DySPBy9uH0geD17cPpA8Hry4fSB5
PHhx+0DyePDi9oHk8eDF7QMfPuD2gXxfSx+Iv+Jv+Dv+gX/iAz7Bp/gMn+ML
fIn9PYBrfIN9H8AdwB7g6yN+ws/4Bf/Cv/ErfsN/8Ds+fvbg9oHccftA7rh9
IHfcPpA7bh/IHbcP5I7bB3LH7QO54/aB3HH7QO64fSB33D6QO24fyB23D+SO
2wdyx+0DHz7iwYvbB5LHgxe3DySPBy9uH0geD17cPpA8Hry4fSB5PHhx+0Dy
ePDi9oHk8eDF7QPJ48GL2weSx4MXtw8kjwcvbh9IHg9e3D6QPB68uH0geTx4
cftA8njw4vaB5PHgxe0DHz7g9oF8H0sfiL/ib/g7/oF/4gM+waf4DJ/jC3yJ
r/A1vsE+B+D7AO4A9gBfn/AzfsG/8G/8it/wH/yOj589uH0gd9w+kDtuH8gd
tw/kjtsHcsftA7nj9oHccftA7rh9IHfcPpA7bh/IHbcP5I7bB3LH7QO54/aB
3HH7wIePePDi9oHk8eDF7QPJ48GL2weSx4MXtw8kjwcvbh9IHg9e3D6QPB68
uH0geTx4cftA8njw4vaB5PHgxe0DyePBi9sHkseDF7cPJI8HL24fSB4PXtw+
kDwevLh9IHk8eHH7wIcPuH0g37fSB+Kv+Bv+jn/gn/iAT/ApPsPn+AJf4it8
jW/wLfY5AN8HcAewB/j6jF/wL/wbv+I3/Ae/4+NnD24fyB23D+SO2wdyx+0D
ueP2gdxx+0DuuH0gd9w+kDtuH8gdtw/kjtsHcsftA7nj9oHccftA7rh9IHfc
PvDhIx68uH0geTx4cftA8njw4vaB5PHgxe0DyePBi9sHkseDF7cPJI8HL24f
SB4PXtw+kDwevLh9IHk8eHH7QPJ48OL2geTx4MXtA8njwYvbB5LHgxe3DySP
By9uH0geD17cPvDhA24fyPep9IH4K/6Gv+Mf+Cc+4BN8is/wOb7Al/gKX+Mb
fIvv8D32fQB3AHuAry/4F/6NX/Eb/oPf8fGzB7cP5I7bB3LH7QO54/aB3HH7
QO64fSB33D6QO24fyB23D+SO2wdyx+0DueP2gdxx+0DuuH0gd9w+kDtuH/jw
EQ9e3D6QPB68uH0geTx4cftA8njw4vaB5PHgxe0DyePBi9sHkseDF7cPJI8H
L24fSB4PXtw+kDwevLh9IHk8eHH7QPJ48OL2geTx4MXtA8njwYvbB5LHgxe3
DySPBy9uH/jwAbcP5PtS+kD8FX/D3/EP/BMf8Ak+xWf4HF/gS3yFr/ENvsV3
+B77HIDvA7gD2AN8/YV/41f8hv/gd3z87MHtA7nj9oHccftA7rh9IHfcPpA7
bh/IHbcP5I7bB3LH7QO54/aB3HH7QO64fSB33D6QO24fyB23D+SO2wc+fMSD
F7cPJI8HL24fSB4PXtw+kDwevLh9IHk8eHH7QPJ48OL2geTx4MXtA8njwYvb
B5LHgxe3DySPBy9uH0geD17cPpA8Hry4fSB5PHhx+0DyePDi9oHk8eDF7QPJ
48GL2wc+fMDtA/k+lD4Qf8Xf8Hf8A//EB3yCT/EZPscX+BJf4Wt8g2/xHb7H
D9jnAHwfwB3AHuDrb/yK3/Af/I6Pnz24fSB33D6QO24fyB23D+SO2wdyx+0D
ueP2gdxx+0DuuH0gd9w+kDtuH8gdtw/kjtsHcsftA7nj9oHccfvAh4948OL2
geTx4MXtA8njwYvbB5LHgxe3DySPBy9uH0geD17cPpA8Hry4fSB5PHhx+0Dy
ePDi9oHk8eDF7QPJ48GL2weSx4MXtw8kjwcvbh9IHg9e3D6QPB68uH0geTx4
cfvAhw+4fSDfd9IH4q/4G/6Of+Cf+IBP8Ck+w+f4Al/iK3yNb/AtvsP3+AH7
HKDPAfg+gDuAPcDXV/yG/+B3fPzswe0DueP2gdxx+0DuuH0gd9w+kDtuH8gd
tw/kjtsHcsftA7nj9oHccftA7rh9IHfcPpA7bh/IHbcP5I7bBz58xIMXtw8k
jwcvbh9IHg9e3D6QPB68uH0geTx4cftA8njw4vaB5PHgxe0DyePBi9sHkseD
F7cPJI8HL24fSB4PXtw+kDwevLh9IHk8eHH7QPJ48OL2geTx4MXtA8njwYvb
Bz58wO0D+T6TPhB/xd/wd/wD/8QHfIJP8Rk+xxf4El/ha3yDb/EdvscP+BH7
HKDPAfg+gDuAPcDXN/wHv+PjZw9uH8gdtw/kjtsHcsftA7nj9oHccftA7rh9
IHfcPpA7bh/IHbcP5I7bB3LH7QO54/aB3HH7QO64fSB33D7w4SMevLh9IHk8
eHH7QPJ48OL2geTx4MXtA8njwYvbB5LHgxe3DySPBy9uH0geD17cPpA8Hry4
fSB5PHhx+0DyePDi9oHk8eDF7QPJ48GL2weSx4MXtw8kjwcvbh9IHg9e3D7w
4QNuH8j3lfSB+Cv+hr/jH/gnPuATfIrP8Dm+wJf4Cl/jG3yL7/A9fsCP+Ak/
Y58D8H0AdwB7gK9/8Ds+fvbg9oHccftA7rh9IHfcPpA7bh/IHbcP5I7bB3LH
7QO54/aB3HH7QO64fSB33D6QO24fyB23D+SO2wdyx+0DHz7iwYvbB5LHgxe3
DySPBy9uH0geD17cPpA8Hry4fSB5PHhx+0DyePDi9oHk8eDF7QPJ48GL2weS
x4MXtw8kjwcvbh9IHg9e3D6QPB68uH0geTx4cftA8njw4vaB5PHgxe0DHz7g
9oF8H0kfiL/ib/g7/oF/4gM+waf4DJ/jC3yJr/A1vsG3+A7f4wf8iJ/wM/Y5
QJ8D8H0AdwB7gK/v+PjZg9sHcsftA7nj9oHccftA7rh9IHfcPpA7bh/IHbcP
5I7bB3LH7QO54/aB3HH7QO64fSB33D6QO24fyB23D3z4iAcvbh9IHg9e3D6Q
PB68uH0geTx4cftA8njw4vaB5PHgxe0DyePBi9sHkseDF7cPJI8HL24fSB4P
Xtw+kDwevLh9IHk8eHH7QPJ48OL2geTx4MXtA8njwYvbB5LHgxe3D3z4gNsH
8n0jfSD+ir/h7/gH/okP+ASf4jN8ji/wJb7C1/gG3+I7fI8f8CN+ws/4Bfsc
oM8B+D6AO4A9wNfjZw9uH8gdtw/kjtsHcsftA7nj9oHccftA7rh9IHfcPpA7
bh/IHbcP5I7bB3LH7QO54/aB3HH7QO64fSB33D7w4SMevLh9IHk8eHH7QPJ4
8OL2geTx4MXtA8njwYvbB5LHgxe3DySPBy9uH0geD17cPpA8Hry4fSB5PHhx
+0DyePDi9oHk8eDF7QPJ48GL2weSx4MXtw8kjwcvbh9IHg9e3D7w4QNuH8j3
hfSB+Cv+hr/jH/gnPuATfIrP8Dm+wJf4Cl/jG3yL7/A9fsCP+Ak/4xfs7wH4
HKDPAfg+gDuAPYDX8ev/gjtuH8gdtw/kjtsHcsftA7nj9oHccftA7rh9IHfc
PpA7bh/IHbcP5I7bB3LH7QO54/aB3HH7QO64feDDRzx4cftA8njw4vaB5PHg
xe0DyePBi9sHkseDF7cPJI8HL24fSB4PXtw+kDwevLh9IHk8eHH7QPJ48OL2
geTx4MXtA8njwYvbB5LHgxe3DySPBy9uH0geD17cPpA8Hry4feDDB5w+0O8L
X46f/RV/w9/xD/wTH/AJPsVn+Bxf4Et8ha/xDb7Fd/geP+BH/ISf8Qv+hf09
AJ8D9DkA3wdwBzh+tq/pA/06/vIvueP0gd5x+kDvOH2gd5w+0DtOH+gdpw/0
jtMHesfpA73j9IHecfpA7zh9oHecPtA7Th/oHacPxEc8eHH6QPN48OL0gebx
4MXpA83jwYvTB5rHgxenDzSPBy9OH2geD16cPtA8Hrw4faB5PHhx+kDzePDi
9IHm8eDF6QPN48GL0weax4MXpw80jwcvTh9oHg9enD7QPB68OH0gPuDuA/k5
8Mvxs7/ib/g7/oF/4gM+waf4DJ/jC3yJr/A1vsG3+A7f4wf8iJ/wM37Bv/Bv
/Ip9DtDnAHwf4C/f93vndfz6v+SOuw/kjrsP5I67D+SOuw/kjrsP5I67D+SO
uw/kjrsP5I67D+SOuw/kjrsP5I67D+SOuw/kjrsPfPiIBy/uPpA8Hry4+0Dy
ePDi7gPJ48GLuw8kjwcv7j6QPB68uPtA8njw4u4DyePBi7sPJI8HL+4+kDwe
vLj7QPJ48OLuA8njwYu7DySPBy/uPpA8Hry4+0DyePDi7gPJ48GLuw98+IC7
D8QffaD+ir/h7/gH/okP+ASf4jN8ji/wJb7C1/gG3+I7fI8f8CN+ws/4Bf/C
v/ErfsM+B+hzAH/5ud/v+/OX1+4D+TruPpA77j6QO+4+kDvuPpA77j6QO+4+
kDvuPpA77j6QO+4+kDvuPpA77j6QO+4+kDvuPpA77j6Qf0/w4MXdB5LHgxd3
H0geD17cfSB5PHhx94Hk8eDF3QeSx4MXdx9IHg9e3H0geTx4cfeB5PHgxd0H
kseDF3cfSB4PXtx9IHk8eHH3geTx4MXdB5LHgxd3H0geD17cfSB5PHhx94EP
H3D3gX/54ewD8Vf8DX/HP/BPfMAn+BSf4XN8gS/xFb7GN/gW3+F7/IAf8RN+
xi/4F/6NX/Eb9vcAfA7w+Nm+D5A+4Pf93nkdv/6vuOPuA7nj7gO54+4DuePu
A7nj7gO54+4DuePuA7nj7gO54+4DuePuA7nj7gO54+4DuePuAx8+4sGLuw8k
jwcv7j6QPB68uPtA8njw4u4DyePBi7sPJI8HL+4+kDwevLj7QPJ48OLuA8nj
wYu7DySPBy/uPpA8Hry4+0DyePDi7gPJ48GLuw8kjwcv7j6QPB68uPtA8njw
4u4DHz7g7gPxl+Nnf8Xf8Hf8A//EB3yCT/EZPscX+BJf4Wt8g2/xHb7HD/gR
P+Fn/IJ/4d/4Fb9hfw/Q3wM4frbPAXQfyB33/3d/ee0+kK/j7gO54+4DuePu
A7nj7gO54+4DuePuA7nj7gO54+4DuePuA7nj7gO54+4DuePuA7nj7gMfPuLB
i7sPJI8HL+4+kDwevLj7QPJ48OLuA8njwYu7DySPBy/uPpA8Hry4+0DyePDi
7gPJ48GLuw8kjwcv7j6QPB68uPtA8njw4u4DyePBi7sPJI8HL+4+kDwevLj7
QPJ48OLuAx8+4O4D+Tnuy/Gzv+Jv+Dv+gX/iAz7Bp/gMn+MLfImv8DW+wbf4
Dt/jB/yIn/AzfsG/8G/8it/wH+zvAR4/2+cAuw+48/tzvt/n/9U/fh2//q+5
4+4DuePuA7nj7gO54+4DuePuA7nj7gO54+4DuePuA7nj7gO54+4DuePuA7nj
7gMfPuLBi7sPJI8HL+4+kDwevLj7QPJ48OLuA8njwYu7DySPBy/uPpA8Hry4
+0DyePDi7gPJ48GLuw8kjwcv7j6QPB68uPtA8njw4u4DyePBi7sPJI8HL+4+
kDwevLj7QPJ48OLuAx8+4O4D8UcfqL/ib/g7/oF/4gM+waf4DJ/jC3yJr/A1
vsG3+A7f4wf8iJ/wM37Bv/Bv/Irf8B/8jo+f7e8BdB/IHXcfyB33/5d/ee0+
kK/j7gO54+4DuePuA7nj7gO54+4DuePuA7nj7gO54+4DuePuA7nj7gO54+4D
uePuA/n3BA9e3H0geTx4cfeB5PHgxd0HkseDF3cfSB4PXtx9IHk8eHH3geTx
4MXdB5LHgxd3H0geD17cfSB5PHhx94Hk8eDF3QeSx4MXdx9IHg9e3H0geTx4
cfeB5PHgxd0HkseDF3cf+PABdx/Iz2nZB+Kv+Bv+jn/gn/iAT/ApPsPn+AJf
4it8jW/wLb7D9/gBP+In/Ixf8C/8G7/iN/wHv+PjZ/t7gN0HfM7P9/nd+f05
3+/z//ofv45f/zfccfeB3HH3gdxx94HccfeB3HH3gdxx94HccfeB3HH3gdxx
94HccfeB3HH3gQ8f8eDF3QeSx4MXdx9IHg9e3H0geTx4cfeB5PHgxd0HkseD
F3cfSB4PXtx9IHk8eHH3geTx4MXdB5LHgxd3H0geD17cfSB5PHhx94Hk8eDF
3QeSx4MXdx9IHg9e3H0geTx4cfeBDx9w94E4+0D8FX/D3/EP/BMf8Ak+xWf4
HF/gS3yFr/ENvsV3+B4/4Ef8hJ/xC/6Ff+NX/Ib/4Hd8/Gw/B6D7QO64+0Du
uPtA7rj/v/3La/eBfB13H8gddx/IHXcfyB13H8gddx/IHXcfyB13H8gddx/I
HXcfyB13H8gddx/Ivyd48OLuA8njwYu7DySPBy/uPpA8Hry4+0DyePDi7gPJ
48GLuw8kjwcv7j6QPB68uPtA8njw4u4DyePBi7sPJI8HL+4+kDwevLj7QPJ4
8OLuA8njwYu7DySPBy/uPpA8Hry4+8CHD7j7QH4Oyz4Qf8Xf8Hf8A//EB3yC
T/EZPscX+BJf4Wt8g2/xHb7HD/gRP+Fn/IJ/4d/4Fb/hP/gdHz/bzwHqPuDv
+fmcv8/5+T6/O78/5/t9/t/849fx6/+WO+4+kDvuPpA77j6QO+4+kDvuPpA7
7j6QO+4+kDvuPpA77j6QO+4+8OEjHry4+0DyePDi7gPJ48GLuw8kjwcv7j6Q
PB68uPtA8njw4u4DyePBi7sPJI8HL+4+kDwevLj7QPJ48OLuA8njwYu7DySP
By/uPpA8Hry4+0DyePDi7gPJ48GLuw8kjwcv7j7w4QPuPhBnH4i/4m/4O/6B
f+IDPsGn+Ayf4wt8ia/wNb7Bt/gO3+MH/Iif8DN+wb/wb/yK3/Af/I6Pn+3n
AHYfyB13H8gddx/IHXcfyB33/9d/ee0+kK/j7gO54+4DuePuA7nj7gO54+4D
uePuA7nj7gO54+4DuePuA7nj7gP59wQPXtx9IHk8eHH3geTx4MXdB5LHgxd3
H0geD17cfSB5PHhx94Hk8eDF3QeSx4MXdx9IHg9e3H0geTx4cfeB5PHgxd0H
kseDF3cfSB4PXtx9IHk8eHH3geTx4MXdB5LHgxd3H/jwAXcfyM9Z2Qfir/gb
/o5/4J/4gE/wKT7D5/gCX+IrfI1v8C2+w/f4AT/iJ/yMX/Av/Bu/4jf8B7/j
42f7OcDdB/ycH3/P39/z8zl/n/PzfX53fn/O9/v8v/3Hr+PX/x133H0gd9x9
IHfcfSB33H0gd9x9IHfcfSB33H0gd9x9IHfcfeDDRzx4cfeB5PHgxd0HkseD
F3cfSB4PXtx9IHk8eHH3geTx4MXdB5LHgxd3H0geD17cfSB5PHhx94Hk8eDF
3QeSx4MXdx9IHg9e3H0geTx4cfeB5PHgxd0HkseDF3cfSB4PXtx94MMH3H0g
zj4Qf8Xf8Hf8A//EB3yCT/EZPscX+BJf4Wt8g2/xHb7HD/gRP+Fn/IJ/4d/4
Fb/hP/gdHz/bvwPQfSB33H0gd9x9IHfcfSB33H0gd9z/3//ltftAvo67D+SO
uw/kjrsP5I67D+SOuw/kjrsP5I67D+SOuw/kjrsP5N8TPHhx94Hk8eDF3QeS
x4MXdx9IHg9e3H0geTx4cfeB5PHgxd0HkseDF3cfSB4PXtx9IHk8eHH3geTx
4MXdB5LHgxd3H0geD17cfSB5PHhx94Hk8eDF3QeSx4MXdx9IHg9e3H3gwwfc
fSA/R2UfiL/ib/g7/oF/4gM+waf4DJ/jC3yJr/A1vsG3+A7f4wf8iJ/wM37B
v/Bv/Irf8B/8jo+f7d8B6j7g5/z6OX9+zo+/5+/v+fmcv8/5+T6/O78/5/t9
/t/949fx6/+eO+4+kDvuPpA77j6QO+4+kDvuPpA77j6QO+4+kDvuPvDhIx68
uPtA8njw4u4DyePBi7sPJI8HL+4+kDwevLj7QPJ48OLuA8njwYu7DySPBy/u
PpA8Hry4+0DyePDi7gPJ48GLuw8kjwcv7j6QPB68uPtA8njw4u4DyePBi7sP
JI8HL+4+8OED7j4QZx+Iv+Jv+Dv+gX/iAz7Bp/gMn+MLfImv8DW+wbf4Dt/j
B/yIn/AzfsG/8G/8it/wH/yOj5/t3wHsPpA77j6QO+4+kDvuPpA77j6QO+4+
kDvufxd/ee0+kK/j7gO54+4DuePuA7nj7gO54+4DuePuA7nj7gO54+4D+fcE
D17cfSB5PHhx94Hk8eDF3QeSx4MXdx9IHg9e3H0geTx4cfeB5PHgxd0HkseD
F3cfSB4PXtx9IHk8eHH3geTx4MXdB5LHgxd3H0geD17cfSB5PHhx94Hk8eDF
3QeSx4MXdx/48AF3H8jPSdkH4q/4G/6Of+Cf+IBP8Ck+w+f4Al/iK3yNb/At
vsP3+AE/4if8jF/wL/wbv+I3/Ae/4+Nn+3eAuw/4d378nH8/59fP+fNzfvw9
f3/Pz+f8fc7P9/nd+f053+/z//4fv45f/w/ccfeB3HH3gdxx94HccfeB3HH3
gdxx94HccfeBDx/x4MXdB5LHgxd3H0geD17cfSB5PHhx94Hk8eDF3QeSx4MX
dx9IHg9e3H0geTx4cfeB5PHgxd0HkseDF3cfSB4PXtx9IHk8eHH3geTx4MXd
B5LHgxd3H0geD17cfSB5PHhx94EPH3D3gTj7QPwVf8Pf8Q/8Ex/wCT7FZ/gc
X+BLfIWv8Q2+xXf4Hj/gR/yEn/EL/oV/41f8hv/gd3z87MHdB3LH3Qdyx90H
csfdB3LH3Qdyx90HcsfdB3LH/e/mL6/dB/J13H0gd9x9IHfcfSB33H0gd9x9
IHfcfSB33H0g/57gwYu7DySPBy/uPpA8Hry4+0DyePDi7gPJ48GLuw8kjwcv
7j6QPB68uPtA8njw4u4DyePBi7sPJI8HL+4+kDwevLj7QPJ48OLuA8njwYu7
DySPBy/uPpA8Hry4+0DyePDi7gMfPuDuA/k5KPtA/BV/w9/xD/wTH/AJPsVn
+Bxf4Et8ha/xDb7Fd/geP+BH/ISf8Qv+hX/jV/yG/+B3fPzswd0H/Du//p0/
/86Pn/Pv5/z6OX9+zo+/5+/v+fmcv8/5+T6/O78/5/t9/j/849fx6/+RO+4+
kDvuPpA77j6QO+4+kDvuPpA77j7w4SMevLj7QPJ48OLuA8njwYu7DySPBy/u
PpA8Hry4+0DyePDi7gPJ48GLuw8kjwcv7j6QPB68uPtA8njw4u4DyePBi7sP
JI8HL+4+kDwevLj7QPJ48OLuA8njwYu7DySPBy/uPvDhA+4+EGcfiL/ib/g7
/oF/4gM+waf4DJ/jC3yJr/A1vsG3+A7f4wf8iJ/wM37Bv/Bv/Irf8B/8jo+f
Pbj7QO64+0DuuPtA7rj7QO64+0DuuPtA7rj7QO64+0DuuP9d/eW1+0C+jrsP
5I67D+SOuw/kjrsP5I67D+SOuw/k3xM8eHH3geTx4MXdB5LHgxd3H0geD17c
fSB5PHhx94Hk8eDF3QeSx4MXdx9IHg9e3H0geTx4cfeB5PHgxd0HkseDF3cf
SB4PXtx9IHk8eHH3geTx4MXdB5LHgxd3H0geD17cfeDDB9x9ID/nZB+Iv+Jv
+Dv+gX/iAz7Bp/gMn+MLfImv8DW+wbf4Dt/jB/yIn/AzfsG/8G/8it/wH/yO
j589uPtA7rj7gH/n17/z59/58XP+/ZxfP+fPz/nx9/z9PT+f8/c5P9/nd+f3
53y/z//Hf/w6fv0/ccfdB3LH3Qdyx90HcsfdB3LH3Qc+fMSDF3cfSB4PXtx9
IHk8eHH3geTx4MXdB5LHgxd3H0geD17cfSB5PHhx94Hk8eDF3QeSx4MXdx9I
Hg9e3H0geTx4cfeB5PHgxd0HkseDF3cfSB4PXtx9IHk8eHH3geTx4MXdBz58
wN0H4uwD8Vf8DX/HP/BPfMAn+BSf4XN8gS/xFb7GN/gW3+F7/IAf8RN+xi/4
F/6NX/Eb/oPf8fGzB3cfyB13H8gddx/IHXcfyB13H8gddx/IHXcfyB13H8gd
dx/IHfe/u7+8dh/I13H3gdxx94HccfeB3HH3gdxx94H8e4IHL+4+kDwevLj7
QPJ48OLuA8njwYu7DySPBy/uPpA8Hry4+0DyePDi7gPJ48GLuw8kjwcv7j6Q
PB68uPtA8njw4u4DyePBi7sPJI8HL+4+kDwevLj7QPJ48OLuA8njwYu7D3z4
gLsP5OeY7APxV/wNf8c/8E98wCf4FJ/hc3yBL/EVvsY3+Bbf4Xv8gB/xE37G
L/gX/o1f8Rv+g9/x8bMHdx/IHXcfyB13H/Dv/Pp3/vw7P37Ov5/z6+f8+Tk/
/p6/v+fnc/4+5+f7/O78/pzv9/n/9I9fx6//Z+64+0DuuPtA7rj7QO64+8CH
j3jw4u4DyePBi7sPJI8HL+4+kDwevLj7QPJ48OLuA8njwYu7DySPBy/uPpA8
Hry4+0DyePDi7gPJ48GLuw8kjwcv7j6QPB68uPtA8njw4u4DyePBi7sPJI8H
L+4+kDwevLj7wIcPuPtAnH0g/oq/4e/4B/6JD/gEn+IzfI4v8CW+wtf4Bt/i
O3yPH/AjfsLP+AX/wr/xK37Df/A7Pn724O4DuePuA7nj7gO54+4DuePuA7nj
7gO54+4DuePuA7nj7gO54+4DueP+d/mX1+4D+TruPpA77j6QO+4+kDvuPpB/
T/Dgxd0HkseDF3cfSB4PXtx9IHk8eHH3geTx4MXdB5LHgxd3H0geD17cfSB5
PHhx94Hk8eDF3QeSx4MXdx9IHg9e3H0geTx4cfeB5PHgxd0HkseDF3cfSB4P
Xtx9IHk8eHH3gQ8fcPeB/JySfSD+ir/h7/gH/okP+ASf4jN8ji/wJb7C1/gG
3+I7fI8f8CN+ws/4Bf/Cv/ErfsN/8Ds+fvbg7gO54+4DuePuA7nj7gP+nV//
zp9/58fP+fdzfv2cPz/nx9/z9/f8fM7f5/x8n9+d35/z/T7/n//x6/j1/8Id
dx/IHXcfyB13H/jwEQ9e3H0geTx4cfeB5PHgxd0HkseDF3cfSB4PXtx9IHk8
eHH3geTx4MXdB5LHgxd3H0geD17cfSB5PHhx94Hk8eDF3QeSx4MXdx9IHg9e
3H0geTx4cfeB5PHgxd0HkseDF3cf+PABdx+Isw/EX/E3/B3/wD/xAZ/gU3yG
z/EFvsRX+Brf4Ft8h+/xA37ET/gZv+Bf+Dd+xW/4D37Hx88e3H0gd9x9IHfc
fSB33H0gd9x9IHfcfSB33H0gd9x9IHfcfSB33H0gd9x9IHfc/27/8tp9IF/H
3Qdyx90HcsfdB/LvCR68uPtA8njw4u4DyePBi7sPJI8HL+4+kDwevLj7QPJ4
8OLuA8njwYu7DySPBy/uPpA8Hry4+0DyePDi7gPJ48GLuw8kjwcv7j6QPB68
uPtA8njw4u4DyePBi7sPJI8HL+4+8OED7j6Qn0OyD8Rf8Tf8Hf/AP/EBn+BT
fIbP8QW+xFf4Gt/gW3yH7/EDfsRP+Bm/4F/4N37Fb/gPfsfHzx7cfSB33H0g
d9x9IHfcfSB33H3Av/Pr3/nz7/z4Of9+zq+f8+fn/Ph7/v6en8/5+5yf7/O7
8/tzvt/n/8s/fh2//l+54+4DuePuAx8+4sGLuw8kjwcv7j6QPB68uPtA8njw
4u4DyePBi7sPJI8HL+4+kDwevLj7QPJ48OLuA8njwYu7DySPBy/uPpA8Hry4
+0DyePDi7gPJ48GLuw8kjwcv7j6QPB68uPtA8njw4u4DHz7g7gNx9oH4K/6G
v+Mf+Cc+4BN8is/wOb7Al/gKX+MbfIvv8D1+wI/4CT/jF/wL/8av+A3/we/4
+NmDuw/kjrsP5I67D+SOuw/kjrsP5I67D+SOuw/kjrsP5I67D+SOuw/kjrsP
5I67D+SO+9/1X167D+TruPtA7rj7QP49wYMXdx9IHg9e3H0geTx4cfeB5PHg
xd0HkseDF3cfSB4PXtx9IHk8eHH3geTx4MXdB5LHgxd3H0geD17cfSB5PHhx
94Hk8eDF3QeSx4MXdx9IHg9e3H0geTx4cfeB5PHgxd0HPnzA3Qfyc0b2gfgr
/oa/4x/4Jz7gE3yKz/A5vsCX+Apf4xt8i+/wPX7Aj/gJP+MX/Av/xq/4Df/B
7/j42YO7D+SOuw/kjrsP5I67D+SOuw/kjrsP+Hd+/Tt//p0fP+ffz/n1c/78
nB9/z9/f8/M5f5/z831+d35/zvf7/H/9x6/j1/8bd9x94MNHPHhx94Hk8eDF
3QeSx4MXdx9IHg9e3H0geTx4cfeB5PHgxd0HkseDF3cfSB4PXtx9IHk8eHH3
geTx4MXdB5LHgxd3H0geD17cfSB5PHhx94Hk8eDF3QeSx4MXdx9IHg9e3H3g
wwfcfSDOPhB/xd/wd/wD/8QHfIJP8Rk+xxf4El/ha3yDb/EdvscP+BE/4Wf8
gn/h3/gVv+E/+B0fP3tw94HccfeB3HH3gdxx94HccfeB3HH3gdxx94HccfeB
3HH3gdxx94HccfeB3HH3gdxx94Hccf+7/8tr94F8HXcfyL8nePDi7gPJ48GL
uw8kjwcv7j6QPB68uPtA8njw4u4DyePBi7sPJI8HL+4+kDwevLj7QPJ48OLu
A8njwYu7DySPBy/uPpA8Hry4+0DyePDi7gPJ48GLuw8kjwcv7j6QPB68uPvA
hw+4+0B+jsg+EH/F3/B3/AP/xAd8gk/xGT7HF/gSX+FrfINv8R2+xw/4ET/h
Z/yCf+Hf+BW/4T/4HR8/e3D3gdxx94HccfeB3HH3gdxx94HccfeB3HH3Af/O
r3/nz7/z4+f8+zm/fs6fn/Pj7/n7e34+5+9zfr7P787vz/l+n/9v//h1/Po/
ffYRD17cfSB5PHhx94Hk8eDF3QeSx4MXdx9IHg9e3H0geTx4cfeB5PHgxd0H
kseDF3cfSB4PXtx9IHk8eHH3geTx4MXdB5LHgxd3H0geD17cfSB5PHhx94Hk
8eDF3QeSx4MXdx/48AF3H4izD8Rf8Tf8Hf/AP/EBn+BTfIbP8QW+xFf4Gt/g
W3yH7/EDfsRP+Bm/4F/4N37Fb/gPfsfHzx7cfSB33H0gd9x9IHfcfSB33H0g
d9x9IHfcfSB33H0gd9x9IHfcfSB33H0gd9x9IHfcfSB33H0gd9x/F/7y2n0g
/57gwYu7DySPBy/uPpA8Hry4+0DyePDi7gPJ48GLuw8kjwcv7j6QPB68uPtA
8njw4u4DyePBi7sPJI8HL+4+kDwevLj7QPJ48OLuA8njwYu7DySPBy/uPpA8
Hry4+0DyePDi7gMfPuDuA/k5IPtA/BV/w9/xD/wTH/AJPsVn+Bxf4Et8ha/x
Db7Fd/geP+BH/ISf8Qv+hX/jV/yG/+B3fPzswd0HcsfdB3LH3Qdyx90Hcsfd
B3LH3Qdyx90HcsfdB3LH3Qf8Oz5+jr+f4+vn+Pk5Pv4ev7/H53P8Psfn+/ju
+P4c7/fxf/rHr0c8eM3982cf8eDF3QeSx4MXdx9IHg9e3H0geTx4cfeB5PHg
xd0HkseDF3cfSB4PXtx9IHk8eHH3geTx4MXdB5LHgxd3H0geD17cfSB5PHhx
94Hk8eDF3QeSx4MXdx9IHg9e3H3gwwecPtB/Fz76QP0Vf8Pf8Q/8Ex/wCT7F
Z/gcX+BLfIWv8Q2+xXf4Hj/gR/yEn/EL/oV/41f8hv/gd3z87MHpA73j9IHe
cfpA7zh9oHecPtA7Th/oHacP9I7TB3rH6QO94/SB3nH6QO84faB3nD7QO04f
6B2nD/SO++/IX14HL04faA4PXpw+0DwevDh9oHk8eHH6QPN48OL0gebx4MXp
A83jwYvTB5rHgxenDzSPBy9OH2geD16cPtA8Hrw4faB5PHhx+kDzePDi9IHm
8eDF6QPN48GL0weax4MXpw/EB9z3C+K8XxB/xd/wd/wD/8QHfIJP8Rk+xxf4
El/ha3yDb/EdvscP+BE/4Wf8gn/h3/gVv+E/+B0fP3tw3y/IHff9gtxx3y/I
Hff9gtxx3y/IHff9gtxx3y/IHff9gtxx3y/IHff9gtxx3y/IHff9gtxx3y/I
Hff9gtxx3y/IHX/5p88+Yl8X9/2C5PHgxX2/IHk8eHHfL0geD17c9wuSx4MX
9/2C5PHgxX2/IHk8eHHfL0geD17c9wuSx4MX9/2C5PHgxX2/IHk8eHHfL0ge
D17c9wuSx4MX9/2C5PHgxX2/IHk8eHHfL0geD17c9ws+fMDpA/nvPn2g/oq/
4e/4B/6JD/gEn+IzfI4v8CW+wtf4Bt/iO3yPH/AjfsLP+AX/wr/xK37Df/A7
Pn724PSB3nH6QO84faB3nD7QO04f6B2nD/SO0wd6x+kDveP0gd5x+kDvOH2g
d5w+0DtOH+gdpw/0jtMHesdf/umzj3iwr+kDzePBi9MHmseDF6cPNI8HL04f
aB4PXpw+0DwevDh9oHk8eHH6QPN48OL0gebx4MXpA83jwYvTB5rHgxenDzSP
By9OH2geD16cPtA8Hrw4faB5PHhx+kDzePDi9IH4gPv8QN7ny/MD8Vf8DX/H
P/BPfMAn+BSf4XN8gS/xFb7GN/gW3+F7/IAf8RN+xi/4F/6NX/Eb/oPf8fGz
B/f5gdxxnx/IHff5gdxxnx/IHff5gdxxnx/IHff5gdxxnx/IHff5gdxxnx/w
7/j6d/z8Oz5+jr+f4+vn+Pk5Pv4ev7/H53P8Psfn+/ju+P4c7/fxf/7Hr0c8
eM39988+4sGL+/xA8njw4j4/kDwevLjPDySPBy/u8wPJ48GL+/xA8njw4j4/
kDwevLjPDySPBy/u8wPJ48GL+/xA8njw4j4/kDwevLjPDySPBy/u8wPJ48GL
+/xA8njw4j4/8OED7vMDcZ4fiL/ib/g7/oF/4gM+waf4DJ/jC3yJr/A1vsG3
+A7f4wf8iJ/wM37Bv/Bv/Irf8B/8jo+fPbjPD+SO+/xA7rjPD+SO+/xA7rjP
D+SO+/xA7rjPD+SO+/xA7rjPD+SO+/xA7rjPD+SO+/xA7rjPD+SO+/xA7rjP
D+SO0wfiIx7sDtB/h/7yOnhxnx/I1/HgxX1+IHk8eHGfH0geD17c5weSx4MX
9/mB5PHgxX1+IHk8eHGfH0geD17c5weSx4MX9/mB5PHgxX1+IHk8eHGfH0ge
D17c5weSx4MX9/mB5PHgxX1+IHk8eHGfH/jwAff5gTjPD8Rf8Tf8Hf/AP/EB
n+BTfIbP8QW+xFf4Gt/gW3yH7/EDfsRP+Bm/4F/4N37Fb/gPfsfHzx7c5wdy
x31+IHfc5wdyx31+IHfc5wdyx31+IHfc5wdyx31+IHfc5wdyx31+IHfc5wdy
x31+IHfc5wdyx31+IHfc5wdyx+kD/b6NB/s+wJd//uwj9nVxnx9IHg9e3OcH
kseDF/f5geTx4MV9fiB5PHhxnx9IHg9e3OcHkseDF/f5geTx4MV9fiB5PHhx
nx9IHg9e3OcHkseDF/f5geTx4MV9fiB5PHhxnx9IHg9e3OcHkseDF/f5gQ8f
cJ8fiPP8QPwVf8Pf8Q/8Ex/wCT7FZ/gcX+BLfIWv8Q2+xXf4Hj/gR/yEn/EL
/oV/41f8hv/gd3z87MF9fiB33OcHcsd9fiB33OcHcsd9fiB33OcHcsd9fiB3
3OcHcsd9fiB33OcHcsd9fiB33OcHcsd9fiB33OcHcsd9fiB33OcH8u8JHuxz
AF/++bOPeLCvfX4geTx4cZ8fSB4PXtznB5LHgxf3+YHk8eDFfX4geTx4cZ8f
SB4PXtznB5LHgxf3+YHk8eDFfX4geTx4cZ8fSB4PXtznB5LHgxf3+YHk8eDF
fX4geTx4cZ8fSB4PXtznBz58wH1+IO/T5fmB+Cv+hr/jH/gnPuATfIrP8Dm+
wJf4Cl/jG3yL7/A9fsCP+Ak/4xf8C//Gr/gN/8Hv+PjZg/v8QO64zw/kjvv8
QO64zw/kjvv8QO64zw/kjvv8QO64zw/kjvv8QO64zw/kjvv8QO64zw/4d3z9
O37+HR8/x9/P8fVz/PwcH3+P39/j8zl+n+PzfXx3fH+O9/v4f//Hr0c8eM39
D599xIMX9/mB5PHgxX1+IHk8eHGfH0geD17c5weSx4MX9/mB5PHgxX1+IHk8
eHGfH0geD17c5weSx4MX9/mB5PHgxX1+IHk8eHGfH0geD17c5weSx4MX9/mB
Dx9wnx+I8/xA/BV/w9/xD/wTH/AJPsVn+Bxf4Et8ha/xDb7Fd/geP+BH/ISf
8Qv+hX/jV/yG/+B3fPzswX1+IHfc5wdyx31+IHfc5wdyx31+IHfc5wdyx31+
IHfc5wdyx31+IHfc5wdyx31+IHfc5wdyx31+IHfc5wdyx31+IHfc5wfy7wke
7O8BpA80jwe7A/Tfsb+8Dl7c5wfydTx4cZ8fSB4PXtznB5LHgxf3+YHk8eDF
fX4geTx4cZ8fSB4PXtznB5LHgxf3+YHk8eDFfX4geTx4cZ8fSB4PXtznB5LH
gxf3+YHk8eDFfX4geTx4cZ8f+PAB9/mBOM8PxF/xN/wd/8A/8QGf4FN8hs/x
Bb7EV/ga3+BbfIfv8QN+xE/4Gf9/67pznFjXrUujmJgYGBgYIYQQQghR18Wn
bMJf/7fMpqymvU1LhzmlGHm3FRpnnuUGsYOHiDf8jj/wJ/7C3/gHb/se3H4g
O24/kB23H8iO2w9kx+0HsuP2A9lx+4HsuP1Adtx+IDtuP5Adtx/IjtsPZMft
B7Lj9gPZcfuB7Lj9QJ5P8GD/DjCvB3qPB/t7gIN/2/eGfVy4/UDu8eCF2w/k
Hg9euP1A7vHghdsP5B4PXrj9QO7x4IXbD+QeD164/UDu8eCF2w/kHg9euP1A
7vHghdsP5B4PXrj9QO7x4IXbD+QeD164/UDu8eCF2w/8eofbD8TpB+JDfISP
8Qk+xTt8hs/xBb7EV/ga3+BbfIfv8QN+xE/4Gb/gV/yG3/EH/sRf+Bv/4G3f
g9sPZMftB7Lj9gPZcfuB7Lj9QHbcfiA7bj+QHbcfyI7bD2TH7Qey4/YD2XH7
gey4/UB23H4gO24/kB23H8jzCR7s5wC0H8g9HmwHcPBv+97wYB/bD+QeD164
/UDu8eCF2w/kHg9euP1A7vHghdsP5B4PXrj9QO7x4IXbD+QeD164/UDu8eCF
2w/kHg9euP1A7vHghdsP5B4PXrj9QO7x4IXbD+QeD164/cCvd7j9QH7Pln4g
PsRH+Bif4FO8w2f4HF/gS3yFr/ENvsV3+B4/4Ef8hJ/xC37Fb/gdf+BP/IW/
8Q/e9j24/UB23H4gO24/kB23H8iO2w9kx+0HsuP2A9lx+4HsuP1Adtx+IDtu
P5Adtx/IjtsPZMftB7Lj9gN+j4+f4+/n+Po5fn6Oj3/H79/x2fHb8fl7fN/H
99/x/hz/93/9uOHBy7v/2PeGBy/cfiD3ePDC7Qdyjwcv3H4g93jwwu0Hco8H
L9x+IPd48MLtB3KPBy/cfiD3ePDC7Qdyjwcv3H4g93jwwu0Hco8HL9x+IPd4
8MLtB369w+0H4vQD8SE+wsf4BJ/iHT7D5/gCX+IrfI1v8C2+w/f4AT/iJ/yM
X/ArfsPv+AN/4i/8jX/wtu/B7Qey4/YD2XH7gey4/UB23H4gO24/kB23H8iO
2w9kx+0HsuP2A9lx+4HsuP1Adtx+IDtuP5Adtx/IjtsP5PkED/ZzANsP5B4P
9u8A8nqg93iw7wP0efAPj4MXbj+Q/44HL9x+IPd48MLtB3KPBy/cfiD3ePDC
7Qdyjwcv3H4g93jwwu0Hco8HL9x+IPd48MLtB3KPBy/cfiD3ePDC7Qdyjwcv
3H4g93jwwu0Hfr3D7Qfi9APxIT7Cx/gEn+IdPsPn+AJf4it8jW/wLb7D9/gB
P+In/Ixf8Ct+w+/4A3/iL/yNf/C278HtB7Lj9gPZcfuB7Lj9QHbcfiA7bj+Q
HbcfyI7bD2TH7Qey4/YD2XH7gey4/UB23H4gO24/kB23H8iO2w/k+QQP9nOA
2w/kHg/27wDzeqD3eLC/Bzj4931v2MeF2w/kHg9euP1A7vHghdsP5B4PXrj9
QO7x4IXbD+QeD164/UDu8eCF2w/kHg9euP1A7vHghdsP5B4PXrj9QO7x4IXb
D+QeD164/UDu8eCF2w/8eofbD8TpB+JDfISP8Qk+xTt8hs/xBb7EV/ga3+Bb
fIfv8QN+xE/4Gb/gV/yG3/EH/sRf+Bv/4G3fg9sPZMftB7Lj9gPZcfuB7Lj9
QHbcfiA7bj+QHbcfyI7bD2TH7Qey4/YD2XH7gey4/UB23H4gO24/kB23H8jz
CR7s9wC0H8g9HuznALQfyD0ebAdw8O/73vBgH9sP5B4PXrj9QO7x4IXbD+Qe
D164/UDu8eCF2w/kHg9euP1A7vHghdsP5B4PXrj9QO7x4IXbD+QeD164/UDu
8eCF2w/kHg9euP1A7vHghdsP/HqH2w/k92TpB+JDfISP8Qk+xTt8hs/xBb7E
V/ga3+BbfIfv8QN+xE/4Gb/gV/yG3/EH/sRf+Bv/4G3fg9sPZMftB7Lj9gPZ
cfuB7Lj9QHbcfiA7bj+QHbcfyI7bD2TH7Qey4/YD2XH7gey4/UB23H4gO24/
kB23H8j74Hiw3wPUfiD3eLCfA9R+wL/js+O34/P3+L6P77/j/Tn+H//6ccOD
l3f/ue8ND164/UDu8eCF2w/kHg9euP1A7vHghdsP5B4PXrj9QO7x4IXbD+Qe
D164/UDu8eCF2w/kHg9euP1A7vHghdsP5B4PXrj9wK93uP1AnH4gPsRH+Bif
4FO8w2f4HF/gS3yFr/ENvsV3+B4/4Ef8hJ/xC37Fb/gdf+BP/IW/8Q/e9j24
/UB23H4gO24/kB23H8iO2w9kx+0HsuP2A9lx+4HsuP1Adtx+IDtuP5Adtx/I
jtsPZMftB7Lj9gPZcfuBPJ/gwX4PYPuB3OPBfg5g+4Hc48H+HUBeD/QeD/Z9
gD6P/uFx8MLtB/Lf8eCF2w/kHg9euP1A7vHghdsP5B4PXrj9QO7x4IXbD+Qe
D164/UDu8eCF2w/kHg9euP1A7vHghdsP5B4PXrj9QO7x4IXbD/x6h9sPxOkH
4kN8hI/xCT7FO3yGz/EFvsRX+Brf4Ft8h+/xA37ET/gZv+BX/Ibf8Qf+xF/4
G//gbd+D2w9kx+0HsuP2A9lx+4HsuP1Adtx+IDtuP5Adtx/IjtsPZMftB7Lj
9gPZcfuB7Lj9QHbcfiA7bj+QHbcfyPMJHuz3ALcfyD0e7OcAtx/IPR7s3wHm
9UDv8WB/D3DwH/vesI8Ltx/IPR68cPuB3OPBC7cfyD0evHD7gdzjwQu3H8g9
Hrxw+4Hc48ELtx/IPR68cPuB3OPBC7cfyD0evHD7gdzjwQu3H8g9Hrxw+4Ff
73D7gTj9QHyIj/AxPsGneIfP8Dm+wJf4Cl/jG3yL7/A9fsCP+Ak/4xf8it/w
O/7An/gLf+MfvO17cPuB7Lj9QHbcfiA7bj+QHbcfyI7bD2TH7Qey4/YD2XH7
gey4/UB23H4gO24/kB23H8iO2w9kx+0HsuP2A3k+wYMXbj+QezzY7wFoP5B7
PNjPAWg/kHs82A7g4D/2veHBPrYfyD0evHD7gdzjwQu3H8g9Hrxw+4Hc48EL
tx/IPR68cPuB3OPBC7cfyD0evHD7gdzjwQu3H8g9Hrxw+4Hc48ELtx/IPR68
cPuBX+9w+4H8niv9QHyIj/AxPsGneIfP8Dm+wJf4Cl/jG3yL7/A9fsCP+Ak/
4xf8it/wO/7An/gLf+MfvO17cPuB7Lj9QHbcfiA7bj+QHbcfyI7bD2TH7Qey
4/YD2XH7gey4/UB23H4gO24/kB23H8iO2w9kx+0HsuP2A3kfGw9euP1A7vFg
vweo/YCf4+vn+Pk5Pv4dv3/HZ8dvx+fv8X0f33/H+3P8P//144YHL+/+a98b
Hrxw+4Hc48ELtx/IPR68cPuB3OPBC7cfyD0evHD7gdzjwQu3H8g9Hrxw+4Hc
48ELtx/IPR68cPuB3OPBC7cf+PUOtx+I0w/Eh/gIH+MTfIp3+Ayf4wt8ia/w
Nb7Bt/gO3+MH/Iif8DN+wa/4Db/jD/yJv/A3/sHbvge3H8iO2w9kx+0HsuP2
A9lx+4HsuP1Adtx+IDtuP5Adtx/IjtsPZMftB7Lj9gPZcfuB7Lj9QHbcfiA7
bj+Q5xM8eOH2A7nHg/0ewPYDuceD/RzA9gO5x4P9O4C8Hug9Huz7AH0e/sPj
4IXbD+S/48ELtx/IPR68cPuB3OPBC7cfyD0evHD7gdzjwQu3H8g9Hrxw+4Hc
48ELtx/IPR68cPuB3OPBC7cfyD0evHD7gV/vcPuBOP1AfIiP8DE+wad4h8/w
Ob7Al/gKX+MbfIvv8D1+wI/4CT/jF/yK3/A7/sCf+At/4x+87Xtw+4HsuP1A
dtx+IDtuP5Adtx/IjtsPZMftB7Lj9gPZcfuB7Lj9QHbcfiA7bj+QHbcfyI7b
D2TH7Qey4/YDeT7BgxduP5B7PNjvAW4/kHs82M8Bbj+QezzYvwPM64He48H+
HuDgP/e9YR8Xbj+Qezx44fYDuceDF24/kHs8eOH2A7nHgxduP5B7PHjh9gO5
x4MXbj+Qezx44fYDuceDF24/kHs8eOH2A7nHgxduP/DrHW4/EKcfiA/xET7G
J/gU7/AZPscX+BJf4Wt8g2/xHb7HD/gRP+Fn/IJf8Rt+xx/4E3/hb/yDt30P
bj+QHbcfyI7bD2TH7Qey4/YD2XH7gey4/UB23H4gO24/kB23H8iO2w9kx+0H
suP2A9lx+4HsuP1Adtx+IM8nePDC7Qdyjwcv3H4g93iw3wPQfiD3eLCfA9B+
IPd4sB3AwX/ue8ODfWw/kHs8eOH2A7nHgxduP5B7PHjh9gO5x4MXbj+Qezx4
4fYDuceDF24/kHs8eOH2A7nHgxduP5B7PHjh9gO5x4MXbj/w6x1uP5DfU6Uf
iA/xET7GJ/gU7/AZPscX+BJf4Wt8g2/xHb7HD/gRP+Fn/IJf8Rt+xx/4E3/h
b/yDt30Pbj+QHbcfyI7bD2TH7Qey4/YD2XH7gey4/UB23H4gO24/kB23H8iO
[truncated: 2,202,589 more chars]
