# Supplementary material for: Random Wiring, Ganglion Cell Mosaics, and the Functional Architecture of the Visual Cortex
Source: PLoS Comput Biol. 2015 Nov 17;11(11):e1004602. doi: 10.1371/journal.pcbi.1004602 (PMC4648540; doi:10.1371/journal.pcbi.1004602)
Supplement: S1 Code — We provide all necessary code to calculate single neuron properties and orientation domain layouts along with a Mathematica program which contains the analytical solution for both, an example single neuron and the domain layout obtained from a perfect and infinite lattice. The C-program ‘calculate_single_neuron.cpp’ calculates the same for a single neuron numerically. The C-program is provided to illustrate the use of the rfanalyzer class. The c-program ‘calculate_map.cpp’ calculates the same properties as ‘calculate_single_neuron.cpp’ but for a whole array of cells. After finishing a run, this program generates a set of ascii files in which the output is stored. These files are read in and analyzed by the Matlab program ‘plot_results.m’. It calculates the pinwheel density, pinwheel distance distributions, mean pinwheel distance and pinwheel density fluctuations as a function of subregion size. We compiled the code with gcc [g++ (Ubuntu 4.8.2-19ubuntu1) 4.8.2] and the gsl: g++ ./calculate_single_neuron.cpp -lgsl -lgslcblas -O3 -march = native g++ ./calculate_map.cpp -lgsl -lgslcblas -O3 -march = native For this article, we have calculated orientation domain layouts with aspect ratio 22x22Λ, sampled with 4096x4096 pixels. This corresponds to ≈ 6.5μm per cortical unit for our standard combination of parameters (r = r′ = 170 μm and Δα = 7°). Experimental data The folder ‘map_data’ contains a data folder with single condition layouts and various ROIs for four ferrets cases. It also contains two Matlab files, ‘run_analysis.m’ and ‘plot_results.m’ to run the analysis and display the results. The full data set used in the present study is available on the neural data sharing platform http://www.g-node.org/. (ZIP) [file pcbi.1004602.s001.zip › map_model/plot_results.m]

cd '/home/manuel/Desktop/analytic_solution/supplemental/map_model'

addpath('../shared_code/')
load colormap_min

% First, lattice, osi and thpref are read in
lattice_off = dlmread('./data/off_lattice.dat');
lattice_on = dlmread('./data/on_lattice.dat');

thlist = dlmread('./data/thpref.dat');
osi = dlmread('./data/ocv_max.dat');


cpoints1 = 512;
boxlim1 = 9600;
scale = boxlim1/cpoints1;

sigma = 1/140;  %140 mu m smoothing

r=170;
rd=170;
alpha=0;
dalpha=7*pi/180;

kc = 4*pi*sqrt((r.^2)+(rd.^2)-(2*r*rd*cos(alpha-dalpha)))/(sqrt(3)*r*rd);
lambda = 2*pi/kc;

%next, the map is converted to a complex field and thresholded with the OSI.
%Note that this requires a high resolution of at least (!) 10 mum / px.
if scale < 10
  zz_raw = exp(2*1i*thlist).*(osi>0.25);
else
  zz_raw = exp(2*1i*thlist);
end


Fs = cpoints1/boxlim1;
dF = Fs/cpoints1;
Flist = 2*pi*(-Fs/2:dF:Fs/2-dF)';

fft_of_zz_raw=fftshift(fft2(zz_raw));
[ix, iy] = meshgrid(Flist,Flist);

fi=exp(-(ix.^2+iy.^2)./(2*(sigma.^2)));
zz_smo=ifft2(ifftshift(fft_of_zz_raw.*fi));


im = zz_smo;

colormap_min = colormap_min;
bins  = linspace(-pi,pi,size(colormap_min,1));
[m, n] = size(im);
[~ ,ind] = histc(angle(im),bins);
rgbvalues = (colormap_min(ind(:,:),:));
rgbvalues = reshape(rgbvalues, [n,m,3]);
rgbvalues = rgbvalues/max(max(max(rgbvalues)));
vData = 1;
rgbvalues(:,:,1) = rgbvalues(:,:,1).*vData;
rgbvalues(:,:,2) = rgbvalues(:,:,2).*vData;
rgbvalues(:,:,3) = rgbvalues(:,:,3).*vData;

x0=-boxlim1/2;
x1=-boxlim1/2 + boxlim1*21/22;
y0=-boxlim1/2 ;
y1=-boxlim1/2 + boxlim1*21/22;

image([-boxlim1/2 boxlim1/2],[-boxlim1/2 boxlim1/2],rgbvalues);
set(gcf, 'Units','normalized');
set(gcf, 'Position',[0.3 0.1 0.25 .3]);
axis xy;
axis image
set(gca,'TickDir','out')
hold on;
plot(lattice_off(:,1), lattice_off(:,2), 'o','MarkerFaceColor',[.99 .99 .99],'MarkerEdgeColor',[0.5 0.5 0.5])
hold on;
plot(lattice_on(:,1), lattice_on(:,2), 'o','MarkerFaceColor',[.01 .01 .01],'MarkerEdgeColor',[0.5 0.5 0.5])

daspect([1 1 1])
xlim([x0 x1]);
ylim([y0 y1]);
 

%%% Find pinwheels
[count,aniso,x_angle,PWxList,PWyList,signList, contours] = pw_finder_withsign_DEWRevision(zz_smo,0,ones(size(zz_smo)),false);

figure(2)
image(rgbvalues);
set(gcf, 'Units','normalized');
set(gcf, 'Position',[0.3 0.1 0.25 .3]);
axis xy;
axis image
set(gca,'TickDir','out')
hold on;
plot(PWxList(signList>0), PWyList(signList>0), 'o','MarkerFaceColor',[.99 .99 .99],'MarkerEdgeColor',[0.5 0.5 0.5])
hold on
plot(PWxList(signList<0), PWyList(signList<0),'o','MarkerFaceColor',[.01 .01 .01],'MarkerEdgeColor',[0.5 0.5 0.5])
%%% find the wavelength

[average_w1 local_w1 new_roi1] = wavelength_estimator_data(real(zz_smo), ones(size(zz_smo)),500, 1500, 100 ,scale,'spline');
[average_w11 local_w11 new_roi11] = wavelength_estimator_data(imag(zz_smo), ones(size(zz_smo)), 500, 1500, 100 ,scale,'spline');
average_w = (average_w1 + average_w11)/2;

disp([ 'The measured columnspacing is '  num2str(average_w) ' and the theoretical value is ' num2str(lambda)])

area_hypercolumns = (cpoints1 / (average_w/scale)).^2;
pwdensity = length(PWxList)/area_hypercolumns;
disp([ 'The measured PW density is '  num2str(pwdensity) ])

%%% calculate statistical properties
[d d_eq d_op] = compute_nn_pw_distances(PWxList,PWyList,sign(signList));

%%% calculate non local statistics
[all_areas all_n areas ~] = gimme_nv_roi_with_pws(PWxList, PWyList, 100, average_w/scale, ones(size(zz_smo)));


figure(4)

subplot(2,3,1)
hist(d / (lambda/scale),0:0.05:1)
xlim([0,1])
xlabel('d [Lambda]')


subplot(2,3,2)
hist(d_eq / (lambda/scale),0:0.05:1)
xlabel('d [Lambda]')
xlim([0,1])


subplot(2,3,3)
hist(d_op / (lambda/scale),0:0.05:1)
xlabel('d [Lambda]')
xlim([0,1])


disp(['Mean pinwheel distances: d=' num2str(mean(d / (lambda/scale) )) ', deq=', num2str(mean(d_eq / (lambda/scale) )), ' and dop=' num2str(mean(d_op / (lambda/scale) ))])

subplot(2,3,4)
plot(all_areas,all_n./all_areas,'.')
hold on
ylim([0,7])
xlim([0,60])
plot([0,60],[ 2*sqrt(3), 2*sqrt(3)],'r-')
plot([0,60],[ pi, pi],'g--')

subplot(2,3,5)

no_bins = 100;
area_bins = logspace(log10(min(all_areas)),log10(max(all_areas)),no_bins+1); %% Logarithmically spaced area bins
sd = zeros(1,no_bins);   

for jj = 1:no_bins
    rhos = all_n((all_areas >= area_bins(jj)) & (all_areas < area_bins(jj+1))) ./ all_areas((all_areas >= area_bins(jj)) & (all_areas < area_bins(jj+1)));
    sd(jj) = std(rhos); 
end

area_range2fit = [0.09, 30];
pfits = @(a) give_data_and_do_fit(a,no_bins,area_bins, area_range2fit, pwdensity); 
ls = [all_n' all_areas'];
m = pfits(ls);
best_gamma = m(1);
best_c = m(2);
disp(['Nonlocal: gamma=' num2str(best_gamma) ', c=', num2str(best_c)])
loglog(areas,sd)
hold on;
loglog(logspace(-2,2,10),(logspace(-2,2,10)).^-0.75,'r-')
hold on;
loglog(logspace(-2,2,10),best_c.*(pwdensity./logspace(-2,2,10)).^best_gamma,'g-')
