# Supplementary material for: Random Wiring, Ganglion Cell Mosaics, and the Functional Architecture of the Visual Cortex
Source: PLoS Comput Biol. 2015 Nov 17;11(11):e1004602. doi: 10.1371/journal.pcbi.1004602 (PMC4648540; doi:10.1371/journal.pcbi.1004602)
Supplement: S1 Code — We provide all necessary code to calculate single neuron properties and orientation domain layouts along with a Mathematica program which contains the analytical solution for both, an example single neuron and the domain layout obtained from a perfect and infinite lattice. The C-program ‘calculate_single_neuron.cpp’ calculates the same for a single neuron numerically. The C-program is provided to illustrate the use of the rfanalyzer class. The c-program ‘calculate_map.cpp’ calculates the same properties as ‘calculate_single_neuron.cpp’ but for a whole array of cells. After finishing a run, this program generates a set of ascii files in which the output is stored. These files are read in and analyzed by the Matlab program ‘plot_results.m’. It calculates the pinwheel density, pinwheel distance distributions, mean pinwheel distance and pinwheel density fluctuations as a function of subregion size. We compiled the code with gcc [g++ (Ubuntu 4.8.2-19ubuntu1) 4.8.2] and the gsl: g++ ./calculate_single_neuron.cpp -lgsl -lgslcblas -O3 -march = native g++ ./calculate_map.cpp -lgsl -lgslcblas -O3 -march = native For this article, we have calculated orientation domain layouts with aspect ratio 22x22Λ, sampled with 4096x4096 pixels. This corresponds to ≈ 6.5μm per cortical unit for our standard combination of parameters (r = r′ = 170 μm and Δα = 7°). Experimental data The folder ‘map_data’ contains a data folder with single condition layouts and various ROIs for four ferrets cases. It also contains two Matlab files, ‘run_analysis.m’ and ‘plot_results.m’ to run the analysis and display the results. The full data set used in the present study is available on the neural data sharing platform http://www.g-node.org/. (ZIP) [file pcbi.1004602.s001.zip › map_model/rfanalyzer.h]

#define pi 3.1415926536


////////////////////////////////////////////////////////////////////////////////////////
////////////////////////////////////////////////////////////////////////////////////////
///////////////////////////////////FUNCTIONS////////////////////////////////////////////
////////////////////////////////////////////////////////////////////////////////////////
////////////////////////////////////////////////////////////////////////////////////////
////////////////////////////////////////////////////////////////////////////////////////

double maxoftwo(double a, double b){
  if(a>b)
    return a;
  else
    return b;
}

double weight(double dy, double dx, double sigmas){
  return exp(- ((dy*dy) + (dx*dx)) / (2*sigmas*sigmas) );
}

double OSIclassic(double** fftrf, double thetapref, double kpref, int points){
  //(max - min) / (max + min) Orientation selectivity index
  int pos1x;
  int pos1y;
  int pos2x;
  int pos2y;

  pos1x = round(cos(thetapref)*kpref);
  pos1y = round(sin(thetapref)*kpref);
  pos2x = round(cos(thetapref - (pi/2))*kpref);
  pos2y = round(sin(thetapref - (pi/2))*kpref);
  
  if ( pos1x  < 0 ){
    pos1x += points;
  }
  if ( pos1y  < 0 ){
    pos1y += points;
  }
  if ( pos2x  < 0 ){
    pos2x += points;
  }
  if ( pos2y  < 0 ){
    pos2y += points;
  }
  if((pos1x > 0) && (pos1y > 0) && (pos2x >0) && (pos2y > 0))
    return (fftrf[ pos1y ][ pos1x ] - fftrf[ pos2y ][ pos2x ]) / (fftrf[ pos1y ][ pos1x ] + fftrf[ pos2y ][ pos2x ]);
  else
    return 0;
}

double OSI_circvar(double** fftrf, double kpref, int points){
  // Orientation selectivity index from normalized circular variance
  int pos1x;
  int pos1y;
  double normc=0;
  double rec=0;
  double imc=0;
  double delta_th; 
  if( kpref<1 )
    delta_th = .1;
  else
    delta_th = 1./kpref;
  //stepsize of the integration depends on the radius because the power spectrum is discretized
  //This stepsize corresponds to \approx 1 pixel in the powerspectrum.
  

  for(double th=0;th<2*pi;th+=delta_th){
    pos1x = round(cos(th)*kpref);
    pos1y = round(sin(th)*kpref);
    
    if(pos1x<0)
      pos1x+=points;
    
    if(pos1y<0)
      pos1y+=points;
    
    normc += fftrf[ pos1y ][ pos1x ];
    rec += fftrf[ pos1y ][ pos1x ]*cos(2*th);
    imc += fftrf[ pos1y ][ pos1x ]*sin(2*th);
    
  }
  if(normc > 0)
    return sqrt((rec*rec)+(imc*imc))/normc;
  else
    return 0;
}


double kopt_osimax(double** fftrf, int points, double sigmas, double sigmar, double scale){
  double delta = 0;
  double delta_old = 0;
  double rropt = 0;
  double k_crit = 1./sqrt(pow(sigmar,2)+pow(sigmas,2));
  double k_max = 2.*k_crit*scale/(2*pi);	//Greatest somewhat reasonable k_pref is twice the theoretical cutoff frequency

  for(double rr=0;rr<k_max;rr+=.001){	//Stepsize is 0.001 * 2pi / scale \approx 1E6 for scale=5000
    
    delta = OSI_circvar(fftrf, rr, points);
    
    if(delta > delta_old){
      rropt = rr;
      delta_old = delta;
    }
  }
  return rropt;
}


double kopt_from_rmax_min_rmin(double** fftrf, double thetapref, int points){
  double delta = 0;
  double delta_old = 0;
  double rropt = 0;
  int pos1x;
  int pos1y;
  int pos2x;
  int pos2y;
  for(double rr=0;rr<(points/2);rr+=.1){
    pos1x = floor(cos(thetapref)*rr);
    pos1y = floor(sin(thetapref)*rr);
    pos2x = floor(cos(thetapref + (pi/2))*rr);
    pos2y = floor(sin(thetapref + (pi/2))*rr);
    
    if ( pos1x  < 0 ){
      pos1x += points;
    }
    if ( pos1y  < 0 ){
      pos1y += points;
    }
    if ( pos2x  < 0 ){
      pos2x += points;
    }
    if ( pos2y  < 0 ){
      pos2y += points;
    }
    
    delta = abs( fftrf[ pos1y ][ pos1x ] - fftrf[ pos2y ][ pos2x ] );
    if(delta > delta_old){
      rropt = rr;
      delta_old = delta;
    }
  }
  // The maximal Radius of a circle in the rec. field is (points/2). Reasonable steps are '1' because everything here is measured in pixel.
  return rropt;
}

double noise(double eta, int seed){
  gsl_rng *s;
  const gsl_rng_type * T;
  gsl_rng_default_seed = seed;
  T = gsl_rng_default;
  s = gsl_rng_alloc (T);
  double ss = gsl_ran_gaussian(s, eta);	//Standard deviation eta
  return ss;
}

void generatelattice(double** OFF_lattice_fi, double** ON_lattice_fi, double* size, int boxlim, double r, double rd, double alpha, double alphad, double eta, const char* path, int seed){
 
  //Generate a significantly too large lattice
  int onsize = ((2.*boxlim/r) + 100)*((2.*boxlim/r) + 100);
  double** ON_lattice = new double*[onsize];
  for(int i = 0; i < onsize; i++)
    ON_lattice[i] = new double[2];
  
  int offsize = ((2.*boxlim/rd) + 100)*((2.*boxlim/rd) + 100);
  double** OFF_lattice = new double*[onsize];
  for(int i = 0; i < offsize; i++)
    OFF_lattice[i] = new double[2];

  double boxlimm=2*boxlim;
  double lm=floor(boxlimm/(sqrt(3)*r));
  double liu = 0;
  double lil = 0;
  int counter = 0;
  int counteron = 0;
  int counteroff = 0;
  double ca = cos(alpha);
  double sa = sin(alpha);
  double cad = cos(alphad);
  double sad = sin(alphad);
  
  
  for(int l=-lm;l<lm;l++){
      lil=round(-boxlimm/(2*r)-(l/2));
      liu=round(boxlimm/(2*r)-(l/2));
      for(int k=lil; k<liu;k++){
	  ON_lattice[counter][0] = (ca*(k+(l/2.)) - sa*sqrt(3)*l/2. + noise(eta, seed + (seed*counter)) )*r;
	  ON_lattice[counter][1] = (sa*(k+(l/2.)) + ca*sqrt(3)*l/2. + noise(eta, seed + (seed*counter) + 1) )*r;
	  OFF_lattice[counter][0] = (cad*(k+(l/2.)) - sad*sqrt(3)*l/2. + noise(eta, seed + (seed*counter) + 2) )*rd;
	  OFF_lattice[counter][1] = (sad*(k+(l/2.)) + cad*sqrt(3)*l/2. + noise(eta, seed + (seed*counter) + 3) )*rd;
	  counter++;
      }
  }

//Select all in the boxlim x boxlim region of interest
  for(int l=0;l<counter;l++){

      if( abs(ON_lattice[l][0]) < (boxlim/2.) && abs(ON_lattice[l][1]) < (boxlim/2.) ){
	  ON_lattice_fi[counteron][0] = ON_lattice[l][0];
	  ON_lattice_fi[counteron][1] = ON_lattice[l][1];
	  counteron++;
      }
      if( abs(OFF_lattice[l][0]) < (boxlim/2.) && abs(OFF_lattice[l][1]) < (boxlim/2.) ){
	  OFF_lattice_fi[counteroff][0] = OFF_lattice[l][0];
	  OFF_lattice_fi[counteroff][1] = OFF_lattice[l][1];
	  counteroff++;
      }
  }

  for(int i = 0; i < 2; i++){
    delete[] OFF_lattice[i];
    delete[] ON_lattice[i];
//     delete[] OFF_lattice_fi[i];
//     delete[] ON_lattice_fi[i];
  }
  
  ofstream os;
  char str1[256];	//This might create problems as soon as the file names are too long.
  strcpy(str1, path);
  strcat(str1, "on_lattice.dat");
  os.open(str1);
  for( int i=0;i<counteron;i++ ){
    for( int j=0;j<2;j++ ){
      os<<ON_lattice_fi[i][j]<<"\t";
    }
    os<<endl;
  }
  os.close();
  
  char str2[256];
  strcpy(str2, path);
  strcat(str2, "off_lattice.dat");
  os.open(str2);
  for( int i=0;i<counteroff;i++ ){
    for( int j=0;j<2;j++ ){
      os<<OFF_lattice_fi[i][j]<<"\t";
    }
    os<<endl;
  }
  os.close();
  
  size[0] = counteron;
  size[1] = counteroff;
  
}

void calculaterf(double** rf, double posx, double posy, double** onlattice, double** offlattice, double* size, double sigmas, double sigmar, double scale, int points){

  double won=0;
  double woff=0;
  double xx = 0;
  double yy = 0;
  double sox = 0;
  double soy = 0;
  double si = 1./(2*sigmar*sigmar);
  int lim = maxoftwo(size[0],size[1]);
  
  for( int co=0; co<lim; co++){
    if(co<size[0])
      won = weight(onlattice[co][0] - posx, onlattice[co][1] - posy, sigmas);
    else
      won=0;
    if(co<size[1])
      woff = weight(offlattice[co][0] - posx, offlattice[co][1] - posy,sigmas);
    else
      woff = 0;
    
     if( won > 1E-10 || woff > 1E-10 ){
      for( int i=0;i<points;i++ ){
	for( int j=0;j<points;j++ ){
	  xx = posx + (i-(points/2.))*(1.*scale/points);
	  yy = posy + (j-(points/2.))*(1.*scale/points);
	  if(won > 1E-10){
	    sox = (xx-onlattice[co][0]);
	    soy =  (yy-onlattice[co][1]);
	    rf[j][i] += won * exp(- ((sox*sox) + (soy*soy))*si );
	  }
	  if(woff > 1E-10){
	    sox = (xx-offlattice[co][0]);
	    soy = (yy-offlattice[co][1]);
	    rf[j][i] -= woff * exp( -((sox*sox) + (soy*soy))*si );
	  }
	}
      }
    }
  }
}

void calculateabsfft(double** rf, double** fftrf, double* data, int length, int points, int MAX){
  
    double* parlist = new double[2*MAX];
    gsl_complex_packed_array parlist_com = parlist;
    
    // The Format for a GSL complex array is data[2*length] = {Re[0], Im[0], Re[1]. Im[1], Re[2], Im[2] ... }.
    // parlist is the array, twice as long as the number of complex values we want to store later.
    // It is used to generate parlist_com, an GSL complex array.
    
    double** parlist2 = new double*[2*points];
    for(int i = 0; i < 2*points; i++)
      parlist2[i] = new double[2*points];

    double re = 0;
    double im = 0;

    for(int j=0;j<points;j++){
      for(int i=0;i<points;i++){
	parlist_com[2*i]=rf[i][j];
	parlist_com[(2*i)+1]=0; //	The receptive field is real valued, therefore the Imaginary Part is 0.
      }
      gsl_fft_complex_radix2_forward(parlist_com, 1, points);
      for(int i=0;i<(2*points);i++){
	parlist2[j][i]=parlist_com[i];
      }
    }
    
    ////////////////////////
    //	The Format of parlist2 is as follows:
    //	-----------i---------> (2*points long)
    //	.  Re Im Re Im Re Im
    //	.  Re Im Re Im Re Im
    //	j  ....
    //	.  ....
    //	.  ....
    //	v
    //	(points long)
    //
    // And parlist is a single row in parlist2.
    // The rows have been tranformed already. There are still "points" rows, but "2*points" rows to store the real and the imaginary part.
    // Next, we need to transform the Columns.
    /////////////////////////
    
    double xx = 0;
    double yy = 0;
    double xmax = 0;
    double ymax = 0;
    double fftrfold = 0;
    double x = 0;
    double y = 0;
    double norm = 0;
    double currval = 0;
    
    for(int i=0;i<points;i++){
      for(int j=0;j<points;j++){	//Now, walk down the rows, fix i and transform the Columns.
	parlist_com[2*j]=parlist2[j][2*i];
	parlist_com[(2*j)+1]=parlist2[j][(2*i)+1];
	
	// As shown above, we take neighbouring elements along i, Re and Im, and store them in parlist_com while going down along j.
	// Now parlist is a single columns in parlist2.
	
      }
      gsl_fft_complex_radix2_forward(parlist_com, 1, points);
      for(int j=0;j<points;j++){
	re = parlist_com[2*j];
	im = parlist_com[(2*j)+1];
	
	// Now, parlist_com contains the transformed entries and can be used to construct the the 2D transformed matrix.
	// However, we are only interested in the absolute value:
	
	currval = sqrt( (re*re) +  (im*im) ) / sqrt(points);
	fftrf[i][j]= currval;

	//note: x and y are changed because fftrf[i][j] corresponds to rf[j][i]
	if(j<(points/2.))
	  x = j;
	else
	  x = j-points;
	
	if(i<(points/2.))
	  y = i;
	else
	  y = i-points;
	//Therefore y corresponds to i and x corresponds to j!

	x=x+0.00001;	//To avoid stupid divergencies.
	
	xx += currval*cos(2*atan(y/x))*sqrt((x*x)+(y*y));
	yy += currval*sin(2*atan(y/x))*sqrt((x*x)+(y*y));
	
	if(currval > fftrfold){
	  xmax=x;
	  ymax=y;
	  fftrfold = currval;
	  }
	norm += currval;
	}
    }
    data[0] = atan2(yy,xx)/2;
    data[1] = sqrt((xmax*xmax)+(ymax*ymax));
    data[2] = sqrt((xx*xx)+(yy*yy))/norm;
    
    /*If one of the kpref is nan, set it to zero
     *nans produce errors in the following code*/
    if(data[0]!=data[0]){
      data[0] = 0;
    }
    if(data[1]!=data[1]){
      data[1] = 1;
    }
    if(data[2]!=data[2]){
      data[2] = 0;
    }
    
    //And some cleaning up//
    delete[] parlist;
    for(int i = 0; i < 2*points; i++) {
      delete[] parlist2[i];
    }
    delete[] parlist2;
    //End Cleaning//
}


////////////////////////////////////////////////////////////////////////////////////////
////////////////////////////////////////////////////////////////////////////////////////
////////////////////////////////////////////////////////////////////////////////////////
///////////////////////////////////RF ANALYZER  CLASS///////////////////////////////////
////////////////////////////////////////////////////////////////////////////////////////
////////////////////////////////////////////////////////////////////////////////////////

class RFanalyzer {
  private:
    double posx;
    double posy;
    double **onlattice;
    double **offlattice;
    double *size;
    double *data;
    double **rf;
    double **fftrf;
    double kopt;
    const char* path;
    
    double sigmas;
    double sigmar;
    double r;
    double rd;
    double alpha;
    double alphad;
    double eta;
    int boxlim;
    int length;
    double scale;
    int points;
    int MAX;
    int seed;
    
  public:
    void initialize (double, double, double, double, double, double, double, int, int, double, const char*, int);
    void set_coordinates (double, double);
    void make_lattice(void);
    void calculate_rf(void);
    void calculate_fft(void);
    void save_data(double***, int, int);
    void show_results(void);
    
    RFanalyzer (int value, int maxvalue){
    points = value;
    MAX = maxvalue;
    
    size = new double[2];
    data = new double[4];

    onlattice = new double*[MAX];
    for(int i = 0; i < MAX; i++)
      onlattice[i] = new double[2];
    
    offlattice = new double*[MAX];
    for(int i = 0; i < MAX; i++)
      offlattice[i] = new double[2];
    
    rf = new double*[points];
    for(int i = 0; i < points; i++)
      rf[i] = new double[points];
    
    fftrf = new double*[points];
    for(int i = 0; i < points; i++)
      fftrf[i] = new double[points];
    }


    RFanalyzer (const RFanalyzer& rff){
      size = new double(*rff.size);
      data = new double(*rff.data);

      onlattice = new double*(*rff.onlattice);
      offlattice = new double*(*rff.offlattice);
      rf = new double*(*rff.rf);
      fftrf = new double*(*rff.fftrf);

    }

    RFanalyzer &operator=(const RFanalyzer& rff){
      delete size;
      size = new double(*rff.size);
      
      delete data;
      data = new double(*rff.data); 
      
      for(int i = 0; i < MAX; i++) {
	delete[] onlattice[i];
      }
      onlattice = new double*(*rff.onlattice);
      
      for(int i = 0; i < MAX; i++) {
	delete[] offlattice[i];
      }
      offlattice = new double*(*rff.offlattice);
      
      for(int i = 0; i < points; i++) {
	delete[] rf[i];
      }
      rf = new double*(*rff.rf);
      
      for(int i = 0; i < points; i++) {
	delete[] fftrf[i];
      }
      fftrf = new double*(*rff.fftrf);
      return *this;
    }

    ~RFanalyzer (){
      for(int i = 0; i < MAX; i++) {
	  delete[] onlattice[i];
      }
      
      for(int i = 0; i < MAX; i++) {
	  delete[] offlattice[i];
      }
      
      for(int i = 0; i < points; i++) {
	  delete[] rf[i];
      }
      
      for(int i = 0; i < points; i++) {
	  delete[] fftrf[i];
      }
      
      delete size;
      delete data;
    }
};

void RFanalyzer::initialize (double sigmass, double sigmars, double rs, double rds, double alphas, double alphads, double etas, int boxlims, int lengths, double scales, const char* paths, int seeds) {
  
  seed = seeds;
  sigmas = sigmass;
  sigmar = sigmars;
  r = rs;
  rd = rds;
  alpha = alphas;
  alphad = alphads;
  eta = etas;
  boxlim = boxlims;
  length = lengths;
  scale = scales; 
  path = paths;
  for(int i=0;i<points;i++){
    for(int j=0;j<points;j++){
      fftrf[i][j]=0;
      rf[i][j]=0;
    }
  }
  posx = 0;
  posy = 0;
  data[0]=0;
  data[1]=0;
  data[2]=0;
  data[3]=0;
 }

void RFanalyzer::set_coordinates (double a, double b) {
  posx = a;
  posy = b;
}

void RFanalyzer::make_lattice (void) {
  generatelattice(offlattice,onlattice, size, boxlim, r, rd, alpha, alphad, eta, path, seed);
}

void RFanalyzer::calculate_rf (void) {
  calculaterf(rf, posx, posy, onlattice, offlattice, size, sigmas, sigmar, scale, points);
}

void RFanalyzer::calculate_fft (void) {
  calculateabsfft(rf, fftrf, data, length, points, MAX);
}

void RFanalyzer::save_data(double*** opm, int i, int j) {
  double pixtowavenumber = 2*pi/scale;
  double kopt = kopt_osimax(fftrf, points, sigmas, sigmar, scale);
  //or alternatively 
  //double kopt = kopt_from_rmax_min_rmin(fftrf, data[0], points);

  opm[0][j][i] = data[0];	//Angle preference
  opm[1][j][i] = pixtowavenumber*data[1];	//k_opt from the maximum of the tuning curve.
  opm[2][j][i] = pixtowavenumber*data[2];	//k_opt from the Integral approach
  opm[3][j][i] = pixtowavenumber*kopt;	//k_opt from maximation of (R_max - R_min)

  opm[4][j][i] = OSIclassic(fftrf,data[0],data[1], points);
  opm[5][j][i] = OSIclassic(fftrf,data[0],data[2], points);
  opm[6][j][i] = OSIclassic(fftrf,data[0],kopt, points);

  opm[7][j][i] = OSI_circvar(fftrf,data[1], points);
  opm[8][j][i] = OSI_circvar(fftrf,data[2], points);
  opm[9][j][i] = OSI_circvar(fftrf,kopt, points);
}

void RFanalyzer::show_results(void) {
  double kopt = kopt_osimax(fftrf, points, sigmas, sigmar, scale);	//k for which circ. variance is smallest
  //or alternatively 
  //double kopt = kopt_from_rmax_min_rmin(fftrf, data[0], points);
  double pixtowavenumber = 2*pi/scale;
  cout<<endl<<endl<<"--------------RESULTS FOR THE RECEPTIVE FIELD--------------------"<<endl<<endl;
  cout<<"Theta pref in deg\t\t"<<data[0]<<endl;
  cout<<"k_opt; Maximum of the Tuning Curve \t"<<pixtowavenumber*data[1]<<endl;
  cout<<"k_opt; Integral Method \t"<<pixtowavenumber*data[2]<<endl;
  cout<<"k_opt; Maximization of OSI \t"<<pixtowavenumber*kopt<<endl;
  cout<<endl<<endl<<"--------------Classic OSI--------------------"<<endl<<endl;
  cout<<"OSI classic for k_opt from max. Tuning Curve \t"<<OSIclassic(fftrf,data[0],data[1], points)<<endl;
  cout<<"OSI classic for k_opt from Integral Method \t"<<OSIclassic(fftrf,data[0],data[2], points)<<endl;
  cout<<"OSI classic for k_opt form max. OSI \t"<<OSIclassic(fftrf,data[0],kopt, points)<<endl;
  
  cout<<endl<<endl<<"--------------_circvar OSI--------------------"<<endl<<endl;
  cout<<"OSI_circvar for max. Tuning Curve \t"<<OSI_circvar(fftrf,data[1], points)<<endl;
  cout<<"OSI_circvar for k_opt from Integral Method \t"<<OSI_circvar(fftrf,data[2], points)<<endl;
  cout<<"OSI_circvar for k_opt form max. OSI \t"<<OSI_circvar(fftrf,kopt, points)<<endl<<endl<<endl;
}
