# Supplementary material for: Random Wiring, Ganglion Cell Mosaics, and the Functional Architecture of the Visual Cortex
Source: PLoS Comput Biol. 2015 Nov 17;11(11):e1004602. doi: 10.1371/journal.pcbi.1004602 (PMC4648540; doi:10.1371/journal.pcbi.1004602)
Supplement: S1 Code — We provide all necessary code to calculate single neuron properties and orientation domain layouts along with a Mathematica program which contains the analytical solution for both, an example single neuron and the domain layout obtained from a perfect and infinite lattice. The C-program ‘calculate_single_neuron.cpp’ calculates the same for a single neuron numerically. The C-program is provided to illustrate the use of the rfanalyzer class. The c-program ‘calculate_map.cpp’ calculates the same properties as ‘calculate_single_neuron.cpp’ but for a whole array of cells. After finishing a run, this program generates a set of ascii files in which the output is stored. These files are read in and analyzed by the Matlab program ‘plot_results.m’. It calculates the pinwheel density, pinwheel distance distributions, mean pinwheel distance and pinwheel density fluctuations as a function of subregion size. We compiled the code with gcc [g++ (Ubuntu 4.8.2-19ubuntu1) 4.8.2] and the gsl: g++ ./calculate_single_neuron.cpp -lgsl -lgslcblas -O3 -march = native g++ ./calculate_map.cpp -lgsl -lgslcblas -O3 -march = native For this article, we have calculated orientation domain layouts with aspect ratio 22x22Λ, sampled with 4096x4096 pixels. This corresponds to ≈ 6.5μm per cortical unit for our standard combination of parameters (r = r′ = 170 μm and Δα = 7°). Experimental data The folder ‘map_data’ contains a data folder with single condition layouts and various ROIs for four ferrets cases. It also contains two Matlab files, ‘run_analysis.m’ and ‘plot_results.m’ to run the analysis and display the results. The full data set used in the present study is available on the neural data sharing platform http://www.g-node.org/. (ZIP) [file pcbi.1004602.s001.zip › README.txt]

===================================
========== INTRODUCTION ===========
===================================

This is the supplemental material provided with the article "Random wiring, ganglion cell mosaics, and the functional architecture of the visual cortex" by Manuel Schottdorf, Wolfgang Keil, David Coppola, Leonard E. White, and Fred Wolf, PLoS Computational Biology 2015. It provides:

(1) the routines to analyze experimental single condition maps.
(2) the routines to produce and analyze model maps.

This program is free software: you can redistribute it and/or modify it under the terms of the GNU General Public License as published by the Free Software Foundation, either version 3 of the License, or (at your option) any later version. This program is distributed in the hope that it will be useful, but WITHOUT ANY WARRANTY; without even the implied warranty of MERCHANTABILITY or FITNESS FOR A PARTICULAR PURPOSE.  See the GNU General Public License for more details. You should have received a copy of the GNU General Public License  along with this program.  If not, see <http://www.gnu.org/licenses/>.


===================================
============ THE MODEL ============
===================================

All the necessary code to calculate single neuron properties and a full OPM is provided in the folder 'map_model'. The folder contains:

(1) a mathematica file 'implemented_equations.nb'.
(2) two example C programs. Both use the rfanalyzer class, contained in 'rfanalyzer.h'.
(3) a matlab program 'plot_results.m'.

The mathematica program contains the analytical solution for an example single neuron and for the OPM from a perfect and infinite lattice analytically implemented. The C-program 'calculate_single_neuron.cpp' calculates the same for a single neuron numerically. The C-program is provided to illustrate the use of the rfanalyzer class. The c-program 'calculate_map.cpp' calculates the same properties as 'calculate_single_neuron.cpp' but for a whole array of cells. After finishing a run, it generates a set of ascii files:

thpref.dat	contains the list of preferred orientations
off_lattice.dat	coordinates of the lattice points of OFF cells
on_lattice.dat	coordinates of the lattice points of ON cells
k_max.dat	the preferred spatial frequency from the maximum of the receptive field's powerspectrum
k_minmax.dat	the preferred spatial frequency from CV maximization
k_integral.dat	the preferred spatial frequency from the center-of-mass method

The associated classical OSIs: oc_max.dat, oc_minmax.dat, oc_integral.dat
And the associated OSIs from circular variance: ocv_max.dat, ocv_minmax.dat, ocv_integral.dat

And files are stored in the ./data folder. The files can then be read in and analyzed with the matlab program 'plot_results.m'. It calculates the pinwheel density, pinwheel distance distributions, mean pinwheel distance and pinwheel density fluctuations as a function of subregion size.

We compiled the code with gcc [g++ (Ubuntu 4.8.2-19ubuntu1) 4.8.2] and the gnu scientific library.
g++ ./calculate_single_neuron.cpp -lgsl -lgslcblas -O3 -march=native  
g++ ./calculate_map.cpp -lgsl -lgslcblas -O3 -march=native 

Comment:
For the paper, we have calculate OPMs with typically 22 lambda sampled by 4096x4096 pixels. This boils down to about 6.5mum per pixel/neuron for our standard combination of parameters (r = r' = 170 and alpha = 0, alph' = 7 deg). For the implementation provided here, we reduced the spatial resolution. A typical run with the preset 512x512 neurons takes about a day. 


===================================
============== DATA ===============
===================================

The folder 'map_data' contains a data folder with single condition maps and regions of interest for four ferrets. It also contains two matlab files, one to run the analysis, 'run_analysis.m', and one to plot the results, 'plot_results.m'. Running the analysis for one ferret takes about 30 minutes on a Intel(R) Core(TM) i7-3770K CPU @ 3.50GHz. Processing and plotting of all four ferrets takes a few minutes only. These are average column spacing, OPM area and PW densities for the four cases:

Case		avg_w[px]	avg_w[mm]	map_area	pw_dens
F236		61.054244	0.814057	24.387675	3.200521
F123		66.436816	0.885824	15.906973	3.007344
F112_lh		61.985510	0.826473	32.141713	3.369914
F76		57.600535	0.768007	30.873269	3.385051
