# Supplementary material for: Random Wiring, Ganglion Cell Mosaics, and the Functional Architecture of the Visual Cortex
Source: PLoS Comput Biol. 2015 Nov 17;11(11):e1004602. doi: 10.1371/journal.pcbi.1004602 (PMC4648540; doi:10.1371/journal.pcbi.1004602)
Supplement: S1 Code — We provide all necessary code to calculate single neuron properties and orientation domain layouts along with a Mathematica program which contains the analytical solution for both, an example single neuron and the domain layout obtained from a perfect and infinite lattice. The C-program ‘calculate_single_neuron.cpp’ calculates the same for a single neuron numerically. The C-program is provided to illustrate the use of the rfanalyzer class. The c-program ‘calculate_map.cpp’ calculates the same properties as ‘calculate_single_neuron.cpp’ but for a whole array of cells. After finishing a run, this program generates a set of ascii files in which the output is stored. These files are read in and analyzed by the Matlab program ‘plot_results.m’. It calculates the pinwheel density, pinwheel distance distributions, mean pinwheel distance and pinwheel density fluctuations as a function of subregion size. We compiled the code with gcc [g++ (Ubuntu 4.8.2-19ubuntu1) 4.8.2] and the gsl: g++ ./calculate_single_neuron.cpp -lgsl -lgslcblas -O3 -march = native g++ ./calculate_map.cpp -lgsl -lgslcblas -O3 -march = native For this article, we have calculated orientation domain layouts with aspect ratio 22x22Λ, sampled with 4096x4096 pixels. This corresponds to ≈ 6.5μm per cortical unit for our standard combination of parameters (r = r′ = 170 μm and Δα = 7°). Experimental data The folder ‘map_data’ contains a data folder with single condition layouts and various ROIs for four ferrets cases. It also contains two Matlab files, ‘run_analysis.m’ and ‘plot_results.m’ to run the analysis and display the results. The full data set used in the present study is available on the neural data sharing platform http://www.g-node.org/. (ZIP) [file pcbi.1004602.s001.zip › shared_code/analyze_single_OPM.m]

function map = analyze_single_OPM(species, dirname,list_file,index,llp,hhp,beta, smallest_w, largest_w, w_step, shrinkage)
%FUNCTION  map = analyze_single_OPM(species, dirname,list_file,index,llp,hhp,beta, smallest_w, largest_w, w_step, shrinkage)
%
% INPUT PARAMETERS:    
%               species ... choose ferrets, cats, galagos, shrews
%               dirname  ... directory with the subdirectories in 
%               list_file... textfile with the list of subdirectory names
%               index   ... index of the subdir which is to be analyzed
%
%               llp     ... lowpass cutoff frequency in millimeters
%               hhp     ... highpass cutoff frequency in millimeters
%               beta    ... "Temperature" for the fermi-filter if used,
%                           beta is measured in units of k_hp or k_lp (see Kaschube Diss)
%                           choose beta = 0 for gaussian filtering (not recommended)
%               smallest_w ... smallest wavelength used for the wavelet
%                              analysis (in millimeters)
%               largest_w ... largest wavelength used for the wavelet
%                              analysis (in millimeters)
%               w_step  ...  steps of the wavelet scale (in millimeters)
%               shrinkage ... choose 1 of no shrinkage desired, choose 2 if
%               map is to be shrinked by a factor of 2, recommended for
%               more than 200 pixels per mm
%
%
% Recommended parameter values as in Kaschube et al. Science, 2010 
%& Keil et al. Science, 2011
%  
%   FERRETS
%           llp = 0.3
%           hhp = 1.4
%           beta = 0.05;
%           smallest_w = 0.4
%           largest_w = 1.3
%           w_step = 0.05
%
%   GALAGOS
%           llp = 0.2
%           hhp = 1.2
%           beta = 0.05;
%           smallest_w = 0.3
%           largest_w = 1.1
%           w_step = 0.05
%
%   TREE SHREWS
%           llp = 0.2;
%           hhp = 1.2;
%           beta = 0.05;
%           smallest_w = 0.3;
%           largest_w = 1.1;
%           wsteps = 0.05;
%   CATS
%           llp = 0.3;
%           hhp = 1.6;
%           beta = 0.05;
%           smallest_w = 0.4;
%           largest_w = 1.5;
%           wsteps = 0.05;

%
% start compiled function from analyze_all_maps.m to make sure these
% parameters are set
%
%
%  OUTPUT: the function outputs a structure called map with the following
%  fields
%
%        alternate_ROI_used ... 'yes' or 'no', depending on whether
%                               altenate ROI used, there are alternate ROIs for Ferrets, Galagos
%                               and Shrews, the alternate ROIs have been
%                               used in Kaschube et al. 2010
%
%                     z_raw ... unprocessed data as complex-valued field
%              data_dirname ... Path to data directory
%                       llp ... low pass cut-off frequency in mm
%                       hhp ... high pass cut-off frequency in mm
%                 shrinkage ... scalar value for shrinkage,  shrinkage = 1
%                               if data is not shrinked
%                z_shrunk ... data after shrinkage, z_raw  = z_shrinked
%                               if data is not shrinked
%                roi_shrunk ... roi after shrinkage, z_raw  = z_shrinked
%                               if data is not shrinked
%                z_filtered ... data after bandpass filtering
%                local_w_re ... local column spacing of real part in px
%                               units
%                local_w_im ... local column spacing of imaginary part in px
%                                units
%                   local_w ... estimated column spacing of map in px units
%              average_w_re ... average column spacing of real part in
%                               units of px
%              average_w_im ... average column spacing of imaginary part in
%                               units of px
%                 average_w ... average column spacing of map in px units
%                   new_roi ... ROI after column spacing estimation,
%                               regions where column spacing could not 
%                                be estimated
%                   pw_x_lp ... local pinwheel density as a function of lowpass cutoff 
%           pw_pos_estimate ... array used for pinwheel position estimate
%      pw_pos_estimate_plus ... array used for pinwheel position estimate
%                               only positive charge pinwheels     
%     pw_pos_estimate_minus ... array used for pinwheel position estimate
%                               only negative charge pinwheels     
%      automated_pw_density ... local pinwheel density after plateau
%                               fitting
%                   pw_dens ... average pinwheel density of map
%             pw_pos_matrix ... matrix used to estimate the pinwheel positions [480x655 double]
%        pw_pos_matrix_plus ... matrix used to estimate the positions for pinwheel of positive charge 
%       pw_pos_matrix_minus ... matrix used to estimate the positions for pinwheel of negative charge 
%                   PWxList ... linear array for x-coordinates of pinwheels
%                   PWyList ... linear array for y-coordinates of pinwheels
%                  signlist ... linear array for charge of pinwheels (either -1 or 1)
%                         d ... nearest neighbor pinwheel distances,
%                               independent of charge
%                      d_eq ... nearest neighbor pinwheel distances,
%                               for pinwheels of equal charge
%                      d_op ... nearest neighbor pinwheel distances,
%                               for pinwheels of opposite charge
%
%
%                                                
% EXAMPLES: 
%
%
% COMPILATION:
% compile with mcc -C -R -singleCompThread -m analyze_single_OPM.m and then
% and start on cluster with analyze_all_maps('ferrets', 'data_david/ferrets/','list_all.txt')
%
%
%  Copyright (C) 2014, Max-Planck-Institut for Dynamics and Self-organization, The  
%  Nonlinear Dynamics Group. This software may be used, copied, or 
%  redistributed as long as it is not sold and this copyright notice is 
%  reproduced on each copy made. This routine is provided as is without 
%  any express or implied warranties whatsoever.  
%%%%%%%%%%%%%%%%%%%%%%%%%%%%%%%%%%%%%%%%%%%%%%%%%%%%%%%%%%%%%%%%%%%%

    close all;   
    scrsz = get(0,'ScreenSize');
    
    ITER = 500; %%% no circles drawn for pw density count variance analysis
    
    %%%%%%%%%%%%%%%%%%%%%%%%%%%%%%
    if isdeployed  
        setenv('MCR_CACHE_ROOT','/scratch06/manuel/')
        do_plotting = 0;
    else
        do_plotting = 1;        
    end
    
    % Do basic input checking %%%%%%%%%%%%%%%%%    
    if beta <= 0
        error('Choose a beta value that is larger than one. See help analyze_single_OPM.m for recommended values');
    end
    
    if llp >=  hhp
        error('llp has to be smaller than hhp value. See help analyze_single_OPM.m for recommended values');
    end
    if smallest_w >=  largest_w
        error('smallest_w has to be smaller than largest_w value. See help analyze_single_OPM.m for recommended values');
    end
    
    
    
    
    %%%%%%%%%%%% Define cutoff frequencies for automated pw density in the
    %%%%%%%%%%%% different species (see Kaschube et al. 2010, Science)
    if strcmpi(species, 'ferrets') || strcmpi(species, 'ferret')
        llp_cutoffs = linspace(0.1, .99,90);
    elseif strcmpi(species, 'galagos') || strcmpi(species, 'galago')
        llp_cutoffs = linspace(0.1, 0.79,70);
    elseif strcmpi(species, 'shrews') || strcmpi(species, 'shrew') || strcmpi(species, 'treeshrews') || strcmpi(species, 'treeshrew')
        llp_cutoffs = linspace(0.1, 0.79,70);
    elseif strcmpi(species, 'cats') || strcmpi(species, 'cat')
        llp_cutoffs = linspace(0.3,1.19,90);
    end
    
    if isdeployed
        
        index = round(str2double(index));
        llp = str2double(llp);
        hhp = str2double(hhp);
        beta = str2double(beta);
        smallest_w = str2double(smallest_w);
        largest_w  = str2double(largest_w);
        w_step= str2double(w_step);
        shrinkage = round(str2double(shrinkage));
        %%% set do_plotting = 0 to suppress plotting, 
        do_plotting = 0;
    end
    
    if ~isdeployed
        load('colormap_min.mat', 'colormap_min');
    end
    
    %%%%%%%%% READ THE DATA %%%%%%%%%%%%%%%%%%%%%%%%%%%%%%%%%%%%
    
    disp(['Analyzing entry ' num2str(index) ' of list '  list_file ' ...']);   
    %%%%%%%%%%%% Read the data and the measure (how many pixels per millimeter)    
    if strcmpi(species, 'cat') || strcmpi(species, 'cats')
        [data, roi_matrix, data_dirname ] = read_OPM_cat_data(dirname,list_file, index);
    else
        [cardinal, oblique, data_dirname, roi_matrix] = read_OPM_tif_data(dirname,list_file, index);
        % Create an complex-valued field form the cardinal and oblique
        % real-valued maps
        cardinal = double(cardinal);
        oblique = double(oblique);
        roi_matrix = double(roi_matrix);
        data = cardinal + 1i * oblique;
    end
    
    
    
    %%% Get scale of experiment (how many pixels per mm)
    if exist([data_dirname 'raw_difference_images/measure.txt'], 'file')
        fid = fopen([data_dirname 'raw_difference_images/measure.txt']);
        measure = fscanf(fid,'%f');
        fclose(fid);
        % measure indicates how many pixel is one millimeter in the measurements
        %             Len Whites and David Coppolas Data: measure = 75px/mm
        %             except for 4 tree shrew cases where both hemispheres
        %             are imaged, there measure is 62px/mm
        %             David Whitney's Data from Justin Crowley's Lab:
        %             measure = 156.9231px/mm
        %             Zoltan Kisvarday's cat V1 data: measure = 50px/mm
        
    else
        error(['There does not seem to be a file called ''measure.txt'' in the raw_difference_images directory.'...
            'Please put a file with this name there, indicating how many pixel correspond to one millimeter.']);
    end
    
    
    %%%%%%%%%%% Output data will be stored in a data structure called map
    map.z_raw = data;
    map.data_dirname  = data_dirname;
    map.roi_raw = roi_matrix;
    map.llp = llp;
    map.hhp = hhp;
    
    % Check if there is already an analysis-dir, else create one
    if ~exist([data_dirname 'analysis'],'dir') 
        fprintf('No directory named analysis in the data directory.\n');
        fprintf('Creating it ... \n');
        mkdir([data_dirname 'analysis']);
    end
    
    % Rescale the input parameters to micrometers
    smallest_w = smallest_w * 1000; 
    largest_w = largest_w * 1000; 
    w_step = w_step * 1000; 
    absolute_scale = 1000/measure; %% micrometers per pixel
    
    hhp = measure * hhp; % Transforms hhp to pixel units
    llp = measure * llp; % Transforms llp to pixel units    
    llp_cutoffs = measure * llp_cutoffs;% Transforms llp_cutoffs to pixel units
    
    
    %%%%%%%%%%%%%%%%%%%%%%%%%%%%%%%%%%%%%%%%%%%%%%%%%
    %%%% Shrink (if desired) and filter OPM 
    [map, absolute_scale, measure,~,hhp,llp_cutoffs] = filter_orientation_map(map,shrinkage, measure,absolute_scale,llp,hhp,llp_cutoffs,beta, do_plotting);   
    %%%% The return values for measure, absolute_scale, hhp, llp_cutoffs
    %%%% take shrinkage into account and these should be used in subsequent
    %%%% processing! 
    
    
    %%%%%%%%%%%%%%%%%%%%%%%%%%%%%%%%%%%%%%%%%%%%%%%%%%%%%%%%%%%%%%%%%%%%%%
    %%%%%%%%%%%%%%%% ESTIMATION OF LOCAL COLUMN SPACING %%%%%%%%%%%%%%%%
    %%%%%%%%%%%%%%%%%%%%%%%%%%%%%%%%%%%%%%%%%%%%%%%%%%%%%%%%%%%%%%%%%%%%%%
    
    
    disp('Estimate local column spacing of real part via wavelet analysis ...');
    [average_w_re, local_w_re, new_roi_re] = wavelength_estimator_data(real(map.z_filtered), map.roi_shrunk,smallest_w,largest_w,w_step,absolute_scale);
    disp('Estimate local column spacing of imaginary part via wavelet analysis ...');
    [average_w_im, local_w_im, new_roi_im] = wavelength_estimator_data(imag(map.z_filtered), map.roi_shrunk,smallest_w,largest_w,w_step,absolute_scale);

    new_roi = ((new_roi_re + new_roi_im) == 2); %%% New ROI excludes regions where wavelengths could not be estimated


    %%% Scale everything back from micrometers to pixels
    local_w_re = local_w_re / absolute_scale;
    local_w_im = local_w_im / absolute_scale;

    local_w = 1/2*(local_w_re + local_w_im);
    local_w(new_roi == 0) = 0;
    
    average_w_re = average_w_re / absolute_scale;
    average_w_im = average_w_im / absolute_scale;

    average_w = mean(mean(local_w(new_roi == 1)));
    
    
    if ~isdeployed && do_plotting        
        figure(4);
        set(gcf,'Position',[1 scrsz(4)/3 scrsz(3)/3 scrsz(4)/3]); %[left, bottom, width, height]:
        imagesc(local_w);
        colormap(jet);
        set(gca, 'YDir', 'normal');
        axis image;
        title(['Local wavelength [px]: Average w: ' num2str(average_w) 'px']);
        drawnow;
        
    end

    %%%%%%%%%%%%%%% Store the column spacing analysis results (all values in pixels)
    map.local_w_re = local_w_re;
    map.local_w_im = local_w_im;    
    map.local_w = local_w;
    map.average_w_re = average_w_re;
    map.average_w_im = average_w_im;    
    map.average_w = average_w;
    map.new_roi = new_roi;
    map.measure = measure; %% Note, this measure value can be different from original one, if data is shrunk!

    %%% Intermediate save
    disp(['Saving column spacing analysis data to ' map.data_dirname 'analysis/column_spacing_analysis.mat ...']);
    save([map.data_dirname 'analysis/column_spacing_analysis.mat'], 'map');
    
    
    
    
    load([map.data_dirname 'analysis/column_spacing_analysis.mat'], 'map');
    
    disp(['Column spacing of map is: ' num2str(map.average_w) ' pixels.']);
    disp(['This equals: ' num2str(map.average_w*absolute_scale) ' micrometers.']);
    
    
    
    %%%%%%%%%%%%%%%%%%%%%%%%%%%%%%%%%%%%%%%%%%%%%%%%%%%%%%%%%%%%%%%%%%%%%%
    %%%%%%%%%%%%%%%%%%%% Pinwheel Density estimation %%%%%%%%%%%%%%%%%%%%%
    %%%%%%%%%%%%%%%%%%%%%%%%%%%%%%%%%%%%%%%%%%%%%%%%%%%%%%%%%%%%%%%%%%%%%%
    disp('Starting to estimate local pinwheel density with different cutoffs... ');
    
    map = estimate_local_pw_density(map,hhp,llp_cutoffs,beta, do_plotting);
    

    %%% Intermediate save
    disp(['Doing intermediate save to ' map.data_dirname 'analysis/map_analysis_data_new.mat']);
    save([map.data_dirname 'analysis/map_analysis_data_new.mat'], 'map');
    
    
    load ([map.data_dirname '/analysis/map_analysis_data_new.mat'], 'map'); %%% Returns structure "map"
    
    
    
    %%%%%%%%%%%%%%%%%%%%%%%%%%%%%%%%%%%%%%%%%%%%%%%%%%%%%%%%%%%%%%%%%%%%%%
    %%%%%%%%%%%%%%%%%%%% Pinwheel Statistics analysis %%%%%%%%%%%%%%%%%%%%
    %%%%%%%%%%%%%%%%%%%%%%%%%%%%%%%%%%%%%%%%%%%%%%%%%%%%%%%%%%%%%%%%%%%%%%
    disp('Analyzing pw NN distance statistics....');
    [map.d map.d_eq map.d_op] = compute_nn_pw_distances(map.PWxList,map.PWyList,map.signlist);
 
   
    map_area = sum(map.new_roi(:))/map.average_w^2;


    % Now Compute count variance of pw numbers in subregions of different sizes
    % using the weighted pinwheel position matrix computed in
    % estimate_local_pw_density.m
    
    % Generate a weighted pw_pos_matrix for all pinwheels first
    map.pw_pos_matrix = map.pw_pos_matrix_plus + map.pw_pos_matrix_minus;
    weights = (map.average_w./map.local_w);
    map.weighted_pw_pos_matrix = map.pw_pos_matrix .*weights.*weights;

    % Compute count variance
    [circ_areas n] = gimme_nv_roi_with_local_pw_dens(map.weighted_pw_pos_matrix, ITER, map.average_w, map.new_roi); 

    disp(['Current value for n is ' num2str(n) ])

    % Save all statistics to pw_stat_analysis variable
    pw_stat_analysis.map_area = map_area;
    pw_stat_analysis.PWxList = map.PWxList;
    pw_stat_analysis.PWyList = map.PWyList;

    pw_stat_analysis.d = map.d;
    pw_stat_analysis.d_eq = map.d_eq;
    pw_stat_analysis.d_op = map.d_op;

    pw_stat_analysis.circ_areas = circ_areas;
    pw_stat_analysis.n = n;


    pw_stat_analysis.pw_dens = map.pw_dens;
    pw_stat_analysis.average_w = map.average_w;
    pw_stat_analysis.ITER = ITER;

    
    disp(['Saving pinwheel statistics analysis to: ' map.data_dirname '/analysis/pw_stat_analysis.mat']);
    save([map.data_dirname '/analysis/pw_stat_analysis.mat'], 'pw_stat_analysis')
    disp('...Done.');
    
    
    disp(['Pinwheel density of map is: ' num2str(map.pw_dens)]);
    
    
    
    %%% Final save 
    save([map.data_dirname 'analysis/map_analysis_data_new.mat'], 'map');
    disp('Everything done.');
    
    
    if isdeployed
        exit();
    end
    
    
    
end %%%% END OF FUNCTION ANALYZE_SINGLE_OPM.M


    
