# Supplementary material for: Random Wiring, Ganglion Cell Mosaics, and the Functional Architecture of the Visual Cortex
Source: PLoS Comput Biol. 2015 Nov 17;11(11):e1004602. doi: 10.1371/journal.pcbi.1004602 (PMC4648540; doi:10.1371/journal.pcbi.1004602)
Supplement: S1 Code — We provide all necessary code to calculate single neuron properties and orientation domain layouts along with a Mathematica program which contains the analytical solution for both, an example single neuron and the domain layout obtained from a perfect and infinite lattice. The C-program ‘calculate_single_neuron.cpp’ calculates the same for a single neuron numerically. The C-program is provided to illustrate the use of the rfanalyzer class. The c-program ‘calculate_map.cpp’ calculates the same properties as ‘calculate_single_neuron.cpp’ but for a whole array of cells. After finishing a run, this program generates a set of ascii files in which the output is stored. These files are read in and analyzed by the Matlab program ‘plot_results.m’. It calculates the pinwheel density, pinwheel distance distributions, mean pinwheel distance and pinwheel density fluctuations as a function of subregion size. We compiled the code with gcc [g++ (Ubuntu 4.8.2-19ubuntu1) 4.8.2] and the gsl: g++ ./calculate_single_neuron.cpp -lgsl -lgslcblas -O3 -march = native g++ ./calculate_map.cpp -lgsl -lgslcblas -O3 -march = native For this article, we have calculated orientation domain layouts with aspect ratio 22x22Λ, sampled with 4096x4096 pixels. This corresponds to ≈ 6.5μm per cortical unit for our standard combination of parameters (r = r′ = 170 μm and Δα = 7°). Experimental data The folder ‘map_data’ contains a data folder with single condition layouts and various ROIs for four ferrets cases. It also contains two Matlab files, ‘run_analysis.m’ and ‘plot_results.m’ to run the analysis and display the results. The full data set used in the present study is available on the neural data sharing platform http://www.g-node.org/. (ZIP) [file pcbi.1004602.s001.zip › shared_code/compute_nn_pw_distances.m]

function [d d_eq d_op] = compute_nn_pw_distances(x,y,c)
%
% CALLED BY ANALYZE_SINGLE_MAP.M
%
% USAGE : 
% %FUNCTION  [d d_eq d_op] = compute_nn_pw_distances(x,y,c)
%
%
% INPUT PARAMETERS: 
% x ... x coordinates of all pinwheels
% y ... y coordinates of all pinwheels
% c ... chirality (charge) of all the pinwheels, either 1 for positive or
%       -1 for negative charge
%
%
%
% OUTPUT PARAMETERS:
% d ... nn distances irrespect of which chirality (topological charge)
% d_eq ... nn distances for pinwheels of equal chirality (topological charge)
% d_op ... nn distances for pinwheels of opposite chirality (topological charge)
%
%
%
%%%%%%%%%%%%%%%%%%%%%%%%%%%%%%%%%%%%%%%%%%%%%%%%%%%%%%%%%%%%%%%%%%%%%

	l = length(x);
    for t = 1:l		
            xa = x(t);
            ya = y(t);						
            d(t) = find_nn(x,y,xa,ya);						
    end

    % d same chirality

	ind_p = find(c== 1);
	ind_n = find(c==-1);

	xp = x(ind_p);
	yp = y(ind_p);

	xn = x(ind_n);
	yn = y(ind_n);

	l = length(xp);

    for t = 1:l

            xa = xp(t);
            ya = yp(t);

            dp(t) = find_nn(xp,yp,xa,ya);

    end

	l = length(xn);

    for t = 1:l

            xa = xn(t);
            ya = yn(t);

            dn(t) = find_nn(xn,yn,xa,ya);

    end

	d_eq = [dp dn];
	
    % d opposite chirality

	ind_p = find(c== 1);
	ind_n = find(c==-1);

	xp = x(ind_p);
	yp = y(ind_p);

	xn = x(ind_n);
	yn = y(ind_n);

	l = length(xp);

    for t = 1:l

            xa = xp(t);
            ya = yp(t);

            dp(t) = find_nn(xn,yn,xa,ya);

    end

	l = length(xn);

    for t = 1:l

            xa = xn(t);
            ya = yn(t);

            dn(t) = find_nn(xp,yp,xa,ya);

    end

	d_op = [dp dn];

end %%%% END OF COMPUTE_NN_DISTANCES.M
    


%%%%%%%%%%%%%%%%%%%%%%%%%% LIST OF USED FUNCTIONS %%%%%%%%%%%%%%%%
%%%%%%%%%%%%%%%%%%%%%%%%%%%%%%%%%%%%%%%%%%%%%%%%%%%%%%%%%%%%%%%%%%
   
function d = find_nn(x,y,xa,ya)
	
	xt = x - xa;
	yt = y - ya;

	r = sqrt(xt.^2 + yt.^2);
	ind = find(r >0);
	d = min(r(ind));
	
end	
