# Supplementary material for: Random Wiring, Ganglion Cell Mosaics, and the Functional Architecture of the Visual Cortex
Source: PLoS Comput Biol. 2015 Nov 17;11(11):e1004602. doi: 10.1371/journal.pcbi.1004602 (PMC4648540; doi:10.1371/journal.pcbi.1004602)
Supplement: S1 Code — We provide all necessary code to calculate single neuron properties and orientation domain layouts along with a Mathematica program which contains the analytical solution for both, an example single neuron and the domain layout obtained from a perfect and infinite lattice. The C-program ‘calculate_single_neuron.cpp’ calculates the same for a single neuron numerically. The C-program is provided to illustrate the use of the rfanalyzer class. The c-program ‘calculate_map.cpp’ calculates the same properties as ‘calculate_single_neuron.cpp’ but for a whole array of cells. After finishing a run, this program generates a set of ascii files in which the output is stored. These files are read in and analyzed by the Matlab program ‘plot_results.m’. It calculates the pinwheel density, pinwheel distance distributions, mean pinwheel distance and pinwheel density fluctuations as a function of subregion size. We compiled the code with gcc [g++ (Ubuntu 4.8.2-19ubuntu1) 4.8.2] and the gsl: g++ ./calculate_single_neuron.cpp -lgsl -lgslcblas -O3 -march = native g++ ./calculate_map.cpp -lgsl -lgslcblas -O3 -march = native For this article, we have calculated orientation domain layouts with aspect ratio 22x22Λ, sampled with 4096x4096 pixels. This corresponds to ≈ 6.5μm per cortical unit for our standard combination of parameters (r = r′ = 170 μm and Δα = 7°). Experimental data The folder ‘map_data’ contains a data folder with single condition layouts and various ROIs for four ferrets cases. It also contains two Matlab files, ‘run_analysis.m’ and ‘plot_results.m’ to run the analysis and display the results. The full data set used in the present study is available on the neural data sharing platform http://www.g-node.org/. (ZIP) [file pcbi.1004602.s001.zip › shared_code/errorbar_tick.m]

function errorbar_tick(h,w,xtype)
%ERRORBAR_TICK Adjust the width of errorbars
%   ERRORBAR_TICK(H) adjust the width of error bars with handle H.
%      Error bars width is given as a ratio of X axis length (1/80).
%   ERRORBAR_TICK(H,W) adjust the width of error bars with handle H.
%      The input W is given as a ratio of X axis length (1/W). The result 
%      is independent of the x-axis units. A ratio between 20 and 80 is usually fine.
%   ERRORBAR_TICK(H,W,'UNITS') adjust the width of error bars with handle H.
%      The input W is given in the units of the current x-axis.
%
%   See also ERRORBAR
%

% Author: Arnaud Laurent
% Creation : Jan 29th 2009
% MATLAB version: R2007a
%
% Notes: This function was created from a post on the french forum :
% http://www.developpez.net/forums/f148/environnements-developpement/matlab/
% Author : Jerome Briot (Dut) 
%   http://www.mathworks.com/matlabcentral/newsreader/author/94805
%   http://www.developpez.net/forums/u125006/dut/
% It was further modified by Arnaud Laurent and Jerome Briot.

% Check numbers of arguments
error(nargchk(1,3,nargin))

% Check for the use of V6 flag ( even if it is depreciated ;) )
flagtype = get(h,'type');

% Check number of arguments and provide missing values
if nargin==1
	w = 80;
end

if nargin<3
   xtype = 'ratio';
end

% Calculate width of error bars
if ~strcmpi(xtype,'units')
    dx = diff(get(gca,'XLim'));	% Retrieve x limits from current axis
    w = dx/w;                   % Errorbar width
end

% Plot error bars
if strcmpi(flagtype,'hggroup') % ERRORBAR(...)
    
    hh=get(h,'children');		% Retrieve info from errorbar plot
    x = get(hh(2),'xdata');		% Get xdata from errorbar plot
    
    x(4:9:end) = x(1:9:end)-w/2;	% Change xdata with respect to ratio
    x(7:9:end) = x(1:9:end)-w/2;
    x(5:9:end) = x(1:9:end)+w/2;
    x(8:9:end) = x(1:9:end)+w/2;

    set(hh(2),'xdata',x(:))	% Change error bars on the figure

else  % ERRORBAR('V6',...)
    
    x = get(h(1),'xdata');		% Get xdata from errorbar plot
    
    x(4:9:end) = x(1:9:end)-w/2;	% Change xdata with respect to the chosen ratio
    x(7:9:end) = x(1:9:end)-w/2;
    x(5:9:end) = x(1:9:end)+w/2;
    x(8:9:end) = x(1:9:end)+w/2;

    set(h(1),'xdata',x(:))	% Change error bars on the figure
    
end
