# Supplementary material for: Random Wiring, Ganglion Cell Mosaics, and the Functional Architecture of the Visual Cortex
Source: PLoS Comput Biol. 2015 Nov 17;11(11):e1004602. doi: 10.1371/journal.pcbi.1004602 (PMC4648540; doi:10.1371/journal.pcbi.1004602)
Supplement: S1 Code — We provide all necessary code to calculate single neuron properties and orientation domain layouts along with a Mathematica program which contains the analytical solution for both, an example single neuron and the domain layout obtained from a perfect and infinite lattice. The C-program ‘calculate_single_neuron.cpp’ calculates the same for a single neuron numerically. The C-program is provided to illustrate the use of the rfanalyzer class. The c-program ‘calculate_map.cpp’ calculates the same properties as ‘calculate_single_neuron.cpp’ but for a whole array of cells. After finishing a run, this program generates a set of ascii files in which the output is stored. These files are read in and analyzed by the Matlab program ‘plot_results.m’. It calculates the pinwheel density, pinwheel distance distributions, mean pinwheel distance and pinwheel density fluctuations as a function of subregion size. We compiled the code with gcc [g++ (Ubuntu 4.8.2-19ubuntu1) 4.8.2] and the gsl: g++ ./calculate_single_neuron.cpp -lgsl -lgslcblas -O3 -march = native g++ ./calculate_map.cpp -lgsl -lgslcblas -O3 -march = native For this article, we have calculated orientation domain layouts with aspect ratio 22x22Λ, sampled with 4096x4096 pixels. This corresponds to ≈ 6.5μm per cortical unit for our standard combination of parameters (r = r′ = 170 μm and Δα = 7°). Experimental data The folder ‘map_data’ contains a data folder with single condition layouts and various ROIs for four ferrets cases. It also contains two Matlab files, ‘run_analysis.m’ and ‘plot_results.m’ to run the analysis and display the results. The full data set used in the present study is available on the neural data sharing platform http://www.g-node.org/. (ZIP) [file pcbi.1004602.s001.zip › shared_code/pw_parameter.m]

function [an,th0,ph0,sig]=pw_parameter(f)
%%%%%%%%%%%%%%%%%%%%%%%%%%%%%%%%%%%%%%%%%%%%%%%%%%%%%%%%%%%%%%%%%%%%%%%%
%USAGE:
%
% function [an,th0,ph0,sig]=pw_parameter(f)
% This function computes chirality, overrepresented orientations and
% anisotropy parameter of a pinwheel
%
% INPUT PARAMETER:
% f ... 4x1 vector containing the local directional derivateds ([grad_x Re(z),grad_y Re(z), grad_x Im(z), grad_y Im(z)])
%
% OUTPUT PARAMETERS: 
% an  ... pinwheel anisotropy 
% th ...  overrepresented orientation givein i(-Pi/2,Pi/2)
% ph0 ...    overrepresented orientation give in (0,2 Pi)
% sig ... chirality +/- 1
%
%  Copyright (C) 2014, Max-Planck-Institut for Dynamics and Self-organization, The  
%  Nonlinear Dynamics Group. This software may be used, copied, or 
%  redistributed as long as it is not sold and this copyright notice is 
%  reproduced on each copy made. This routine is provided as is without 
%  any express or implied warranties whatsoever.  
%
%%%%%%%%%%%%%%%%%%%%%%%%%%%%%%%%%%%%%%%%%%%%%%%%%%%%%%%%%%%%%%%%%%%%%%%%

    a=f(1,:); b=f(2,:); c=f(3,:); d=f(4,:);
    M   = [a,b;c,d];

    al  = c^2+d^2;
    ga  = a^2+b^2;
    be  = -(a*c+b*d);

    an  = 1-sqrt( (al-sqrt(4*be^2+(al-ga)^2)+ga) / (al+sqrt(4*be^2+(al-ga)^2)+ga));
    th0 = -atan( 2*be/(ga-al+sqrt(4*be^2+(al-ga)^2)) );
    vec = M\[2*be^2;be*(ga-al-sqrt(4*be^2+(al-ga)^2))];%involves inversion of matrix M!
    com = vec(1)+1i*vec(2);
    ph0 = angle(com);
    sig = sign(det(M));

% 
%     rho=atan(c/a);
%     sigma=-atan(b/d)-rho;
%     amp=a/cos(rho);
%     alp=-c/(amp*sin(rho+sigma));

end
