# Supplementary material for: Random Wiring, Ganglion Cell Mosaics, and the Functional Architecture of the Visual Cortex
Source: PLoS Comput Biol. 2015 Nov 17;11(11):e1004602. doi: 10.1371/journal.pcbi.1004602 (PMC4648540; doi:10.1371/journal.pcbi.1004602)
Supplement: S1 Code — We provide all necessary code to calculate single neuron properties and orientation domain layouts along with a Mathematica program which contains the analytical solution for both, an example single neuron and the domain layout obtained from a perfect and infinite lattice. The C-program ‘calculate_single_neuron.cpp’ calculates the same for a single neuron numerically. The C-program is provided to illustrate the use of the rfanalyzer class. The c-program ‘calculate_map.cpp’ calculates the same properties as ‘calculate_single_neuron.cpp’ but for a whole array of cells. After finishing a run, this program generates a set of ascii files in which the output is stored. These files are read in and analyzed by the Matlab program ‘plot_results.m’. It calculates the pinwheel density, pinwheel distance distributions, mean pinwheel distance and pinwheel density fluctuations as a function of subregion size. We compiled the code with gcc [g++ (Ubuntu 4.8.2-19ubuntu1) 4.8.2] and the gsl: g++ ./calculate_single_neuron.cpp -lgsl -lgslcblas -O3 -march = native g++ ./calculate_map.cpp -lgsl -lgslcblas -O3 -march = native For this article, we have calculated orientation domain layouts with aspect ratio 22x22Λ, sampled with 4096x4096 pixels. This corresponds to ≈ 6.5μm per cortical unit for our standard combination of parameters (r = r′ = 170 μm and Δα = 7°). Experimental data The folder ‘map_data’ contains a data folder with single condition layouts and various ROIs for four ferrets cases. It also contains two Matlab files, ‘run_analysis.m’ and ‘plot_results.m’ to run the analysis and display the results. The full data set used in the present study is available on the neural data sharing platform http://www.g-node.org/. (ZIP) [file pcbi.1004602.s001.zip › shared_code/read_OPM_cat_data.m]

function [z ROI data_dirname] = read_OPM_cat_data(dirname,list_file, index)
%
% FUNCTION CALLED BY ANALYZE_SINGLE_MAP.M
%
% DESCRIPTION: 
% Reads the tif-files for data from Z. Kisvarday's Lab, located in a subdirectory called 'raw_difference_images/'
% returns complex-valued matrix z, region of interest matrix ROI and the
% string to the data dirname
%
% INPUT PARAMETERS:
%
% dirname   ... root directory where all the data for a given species is
%               stored
% list_file ... text file name, file has to contain a list of case names
%               see description in ANALYZE_SINGLE_MAP.M for more details
% index     ... index of the case to be analyzed in the list_file  
%
% OUTPUT PARAMETERS:
%
% cardinal ... real-valued difference image 0-90 degrees
% oblique ... real-valued difference image 45-135 degrees
% ROI_data ... matrix, same size as oblique and cardinal
% data_dirname ... string containing the directory where the data is stored
% alternate_ROI [optional] ... shrew cases may contain two ROIs, this output argument will contain
%                              the ROI used in Kaschube et al., Science 2010
%
%
    if ~strcmp(dirname(end),'/')
        dirname = [dirname '/'];        
    end
    if ~exist(dirname,'dir');
        error('Specified directory does not exist!');
    end
    
    fid = fopen([dirname list_file]);
    C1 = textscan(fid, '%s');
    
    if index > length(C1{1,1})
       error('We dont have this many animals in this dir!'); 
    end
    animal_name = C1{1,1}{index};
    data_dirname = [dirname animal_name '/'];
    
    list_of_files = dir([data_dirname 'raw_difference_images/']);
    
    
    
    for ii = 3:length(list_of_files)
        if strcmpi(list_of_files(ii).name, 'mask.bmp');
            ROI  = imread([data_dirname 'raw_difference_images/mask.bmp'], 'bmp');    
            tmp = zeros(size(ROI,1),size(ROI,2));
            tmp(:,:) = double(ROI(:,:,1))/255;
            ROI = tmp;
            ROI(ROI > 0) = 1;
        end
    end

    
    %%% Create orientation map    
    z = [];
    for ii = 3:length(list_of_files)
        if strfind(list_of_files(ii).name, animal_name);
            values = imread([data_dirname 'raw_difference_images/' list_of_files(ii).name]);
            tmp = zeros(size(values,1),size(values,2));
            
            tmp(:,:) = double(values(:,:,1));
            
            angle_string = list_of_files(ii).name(end-6:end-4);
            ang = str2double(angle_string);   
                       
            if isempty(z)
                z = tmp*exp(1i*2*ang/360*2*pi);
            else
                z = z + tmp*exp(1i*2*ang/360*2*pi);
            end            
        end     
    end
    
end
