# Supplementary material for: Random Wiring, Ganglion Cell Mosaics, and the Functional Architecture of the Visual Cortex
Source: PLoS Comput Biol. 2015 Nov 17;11(11):e1004602. doi: 10.1371/journal.pcbi.1004602 (PMC4648540; doi:10.1371/journal.pcbi.1004602)
Supplement: S1 Code — We provide all necessary code to calculate single neuron properties and orientation domain layouts along with a Mathematica program which contains the analytical solution for both, an example single neuron and the domain layout obtained from a perfect and infinite lattice. The C-program ‘calculate_single_neuron.cpp’ calculates the same for a single neuron numerically. The C-program is provided to illustrate the use of the rfanalyzer class. The c-program ‘calculate_map.cpp’ calculates the same properties as ‘calculate_single_neuron.cpp’ but for a whole array of cells. After finishing a run, this program generates a set of ascii files in which the output is stored. These files are read in and analyzed by the Matlab program ‘plot_results.m’. It calculates the pinwheel density, pinwheel distance distributions, mean pinwheel distance and pinwheel density fluctuations as a function of subregion size. We compiled the code with gcc [g++ (Ubuntu 4.8.2-19ubuntu1) 4.8.2] and the gsl: g++ ./calculate_single_neuron.cpp -lgsl -lgslcblas -O3 -march = native g++ ./calculate_map.cpp -lgsl -lgslcblas -O3 -march = native For this article, we have calculated orientation domain layouts with aspect ratio 22x22Λ, sampled with 4096x4096 pixels. This corresponds to ≈ 6.5μm per cortical unit for our standard combination of parameters (r = r′ = 170 μm and Δα = 7°). Experimental data The folder ‘map_data’ contains a data folder with single condition layouts and various ROIs for four ferrets cases. It also contains two Matlab files, ‘run_analysis.m’ and ‘plot_results.m’ to run the analysis and display the results. The full data set used in the present study is available on the neural data sharing platform http://www.g-node.org/. (ZIP) [file pcbi.1004602.s001.zip › shared_code/read_OPM_tif_data.m]

function [cardinal oblique data_dirname ROI] = read_OPM_tif_data(dirname,list_file, index)
%
% FUNCTION CALLED BY ANALYZE_SINGLE_MAP.M
%
% DESCRIPTION: 
% Reads the tif-files in a directory called 'raw_difference_images/'
% returns cardinal and oblique representation plus the ROI matrices
%
% INPUT PARAMETERS:
%
% dirname   ... root directory where all the data for a given species is
%               stored
% list_file ... text file name, file has to contain a list of case names
%           .... see description in ANALYZE_SINGLE_MAP.M for more details
% index     ... index of the case to be analyzed in the list_file  
%
%
%
% OUTPUT PARAMETERS:
%
% cardinal ... real-valued difference image 0-90 degrees
% oblique ... real-valued difference image 45-135 degrees
% data_dirname ... string containing the directory where the data is stored
% ROI  ... the ROI used in Kaschube et al., Science 2010
%
%%%%%%%%%%%%%%%%%%%%%%%%%%%%%%%%%%%%%%%%%%%%%%%%%%%%%%%%%%%%%%%%%%%%%%%%%%%

    if ~strcmp(dirname(end),'/')
        dirname = [dirname '/'];        
    end
    if ~exist(dirname,'dir');
        error('Specified directory does not exist!');
    end
    
    fid = fopen([dirname list_file]);
    C1 = textscan(fid, '%s');
    disp(['Name of case: ' C1{1,1}{index}]);

    
    if index > length(C1{1,1})
       error('We dont have this many animals in this dir!'); 
    end
    
    data_dirname = [dirname C1{1,1}{index} '/'];
    
    raw_dir = [data_dirname 'raw_difference_images/'];
    
    if exist([raw_dir  '0-90.tif'], 'file') 

        cardinal = imread([raw_dir '0-90.tif'], 'tiff');
        oblique = imread([raw_dir '45-135.tif'], 'tiff');

            
        %%%%% If name of case includes subdirectory, change '/' to '_'
        %%%%% in alternate ROI name
        if isempty(strfind(lower(C1{1,1}{index}), '/'))
          ROI = [raw_dir lower(C1{1,1}{index}) '_roi.tif'];
        else %%% in which case there is a left and right half
          tmp_name  = lower(C1{1,1}{index});
          tmp_name(strfind(lower(C1{1,1}{index}), '/'))  = '_';

          ROI = [raw_dir tmp_name '_roi.tif'];
        end
        
        % Either take an existing ROI-file or assume the data is already
        % ROI-processed
        if exist(ROI, 'file')
           ROI = imread(ROI, 'tiff');
        else
            error(['No ROI file could be found! Cannot process case ' C1{1,1}{index}]);
        end

             
    end  

end
