# Supplementary material for: Random Wiring, Ganglion Cell Mosaics, and the Functional Architecture of the Visual Cortex
Source: PLoS Comput Biol. 2015 Nov 17;11(11):e1004602. doi: 10.1371/journal.pcbi.1004602 (PMC4648540; doi:10.1371/journal.pcbi.1004602)
Supplement: S1 Code — We provide all necessary code to calculate single neuron properties and orientation domain layouts along with a Mathematica program which contains the analytical solution for both, an example single neuron and the domain layout obtained from a perfect and infinite lattice. The C-program ‘calculate_single_neuron.cpp’ calculates the same for a single neuron numerically. The C-program is provided to illustrate the use of the rfanalyzer class. The c-program ‘calculate_map.cpp’ calculates the same properties as ‘calculate_single_neuron.cpp’ but for a whole array of cells. After finishing a run, this program generates a set of ascii files in which the output is stored. These files are read in and analyzed by the Matlab program ‘plot_results.m’. It calculates the pinwheel density, pinwheel distance distributions, mean pinwheel distance and pinwheel density fluctuations as a function of subregion size. We compiled the code with gcc [g++ (Ubuntu 4.8.2-19ubuntu1) 4.8.2] and the gsl: g++ ./calculate_single_neuron.cpp -lgsl -lgslcblas -O3 -march = native g++ ./calculate_map.cpp -lgsl -lgslcblas -O3 -march = native For this article, we have calculated orientation domain layouts with aspect ratio 22x22Λ, sampled with 4096x4096 pixels. This corresponds to ≈ 6.5μm per cortical unit for our standard combination of parameters (r = r′ = 170 μm and Δα = 7°). Experimental data The folder ‘map_data’ contains a data folder with single condition layouts and various ROIs for four ferrets cases. It also contains two Matlab files, ‘run_analysis.m’ and ‘plot_results.m’ to run the analysis and display the results. The full data set used in the present study is available on the neural data sharing platform http://www.g-node.org/. (ZIP) [file pcbi.1004602.s001.zip › shared_code/shrink.m]

function A_shrink = shrink(A, shrinkage)
%
% FUNCTION CALLED BY FILTER_ORIENTATION_MAP.M
%
% USAGE : 
% A_shrink = shrink(A, shrinkage)
% This function shrinks a matrix by a certain factor shrink using local
% averaging of pixels
%
%
% INPUT ARGUMENTS:
% A .... two-dimensional matrix  to be shrunk
% shrinkage .... integer number larger than 0, 1 means no shrinkage at all,
% 2 means matrix is shrunk by a factor of 2, 
%
%
% OUTPUT ARGUMENTS: 
%
% A_shrink ... shrunk matrix
%
%  Copyright (C) 2014, Max-Planck-Institut for Dynamics and Self-organization, The  
%  Nonlinear Dynamics Group. This software may be used, copied, or 
%  redistributed as long as it is not sold and this copyright notice is 
%  reproduced on each copy made. This routine is provided as is without 
%  any express or implied warranties whatsoever.  
%%%%%%%%%%%%%%%%%%%%%%%%%%%%%%%%%%%%%%%%%%%%%%%%%%%%%%%%%%%%%%%%%%%%


    [n m] = size(A);

    % Cutoff pixles, such that mod(n, shrinkage == 0)
    while mod(n,shrinkage) ~= 0 
        A = A(1:n-1,:);
        n = n-1;

    end

    while mod(m,shrinkage) ~= 0 
        A = A(:,1:m-1);
        m = m-1;
    end

    A_shrink = zeros(n/shrinkage, m/shrinkage);
    
    new_i = 0;

    for i = 1 : shrinkage : n
        new_i = new_i + 1;
        new_j = 0;
        for j = 1 : shrinkage : m
            new_j = new_j + 1;        
            A_shrink(new_i, new_j) = sum(sum(A(i:i+shrinkage-1, j:j + shrinkage-1)))/shrinkage/shrinkage;        
        end
    end
    
    %%%%% Set the size of the map to an odd value (add -1's)
    A_shrink(:,size(A_shrink,2) + mod(size(A_shrink,2),2) ) = -1;
    A_shrink(size(A_shrink,1) + mod(size(A_shrink,1),2),: ) = -1;   

end
